# Supplementary material for: Global genetic diversity, introgression, and evolutionary adaptation of indicine cattle revealed by whole genome sequencing
Source: Nat Commun. 2023 Nov 28;14:7803. doi: 10.1038/s41467-023-43626-z (PMC10684552; doi:10.1038/s41467-023-43626-z)
Supplement: Supplementary file 4 — Supplementary Data 1 [file 41467_2023_43626_MOESM4_ESM.xlsx]

## Sheet: Supplementary Data 1
Supplementary Data 1 Overview of the sampling information and sequencing statistics.
Number	Breed label	Breeds	Species	Group	Code	Samples	Biosample ID	Origin country	mtDNA	mtDNA gap	Y-haplotype	Mean depth	Mt depth	Mapping rate	3X	X depth	Y depth	Data source	Sex
1	1	Simmental	Bos taurus	European taurine	EUT	SRR1525617	SAMN02941187	Switzerland,Central Europe	-	-	Y2A	11.98	10.65	0.9946	0.9695	6.15	7.26	PRJNA256210	Male
2	1	Simmental	Bos taurus	European taurine	EUT	SRR1525619	SAMN02941181	Switzerland,Central Europe	-	-	Y2A	11.08	4.4	0.9918	0.9612	5.01	5.96	PRJNA256210	Male
3	1	Simmental	Bos taurus	European taurine	EUT	SRR1525702	SAMN02941229	Switzerland,Central Europe	-	-	Y2A	13.57	5.3	0.9935	0.9738	6.68	8.04	PRJNA256210	Male
4	1	Simmental	Bos taurus	European taurine	EUT	SRR1525705	SAMN02941199	Switzerland,Central Europe	-	-	Y2A	13.68	5.58	0.9893	0.9751	6.72	8.03	PRJNA256210	Male
5	1	Simmental	Bos taurus	European taurine	EUT	SRR1525621	SAMN02941180	Switzerland,Central Europe	-	-	Y2A	11.14	36.62	0.9906	0.967	5.47	6.6	PRJNA256210	Male
6	1	Simmental	Bos taurus	European taurine	EUT	SRR1525700	SAMN02941198	Switzerland,Central Europe	-	-	Y2A	12.59	3.97	0.9926	0.9705	6.48	7.59	PRJNA256210	Male
7	1	Simmental	Bos taurus	European taurine	EUT	SRR1525701	SAMN02941222	Switzerland,Central Europe	-	-	Y2A	12.42	5.33	0.9902	0.9724	6.24	7.8	PRJNA256210	Male
8	1	Simmental	Bos taurus	European taurine	EUT	SRR1525703	SAMN02941225	Switzerland,Central Europe	-	-	Y2A	15.17	4.24	0.9427	0.9779	7.46	9.06	PRJNA256210	Male
9	2	Jersey	Bos taurus	European taurine	EUT	SRR3497161	SAMN04978250	United Kingdom, Europe	-	-	Y2B	15.09	1305.14	0.9971	0.9705	7.65	6.59	PRJNA318089	Male
10	2	Jersey	Bos taurus	European taurine	EUT	SRR3497162	SAMN04978251	United Kingdom, Europe	-	-	-	15.48	1217.2	0.9987	0.9612	14.89	0.12	PRJNA318089	Female
11	2	Jersey	Bos taurus	European taurine	EUT	SRR3497462	SAMN04978253	United Kingdom, Europe	-	-	Y2B	13.39	744.89	0.9986	0.9639	6.18	5.68	PRJNA318089	Male
12	2	Jersey	Bos taurus	European taurine	EUT	SRR3497451	SAMN04978252	United Kingdom, Europe	-	-	-	12.89	1046.04	0.9985	0.958	11.97	0.12	PRJNA318089	Female
13	2	Jersey	Bos taurus	European taurine	EUT	SRR3497464	SAMN04978254	United Kingdom, Europe	-	-	-	12.3	739.32	0.9988	0.9571	11.04	0.11	PRJNA318089	Female
14	2	Jersey	Bos taurus	European taurine	EUT	SRR3497466	SAMN04978256	United Kingdom, Europe	-	-	Y2B	14.8	490.01	0.9985	0.9692	7.54	6.33	PRJNA318089	Male
15	2	Jersey	Bos taurus	European taurine	EUT	SRR3497613	SAMN04978259	United Kingdom, Europe	-	-	-	15.68	1623.21	0.9989	0.962	14.86	0.12	PRJNA318089	Female
16	2	Jersey	Bos taurus	European taurine	EUT	SRR3497465	SAMN04978255	United Kingdom, Europe	-	-	-	14.4	535.5	0.9986	0.9609	12.87	0.13	PRJNA318089	Female
17	2	Jersey	Bos taurus	European taurine	EUT	SRR3497467	SAMN04978257	United Kingdom, Europe	-	-	-	15.83	1561.27	0.9986	0.9624	15.38	0.13	PRJNA318089	Female
18	2	Jersey	Bos taurus	European taurine	EUT	SRR3497611	SAMN04978258	United Kingdom, Europe	-	-	Y2B	13.98	1745.85	0.9971	0.9669	7.04	6.14	PRJNA318089	Male
19	3	Angus	Bos taurus	European taurine	EUT	SRR1343172	SAMN02839614	United Kingdom, Europe	-	-	Y1	12.54	854.1	0.9986	0.9699	6.19	6.47	PRJNA176557	Male
20	3	Angus	Bos taurus	European taurine	EUT	SRR1355237	SAMN02843061	United Kingdom, Europe	-	-	Y1	13.78	4.27	0.9954	0.9762	7	6.9	PRJNA176557	Male
21	3	Angus	Bos taurus	European taurine	EUT	SRR1365103	SAMN02843121	United Kingdom, Europe	-	-	Y1	15.37	788.09	0.9886	0.9785	7.94	8.07	PRJNA176557	Male
22	3	Angus	Bos taurus	European taurine	EUT	SRR1365113	SAMN02843102	United Kingdom, Europe	-	-	Y1	13.75	6.45	0.9909	0.9732	6.83	6.81	PRJNA176557	Male
23	3	Angus	Bos taurus	European taurine	EUT	SRR1346376	SAMN02841106	United Kingdom, Europe	-	-	Y1	12.66	73.89	0.9938	0.9715	6.37	6.29	PRJNA176557	Male
24	3	Angus	Bos taurus	European taurine	EUT	SRR1355239	SAMN02843063	United Kingdom, Europe	-	-	Y1	13.98	17.65	0.9954	0.9736	6.35	6.21	PRJNA176557	Male
25	3	Angus	Bos taurus	European taurine	EUT	SRR1365144	SAMN02843103	United Kingdom, Europe	-	-	Y1	16.27	9.54	0.993	0.9785	7.99	7.56	PRJNA176557	Male
26	3	Angus	Bos taurus	European taurine	EUT	SRR1425124	SAMN02843152	United Kingdom, Europe	-	-	Y1	16.44	8.16	0.9942	0.9795	8.36	8.45	PRJNA176557	Male
27	3	Angus	Bos taurus	European taurine	EUT	SRR1425145	SAMN02843147	United Kingdom, Europe	-	-	Y1	13.15	698.6	0.9931	0.9744	6.6	6.75	PRJNA176557	Male
28	3	Angus	Bos taurus	European taurine	EUT	SRR1365129	SAMN02843131	United Kingdom, Europe	-	-	Y1	15.5	874.63	0.9903	0.9783	7.93	7.94	PRJNA176557	Male
29	4	Gelbvieh	Bos taurus	European taurine	EUT	SRR1425154	SAMN02843150	Germany,Central Europe	-	-	Y2A	16.35	7.21	0.9942	0.9785	8.34	9.98	PRJNA176557	Male
30	4	Gelbvieh	Bos taurus	European taurine	EUT	SRR1346388	SAMN02841107	Germany,Central Europe	-	-	Y2A	11.44	5.89	0.9903	0.9698	5.74	7.07	PRJNA176557	Male
31	4	Gelbvieh	Bos taurus	European taurine	EUT	SRR1343166	SAMN02839604	Germany,Central Europe	-	-	Y2A	8.96	8.02	0.9971	0.9464	4.43	5.5	PRJNA176557	Male
32	4	Gelbvieh	Bos taurus	European taurine	EUT	SRR1348575	SAMN02842707	Germany,Central Europe	-	-	Y2A	12.19	11.21	0.9913	0.9714	6.06	7.39	PRJNA176557	Male
33	4	Gelbvieh	Bos taurus	European taurine	EUT	SRR1365112	SAMN02843096	Germany,Central Europe	-	-	Y2A	14.37	14.53	0.9926	0.9766	7.44	9.18	PRJNA176557	Male
34	4	Gelbvieh	Bos taurus	European taurine	EUT	SRR1355236	SAMN02843062	Germany,Central Europe	-	-	Y2A	13.87	546.13	0.9638	0.9305	7.33	8.94	PRJNA176557	Male
35	5	Hereford	Bos taurus	European taurine	EUT	SRR1346381	SAMN02841115	United Kingdom, Europe	-	-	Y1	10.73	4.76	0.9897	0.9657	5.52	6.74	PRJNA176557	Male
36	5	Hereford	Bos taurus	European taurine	EUT	SRR1346385	SAMN02841114	United Kingdom, Europe	-	-	Y1	11.38	568.37	0.9904	0.9692	5.84	5.81	PRJNA176557	Male
37	5	Hereford	Bos taurus	European taurine	EUT	SRR1346387	SAMN02841108	United Kingdom, Europe	-	-	Y1	11.87	11.53	0.9911	0.9722	6.03	6.02	PRJNA176557	Male
38	5	Hereford	Bos taurus	European taurine	EUT	SRR1348590	SAMN02842710	United Kingdom, Europe	-	-	Y1	12.19	809.22	0.9928	0.9684	5.93	6.12	PRJNA176557	Male
39	5	Hereford	Bos taurus	European taurine	EUT	SRR1365107	SAMN02843111	United Kingdom, Europe	-	-	Y1	12.51	440.84	0.9377	0.9741	6.1	6.19	PRJNA176557	Male
40	5	Hereford	Bos taurus	European taurine	EUT	SRR1365110	SAMN02843097	United Kingdom, Europe	-	-	Y1	12.71	7.67	0.9898	0.9721	6.24	6.25	PRJNA176557	Male
41	5	Hereford	Bos taurus	European taurine	EUT	SRR1365124	SAMN02843135	United Kingdom, Europe	-	-	Y1	14.95	6.82	0.9913	0.9781	7.55	7.13	PRJNA176557	Male
42	5	Hereford	Bos taurus	European taurine	EUT	SRR1365126	SAMN02843134	United Kingdom, Europe	-	-	Y1	15.77	8.81	0.9932	0.9799	8.3	8.15	PRJNA176557	Male
43	5	Hereford	Bos taurus	European taurine	EUT	SRR1365128	SAMN02843132	United Kingdom, Europe	-	-	Y1	15.2	7.57	0.993	0.9801	7.8	7.79	PRJNA176557	Male
44	5	Hereford	Bos taurus	European taurine	EUT	SRR1365131	SAMN02843133	United Kingdom, Europe	-	-	Y1	15.32	8.86	0.992	0.9772	7.71	7.23	PRJNA176557	Male
45	6	Holstein	Bos taurus	European taurine	EUT	SRR1346386	SAMN02841109	United Kingdom, Europe	-	-	Y1	12.26	698.57	0.9943	0.9722	6.38	6.25	PRJNA176557	Male
46	6	Holstein	Bos taurus	European taurine	EUT	SRR1425133	SAMN02843166	United Kingdom, Europe	-	-	Y1	16.03	6.56	0.9901	0.979	8.12	7.99	PRJNA176557	Male
47	6	Holstein	Bos taurus	European taurine	EUT	SRR1346389	SAMN02841119	United Kingdom, Europe	-	-	Y1	11.43	5.43	0.9917	0.9672	5.7	5.35	PRJNA176557	Male
48	6	Holstein	Bos taurus	European taurine	EUT	SRR1346390	SAMN02841118	United Kingdom, Europe	-	-	Y1	11.68	6.21	0.9926	0.9685	5.57	5.43	PRJNA176557	Male
49	6	Holstein	Bos taurus	European taurine	EUT	SRR1425144	SAMN02843168	United Kingdom, Europe	-	-	Y1	15.83	8.64	0.9918	0.9779	7.93	7.47	PRJNA176557	Male
50	6	Holstein	Bos taurus	European taurine	EUT	SRR1348583	SAMN02842701	United Kingdom, Europe	-	-	Y1	22.1	10.44	0.9917	0.9835	11.21	11.14	PRJNA176557	Male
51	6	Holstein	Bos taurus	European taurine	EUT	SRR1425129	SAMN02843163	United Kingdom, Europe	-	-	Y1	15.98	10.7	0.9915	0.9789	8.31	8.12	PRJNA176557	Male
52	6	Holstein	Bos taurus	European taurine	EUT	SRR1425134	SAMN02843161	United Kingdom, Europe	-	-	Y1	15.92	7.11	0.9912	0.9774	8.06	8	PRJNA176557	Male
53	7	Finncattle	Bos taurus	European taurine	EUT	ERR2734942	SAMEA4827182	Finland, Europe	-	-	-	10.98	570.53	0.9984	0.9543	10.57	0.09	PRJEB28185	Female
54	7	Finncattle	Bos taurus	European taurine	EUT	ERR2734943	SAMEA4827183	Finland, Europe	-	-	-	10.91	639.23	0.9985	0.9518	10.42	0.08	PRJEB28185	Female
55	7	Finncattle	Bos taurus	European taurine	EUT	ERR2734945	SAMEA4827185	Finland, Europe	-	-	-	11.06	774.68	0.9985	0.9543	10.59	0.08	PRJEB28185	Female
56	7	Finncattle	Bos taurus	European taurine	EUT	ERR2734946	SAMEA4827186	Finland, Europe	-	-	-	10.75	745.98	0.9983	0.9507	10.42	0.08	PRJEB28185	Female
57	7	Finncattle	Bos taurus	European taurine	EUT	ERR2734947	SAMEA4827187	Finland, Europe	-	-	-	8.25	372.12	0.9977	0.9145	8.08	0.06	PRJEB28185	Female
58	7	Finncattle	Bos taurus	European taurine	EUT	ERR2734944	SAMEA4827184	Finland, Europe	-	-	-	10.54	564.76	0.9984	0.9472	10.14	0.08	PRJEB28185	Female
59	7	Finncattle	Bos taurus	European taurine	EUT	ERR2734951	SAMEA4827191	Finland, Europe	-	-	-	10.34	584.47	0.998	0.9402	9.89	0.08	PRJEB28185	Female
60	7	Finncattle	Bos taurus	European taurine	EUT	ERR2734948	SAMEA4827188	Finland, Europe	-	-	-	10.7	689.56	0.9989	0.9442	10.4	0.08	PRJEB28185	Female
61	7	Finncattle	Bos taurus	European taurine	EUT	ERR2734949	SAMEA4827189	Finland, Europe	-	-	-	10.99	666.14	0.9979	0.9482	10.3	0.08	PRJEB28185	Female
62	7	Finncattle	Bos taurus	European taurine	EUT	ERR2734950	SAMEA4827190	Finland, Europe	-	-	-	10.12	633.09	0.9915	0.9416	9.77	0.08	PRJEB28185	Female
63	8	Kazakh	Bos taurus	Northwest Asian taurine	EUAT	HSK36	SAMN06698987	Northwest China, East Asia	-	-	Y2A	11.78	1751.89	0.9981	0.9421	5.41	5.69	PRJNA379859	Male
64	8	Kazakh	Bos taurus	Northwest Asian taurine	EUAT	HSK34	SAMN06698994	Northwest China, East Asia	-	-	Y2A	9.58	1293.41	0.9977	0.9171	4.51	5.29	PRJNA379859	Male
65	8	Kazakh	Bos taurus	Northwest Asian taurine	EUAT	HSK29	SAMN06698992	Northwest China, East Asia	-	-	Y2A	9.81	1403.94	0.9984	0.9263	4.69	5.41	PRJNA379859	Male
66	8	Kazakh	Bos taurus	Northwest Asian taurine	EUAT	HSK8	SAMN06698990	Northwest China, East Asia	-	-	Y2A	11.33	1451.48	0.9982	0.9419	5.39	6.43	PRJNA379859	Male
67	8	Kazakh	Bos taurus	Northwest Asian taurine	EUAT	HSK32	SAMN06698993	Northwest China, East Asia	-	-	Y2A	11.14	966.43	0.9978	0.9521	5.48	6.22	PRJNA379859	Male
68	8	Kazakh	Bos taurus	Northwest Asian taurine	EUAT	HSK42	SAMN06698988	Northwest China, East Asia	-	-	Y2A	12.47	1559.7	0.9983	0.9498	5.61	8.42	PRJNA379859	Male
69	8	Kazakh	Bos taurus	Northwest Asian taurine	EUAT	HSK25	SAMN06698986	Northwest China, East Asia	-	-	Y2A	12.68	2536.62	0.9982	0.9513	5.89	6.15	PRJNA379859	Male
70	8	Kazakh	Bos taurus	Northwest Asian taurine	EUAT	HSK1	SAMN06698989	Northwest China, East Asia	-	-	Y2A	11.03	1185.16	0.9982	0.9168	5.01	6.26	PRJNA379859	Male
71	8	Kazakh	Bos taurus	Northwest Asian taurine	EUAT	HSK26	SAMN06698991	Northwest China, East Asia	-	-	Y2A	10.14	1435.83	0.9973	0.9313	4.81	4.9	PRJNA379859	Male
72	9	Mongolian	Bos taurus	Northwest Asian taurine	EUAT	WMG20	This study	Northwest China, East Asia	-	-	Y2A	12.41	6755.4	0.9972	0.9677	5.67	8.05	PRJNA598339	Male
73	9	Mongolian	Bos taurus	Northwest Asian taurine	EUAT	WMG2	This study	Northwest China, East Asia	-	-	Y1	12.16	7148.42	0.9969	0.9652	5.48	6.5	PRJNA598339	Male
74	9	Mongolian	Bos taurus	Northwest Asian taurine	EUAT	WMG17	SAMN13703169	Northwest China, East Asia	-	-	Y2B	11.77	5349.89	0.9979	0.9642	5.52	6	PRJNA598339	Male
75	9	Mongolian	Bos taurus	Northwest Asian taurine	EUAT	WMG9	SAMN13703163	Northwest China, East Asia	-	-	Y1	12.521	10553.8	0.9971	0.9667	5.64	5.83	PRJNA598339	Male
76	9	Mongolian	Bos taurus	Northwest Asian taurine	EUAT	WMG18	SAMN13703170	Northwest China, East Asia	-	-	Y2B	13.12	10554.6	0.9975	0.9676	6.02	7.39	PRJNA598339	Male
77	9	Mongolian	Bos taurus	Northwest Asian taurine	EUAT	MG35	SAMN06698984	Northwest China, East Asia	-	-	Y2A	11.72	1851.72	0.998	0.9316	5.38	5.8	PRJNA379859	Male
78	9	Mongolian	Bos taurus	Northwest Asian taurine	EUAT	MG12	SAMN06698981	Northwest China, East Asia	-	-	Y2A	12.25	2575.35	0.9975	0.9442	5.63	6.22	PRJNA379859	Male
79	9	Mongolian	Bos taurus	Northwest Asian taurine	EUAT	MG45	SAMN06698980	Northwest China, East Asia	-	-	Y2A	11.49	3074.93	0.9973	0.9422	5.25	6.66	PRJNA379859	Male
80	9	Mongolian	Bos taurus	Northwest Asian taurine	EUAT	MG14	SAMN06698982	Northwest China, East Asia	-	-	Y2A	11.59	3231.24	0.9979	0.919	5.19	6.47	PRJNA379859	Male
81	9	Mongolian	Bos taurus	Northwest Asian taurine	EUAT	MG17	SAMN06698983	Northwest China, East Asia	-	-	Y2A	11.66	1945.91	0.9981	0.9453	5.54	6.54	PRJNA379859	Male
82	10	Chaidamu	Bos taurus	Northwest Asian taurine	EUAT	CDM29	SAMN24428257	Northwest China, East Asia	-	-	-	9.95	3436.05	0.9975	0.9522	8.79	0.06	This study	Female
83	10	Chaidamu	Bos taurus	Northwest Asian taurine	EUAT	CDM23	SAMN24428255	Northwest China, East Asia	-	-	-	11.04	1042.73	0.9978	0.957	9.65	0.07	This study	Female
84	10	Chaidamu	Bos taurus	Northwest Asian taurine	EUAT	CDM24	SAMN24428256	Northwest China, East Asia	-	-	-	10.49	1148.49	0.9979	0.9557	9.18	0.06	This study	Female
85	10	Chaidamu	Bos taurus	Northwest Asian taurine	EUAT	CDM10	SAMN24428252	Northwest China, East Asia	-	-	-	10.9	933.12	0.9977	0.9568	9.54	0.06	This study	Female
86	10	Chaidamu	Bos taurus	Northwest Asian taurine	EUAT	CDM16	SAMN24428254	Northwest China, East Asia	-	-	-	11.09	913.58	0.9977	0.9571	9.84	0.07	This study	Female
87	10	Chaidamu	Bos taurus	Northwest Asian taurine	EUAT	CDM8	SAMN06698978	Northwest China, East Asia	-	-	Y2A	10.16	951.25	0.9986	0.9595	5	6.15	PRJNA379859	Male
88	10	Chaidamu	Bos taurus	Northwest Asian taurine	EUAT	CDM7	SAMN06698977	Northwest China, East Asia	-	-	Y2A	12.8	863.51	0.9982	0.9719	6.39	7.94	PRJNA379859	Male
89	10	Chaidamu	Bos taurus	Northwest Asian taurine	EUAT	CDM15	SAMN24428253	Northwest China, East Asia	-	-	-	13.24	3179.57	0.9976	0.9618	11.22	0.08	This study	Female
90	10	Chaidamu	Bos taurus	Northwest Asian taurine	EUAT	CDM3	SAMN06698974	Northwest China, East Asia	-	-	Y2A	11.69	1197.8	0.9965	0.9692	5.72	7.3	PRJNA379859	Male
91	11	Yakutian	Bos taurus	Northeast Asian taurine	NEAT	ERR2734953	SAMEA4827193	Sakha, Russia	-	-	-	10.58	528.62	0.9981	0.9509	10.26	0.09	PRJEB28185	Female
92	11	Yakutian	Bos taurus	Northeast Asian taurine	NEAT	ERR2734954	SAMEA4827194	Sakha, Russia	-	-	-	10.32	535.87	0.998	0.9472	10.05	0.09	PRJEB28185	Female
93	11	Yakutian	Bos taurus	Northeast Asian taurine	NEAT	ERR2734956	SAMEA4827196	Sakha, Russia	-	-	-	10.03	533.91	0.9982	0.944	9.7	0.08	PRJEB28185	Female
94	11	Yakutian	Bos taurus	Northeast Asian taurine	NEAT	ERR2734952	SAMEA4827192	Sakha, Russia	-	-	Y2B	10.76	522.73	0.9982	0.9557	5.59	4.36	PRJEB28185	Male
95	11	Yakutian	Bos taurus	Northeast Asian taurine	NEAT	ERR2734955	SAMEA4827195	Sakha, Russia	-	-	-	10.63	449.44	0.998	0.9505	10.31	0.08	PRJEB28185	Female
96	12	Yanbian	Bos taurus	Northeast Asian taurine	NEAT	YB1	SAMN12739668	Northeast China, East Asia	-	-	-	10.8	314.06	0.9978	0.9568	10.11	0.08	PRJNA565271	Female
97	12	Yanbian	Bos taurus	Northeast Asian taurine	NEAT	A83	SAMN06698973	Northeast China, East Asia	-	-	-	10.13	1085.32	0.9966	0.9559	9.27	0.16	PRJNA379859	Female
98	12	Yanbian	Bos taurus	Northeast Asian taurine	NEAT	YB2	SAMN12739667	Northeast China, East Asia	-	-	-	10.59	321.71	0.9973	0.951	10.02	0.08	PRJNA565271	Female
99	12	Yanbian	Bos taurus	Northeast Asian taurine	NEAT	SRR6234775	SAMN07431000	Northeast China, East Asia	-	-	Y2A	11.24	4.16	0.9981	0.9644	5.87	6.82	PRJNA396672	Male
100	12	Yanbian	Bos taurus	Northeast Asian taurine	NEAT	YB6	SAMN12739663	Northeast China, East Asia	-	-	Y2A	10.76	215.27	0.9971	0.9462	5	8.54	PRJNA565271	Male
101	12	Yanbian	Bos taurus	Northeast Asian taurine	NEAT	YB3	SAMN12739666	Northeast China, East Asia	-	-	-	10.8	288.77	0.9979	0.9553	10.5	0.08	PRJNA565271	Female
102	12	Yanbian	Bos taurus	Northeast Asian taurine	NEAT	SRR6234774	SAMN07431001	Northeast China, East Asia	-	-	Y2A	11.01	4.16	0.9982	0.9616	5.75	5.82	PRJNA396672	Male
103	12	Yanbian	Bos taurus	Northeast Asian taurine	NEAT	YB5	SAMN12739664	Northeast China, East Asia	-	-	-	10.91	215.91	0.9982	0.9594	10.21	0.09	PRJNA565271	Female
104	12	Yanbian	Bos taurus	Northeast Asian taurine	NEAT	YB4	SAMN12739665	Northeast China, East Asia	-	-	-	10.89	374.96	0.9979	0.955	10.37	0.08	PRJNA565271	Female
105	13	Hanwoo	Bos taurus	Northeast Asian taurine	NEAT	SRR934437	SAMN02225755	Korea, Northeast Asia	-	-	Y2B	11.81	960.41	0.9983	0.9637	5.85	6.21	PRJNA210519	Male
106	13	Hanwoo	Bos taurus	Northeast Asian taurine	NEAT	SRR934419	SAMN02225748	Korea, Northeast Asia	-	-	Y2B	12.57	968.99	0.9982	0.9673	6.42	6.64	PRJNA210519	Male
107	13	Hanwoo	Bos taurus	Northeast Asian taurine	NEAT	SRR934434	SAMN02225752	Korea, Northeast Asia	-	-	Y2B	12.51	834.36	0.9986	0.966	6.36	6.49	PRJNA210519	Male
108	13	Hanwoo	Bos taurus	Northeast Asian taurine	NEAT	SRR934417	SAMN02225746	Korea, Northeast Asia	-	-	Y2B	12.77	773.71	0.9982	0.9635	6.74	6.4	PRJNA210519	Male
109	13	Hanwoo	Bos taurus	Northeast Asian taurine	NEAT	SRR934418	SAMN02225747	Korea, Northeast Asia	-	-	Y2B	13.28	819.66	0.9981	0.9684	6.82	7.01	PRJNA210519	Male
110	13	Hanwoo	Bos taurus	Northeast Asian taurine	NEAT	SRR934432	SAMN02225750	Korea, Northeast Asia	-	-	Y2B	13.54	931.06	0.9984	0.9714	6.67	7.2	PRJNA210519	Male
111	13	Hanwoo	Bos taurus	Northeast Asian taurine	NEAT	SRR934433	SAMN02225751	Korea, Northeast Asia	-	-	Y2B	12.24	823.34	0.9911	0.9645	6.37	6.33	PRJNA210519	Male
112	13	Hanwoo	Bos taurus	Northeast Asian taurine	NEAT	SRR934435	SAMN02225753	Korea, Northeast Asia	-	-	Y2B	11.47	896.06	0.998	0.9626	5.78	6.04	PRJNA210519	Male
113	13	Hanwoo	Bos taurus	Northeast Asian taurine	NEAT	SRR934415	SAMN02225744	Korea, Northeast Asia	-	-	Y2B	12.99	823.9	0.9985	0.9656	6.76	6.55	PRJNA210519	Male
114	13	Hanwoo	Bos taurus	Northeast Asian taurine	NEAT	SRR934436	SAMN02225754	Korea, Northeast Asia	-	-	Y2B	11.35	626.98	0.9986	0.9596	5.86	5.85	PRJNA210519	Male
115	14	Tibetan	Bos taurus	Tibetan taurine	TBT	Xizang27	SAMN06698996	Tibet, China, East Asia	-	-	Y2B	10.63	1118.52	0.9975	0.8909	4.53	5.41	PRJNA379859	Male
116	14	Tibetan	Bos taurus	Tibetan taurine	TBT	Xizang17	SAMN06698995	Tibet, China, East Asia	-	-	Y2B	10.59	1402.87	0.9978	0.9353	4.87	5.32	PRJNA379859	Male
117	14	Tibetan	Bos taurus	Tibetan taurine	TBT	Xizang21	SAMN06698999	Tibet, China, East Asia	-	-	Y2B	10.86	1876.55	0.9977	0.9516	5.31	5.1	PRJNA379859	Male
118	14	Tibetan	Bos taurus	Tibetan taurine	TBT	Xizang11	SAMN06699003	Tibet, China, East Asia	-	-	Y2B	13.58	2945.79	0.9982	0.9535	6.42	7.13	PRJNA379859	Male
119	14	Tibetan	Bos taurus	Tibetan taurine	TBT	Xizang19	SAMN06699001	Tibet, China, East Asia	-	-	Y2B	10.68	1666.75	0.998	0.9306	5.07	5.4	PRJNA379859	Male
120	14	Tibetan	Bos taurus	Tibetan taurine	TBT	Xizang22	SAMN06698997	Tibet, China, East Asia	-	-	Y2B	26.28	6334.71	0.9838	0.9811	12.23	13.04	PRJNA379859	Male
121	14	Tibetan	Bos taurus	Tibetan taurine	TBT	Xizang7	SAMN06698998	Tibet, China, East Asia	-	-	Y2B	24.56	5490.77	0.9893	0.9811	11.81	12.95	PRJNA379859	Male
122	14	Tibetan	Bos taurus	Tibetan taurine	TBT	Xizang9	SAMN06699000	Tibet, China, East Asia	-	-	Y2B	9.94	1030.02	0.9964	0.9261	4.52	4.92	PRJNA379859	Male
123	15	Somba	Bos taurus	African taurine	AFT	ERR3305591	SAMEA5577151	Benin, Africa	-	-	-	34.34	3101.15	0.9931	0.9708	30.67	0.2	PRJEB31621	Female
124	16	Lagune	Bos taurus	African taurine	AFT	ERR3293557	SAMEA5577009	Benin, Africa	-	-	Y2A	18.52	1920.41	0.9973	0.9815	9.31	9.72	PRJEB31621	Male
125	17	Muturu	Bos taurus	African taurine	AFT	NS1-04	SAMN24835349	Nigeria, Africa	-	-	-	8.81	1139.69	0.9982	0.8333	9.52	0.09	This study	Female
126	17	Muturu	Bos taurus	African taurine	AFT	SRR5630649	SAMN07135493	Nigeria, Africa	-	-	-	9.58	1359.26	0.9857	0.9161	8.61	0.07	PRJNA386202	Female
127	17	Muturu	Bos taurus	African taurine	AFT	SRR5630647	SAMN07135495	Nigeria, Africa	-	-	-	8.1	1010.88	0.9891	0.9007	7.38	0.06	PRJNA386202	Female
128	17	Muturu	Bos taurus	African taurine	AFT	NS1-05	SAMN24835350	Nigeria, Africa	-	-	-	9.21	1934.13	0.9976	0.8763	9.49	0.14	This study	Female
129	17	Muturu	Bos taurus	African taurine	AFT	NS1-07	SAMN24835351	Nigeria, Africa	-	-	-	12.09	2456.06	0.9978	0.8917	12.69	0.12	This study	Female
130	17	Muturu	Bos taurus	African taurine	AFT	SRR5630648	SAMN07135494	Nigeria, Africa	-	-	-	9.04	1217.03	0.9809	0.9005	7.96	0.06	PRJNA386202	Female
131	17	Muturu	Bos taurus	African taurine	AFT	SRR5630650	SAMN07135492	Nigeria, Africa	-	-	-	8.9	1324.24	0.994	0.9229	8.26	0.12	PRJNA386202	Female
132	17	Muturu	Bos taurus	African taurine	AFT	SRR5630653	SAMN07135499	Nigeria, Africa	-	-	failed	8.13	830.8	0.9805	0.8636	3.66	5.2	PRJNA386202	Male
133	18	Ndama	Bos taurus	African taurine	AFT	Ndama188	SAMN24835352	Nigeria, Africa	-	-	-	12.16	2344.53	0.9981	0.8944	12.88	0.12	This study	Female
134	18	Ndama	Bos taurus	African taurine	AFT	SRR3693375	SAMN04545562	Nigeria, Africa	-	-	-	8.76	415.18	0.9903	0.9379	7.83	0.08	PRJNA312138	Female
135	18	Ndama	Bos taurus	African taurine	AFT	SRR3694578	SAMN04545569	Nigeria, Africa	-	-	-	9.6	351.02	0.9978	0.9508	8.96	0.08	PRJNA312138	Female
136	18	Ndama	Bos taurus	African taurine	AFT	SRR3693378	SAMN04545564	Nigeria, Africa	-	-	-	8.58	410	0.9978	0.94	7.99	0.07	PRJNA312138	Female
137	18	Ndama	Bos taurus	African taurine	AFT	SRR3694478	SAMN04545568	Nigeria, Africa	-	-	-	9.86	449.44	0.9981	0.9516	9.27	0.08	PRJNA312138	Female
138	18	Ndama	Bos taurus	African taurine	AFT	SRR3693376	SAMN04545563	Nigeria, Africa	-	-	-	9.07	467.31	0.9979	0.945	8.54	0.07	PRJNA312138	Female
139	18	Ndama	Bos taurus	African taurine	AFT	SRR3693373	SAMN04545561	Nigeria, Africa	-	-	-	9.2	535.7	0.9984	0.9469	8.7	0.07	PRJNA312138	Female
140	18	Ndama	Bos taurus	African taurine	AFT	SRR3693229	SAMN04545560	Nigeria, Africa	-	-	-	8.44	424.82	0.9985	0.9379	7.85	0.07	PRJNA312138	Female
141	18	Ndama	Bos taurus	African taurine	AFT	SRR3693420	SAMN04545567	Nigeria, Africa	-	-	-	9.32	344.77	0.9969	0.9488	8.72	0.07	PRJNA312138	Female
142	19	Abergelle	Bos indicus	African indicine	AFI	ABR10	SAMN15887606	Ethiopia, Africa	T1	0	Y3B4	9.36	266.44	0.9976	0.9402	4.41	5.51	This study	Male
143	19	Abergelle	Bos indicus	African indicine	AFI	ABR29	SAMN15887614	Ethiopia, Africa	T1	0	-	9.58	356.01	0.9976	0.9459	8.41	0.06	This study	Female
144	19	Abergelle	Bos indicus	African indicine	AFI	ABR07	SAMN15887605	Ethiopia, Africa	T1	0	Y3B4	9.84	322.42	0.9981	0.9434	4.59	5.7	This study	Male
145	19	Abergelle	Bos indicus	African indicine	AFI	ABR02	SAMN15887604	Ethiopia, Africa	T1	0	-	9.97	452.65	0.9982	0.9493	8.86	0.06	This study	Female
146	19	Abergelle	Bos indicus	African indicine	AFI	ABR12	SAMN15887608	Ethiopia, Africa	T1	0	Y3B4	9.1	484.33	0.9979	0.9366	4.3	5.34	This study	Male
147	19	Abergelle	Bos indicus	African indicine	AFI	ABR14	SAMN15887610	Ethiopia, Africa	T1	1	-	11.16	377.43	0.998	0.9561	9.86	0.07	This study	Female
148	19	Abergelle	Bos indicus	African indicine	AFI	ABR16	SAMN15887612	Ethiopia, Africa	T1	0	Y3B4	9.59	314.69	0.9981	0.9428	4.48	5.7	This study	Male
149	19	Abergelle	Bos indicus	African indicine	AFI	ABR15	SAMN15887611	Ethiopia, Africa	T1	0	Y3B4	11.25	561.79	0.9982	0.9575	5.33	6.57	This study	Male
150	19	Abergelle	Bos indicus	African indicine	AFI	ABR11	SAMN15887607	Ethiopia, Africa	T1	0	-	11.51	586.21	0.998	0.9573	10.18	0.08	This study	Female
151	19	Abergelle	Bos indicus	African indicine	AFI	ABR13	SAMN15887609	Ethiopia, Africa	T1	0	-	11.5	442.13	0.9979	0.9567	10.01	0.08	This study	Female
152	19	Abergelle	Bos indicus	African indicine	AFI	ABR21	SAMN15887613	Ethiopia, Africa	T1	0	-	9.9	374.26	0.9978	0.9485	8.85	0.07	This study	Female
153	20	Arado	Bos indicus	African indicine	AFI	AR32	SAMN15887625	Ethiopia, Africa	T1	0	Y3B4	9.26	384.92	0.9982	0.9407	4.37	5.38	This study	Male
154	20	Arado	Bos indicus	African indicine	AFI	AR05	SAMN15887616	Ethiopia, Africa	T1	0	-	9.31	356.99	0.998	0.9441	8.27	0.06	This study	Female
155	20	Arado	Bos indicus	African indicine	AFI	AR06	SAMN15887617	Ethiopia, Africa	T1	0	-	9.89	516.44	0.9979	0.9488	8.72	0.07	This study	Female
156	20	Arado	Bos indicus	African indicine	AFI	AR01	SAMN15887615	Ethiopia, Africa	T1	0	-	11.58	426.48	0.9975	0.9569	10.21	0.08	This study	Female
157	20	Arado	Bos indicus	African indicine	AFI	AR23	SAMN15887621	Ethiopia, Africa	T1	1	-	10.51	513.39	0.9977	0.9512	9.14	0.07	This study	Female
158	20	Arado	Bos indicus	African indicine	AFI	AR31	SAMN15887624	Ethiopia, Africa	failed	failed	-	17.77	575.62	0.9976	0.9573	15.75	0.12	This study	Female
159	20	Arado	Bos indicus	African indicine	AFI	AR24	SAMN15887622	Ethiopia, Africa	T1	0	-	11.43	516.1	0.9976	0.9571	10.08	0.08	This study	Female
160	20	Arado	Bos indicus	African indicine	AFI	AR30	SAMN15887623	Ethiopia, Africa	T1	0	Y3B4	11.32	489.42	0.9975	0.959	5.52	6.82	This study	Male
161	20	Arado	Bos indicus	African indicine	AFI	AR13	SAMN15887620	Ethiopia, Africa	T1	0	-	11.78	390.45	0.9981	0.957	10.1	0.09	This study	Female
162	21	Arsi	Bos indicus	African indicine	AFI	ArsS4	SAMN15929426	Ethiopia, Africa	T1	0	Y3B4	9.62	176.13	0.9957	0.9455	5.05	5.18	This study	Male
163	21	Arsi	Bos indicus	African indicine	AFI	ArsS2	SAMN15929424	Ethiopia, Africa	T1	0	Y3B4	11.73	177.55	0.998	0.955	6.12	6.12	This study	Male
164	21	Arsi	Bos indicus	African indicine	AFI	ArsS3	SAMN15929425	Ethiopia, Africa	T1	0	Y3B4	10.55	394.83	0.9982	0.9531	5.48	5.67	This study	Male
165	21	Arsi	Bos indicus	African indicine	AFI	ArsS5	SAMN15929427	Ethiopia, Africa	T1	0	Y3B4	11.47	224.33	0.9983	0.9572	5.96	6.09	This study	Male
166	22	Afar	Bos indicus	African indicine	AFI	AfwS2	SAMN15929423	Ethiopia, Africa	T1	0	Y3B4	10.99	336.19	0.9979	0.9553	5.68	5.78	This study	Male
167	22	Afar	Bos indicus	African indicine	AFI	AfwS1	SAMN15929422	Ethiopia, Africa	T1	0	Y3B4	10	268.88	0.9966	0.9504	5.16	5.21	This study	Male
168	23	Bale	Bos indicus	African indicine	AFI	BBL14	SAMN15929441	Ethiopia, Africa	T1	0	Y3B4	27.27	2464.03	0.9974	0.978	12.92	16.05	This study	Male
169	24	Bagaria	Bos indicus	African indicine	AFI	BG28	SAMN15929442	Ethiopia, Africa	T1	0	Y3B4	27	1057.48	0.9975	0.9784	12.83	16.09	This study	Male
170	25	Begait	Bos indicus	African indicine	AFI	BG31	SAMN15887636	Ethiopia, Africa	T1	0	-	11.07	383.28	0.9977	0.9557	9.73	0.07	This study	Female
171	25	Begait	Bos indicus	African indicine	AFI	BG07	SAMN15887629	Ethiopia, Africa	T1	0	-	9.14	379.88	0.9976	0.9402	7.99	0.06	This study	Female
172	25	Begait	Bos indicus	African indicine	AFI	BG17	SAMN15887632	Ethiopia, Africa	T1	1	-	11.26	602.05	0.9969	0.9557	9.79	0.08	This study	Female
173	25	Begait	Bos indicus	African indicine	AFI	BG20	SAMN15887634	Ethiopia, Africa	T1	0	-	9.51	402.6	0.9978	0.9414	8.26	0.06	This study	Female
174	25	Begait	Bos indicus	African indicine	AFI	BG21	SAMN15887635	Ethiopia, Africa	T1	0	-	9.78	382.56	0.9979	0.9467	8.5	0.07	This study	Female
175	25	Begait	Bos indicus	African indicine	AFI	BG02	SAMN15887627	Ethiopia, Africa	T1	0	-	9.83	335.04	0.9982	0.9461	8.52	0.07	This study	Female
176	25	Begait	Bos indicus	African indicine	AFI	BG05	SAMN15887628	Ethiopia, Africa	T1	0	-	12.17	509.02	0.9973	0.9596	10.66	0.09	This study	Female
177	25	Begait	Bos indicus	African indicine	AFI	BG01	SAMN15887626	Ethiopia, Africa	T1	1	-	10.49	518.98	0.998	0.9512	9.23	0.07	This study	Female
178	25	Begait	Bos indicus	African indicine	AFI	BG13	SAMN15887630	Ethiopia, Africa	T1	0	-	9.81	326.99	0.998	0.9432	8.34	0.06	This study	Female
179	25	Begait	Bos indicus	African indicine	AFI	BG15	SAMN15887631	Ethiopia, Africa	T1	0	Y3B4	10.43	389.94	0.9976	0.9518	4.96	6.14	This study	Male
180	25	Begait	Bos indicus	African indicine	AFI	BG19	SAMN15887633	Ethiopia, Africa	T1	0	-	11.87	685.08	0.9975	0.9579	10.33	0.08	This study	Female
181	26	Afar	Bos indicus	African indicine	AFI	BOK-30a	SAMN15929456	Ethiopia, Africa	T1	0	-	15.36	235.3	0.9946	0.9627	14.12	0.1	This study	Female
182	26	Afar	Bos indicus	African indicine	AFI	BOK-13a	SAMN15929455	Ethiopia, Africa	T1	0	Y3B4	14.31	226.79	0.9936	0.9667	7.01	6.89	This study	Male
183	26	Afar	Bos indicus	African indicine	AFI	BOK-48a	SAMN15929457	Ethiopia, Africa	T1	0	-	17.41	373.39	0.9946	0.9637	16.1	0.11	This study	Female
184	26	Afar	Bos indicus	African indicine	AFI	BOK-124a	SAMN15929454	Ethiopia, Africa	T1	0	-	15.73	302.28	0.9936	0.9628	14.48	0.11	This study	Female
185	26	Afar	Bos indicus	African indicine	AFI	BOK-117a	SAMN15929453	Ethiopia, Africa	T1	0	-	17.25	295.38	0.9939	0.9632	15.93	0.11	This study	Female
186	27	Semien	Bos indicus	African indicine	AFI	BSM11	SAMN15929447	Ethiopia, Africa	T1	0	Y3B4	28.87	1519.99	0.9981	0.979	13.67	16.39	This study	Male
187	27	Semien	Bos indicus	African indicine	AFI	BSM07	SAMN15929445	Ethiopia, Africa	T1	0	Y3B2	31.62	1568.32	0.9982	0.9789	15.1	18.42	This study	Male
188	27	Semien	Bos indicus	African indicine	AFI	BSM09	SAMN15929446	Ethiopia, Africa	T1	0	Y3B4	30.84	1256.85	0.998	0.9791	14.52	17.86	This study	Male
189	27	Semien	Bos indicus	African indicine	AFI	BSM05	SAMN15929444	Ethiopia, Africa	T1	0	Y3B4	32.37	1631.45	0.9978	0.9794	15.47	18.6	This study	Male
190	27	Semien	Bos indicus	African indicine	AFI	BSM03	SAMN15929443	Ethiopia, Africa	T1	0	Y3B4	30.17	1113.91	0.9978	0.9787	14.58	17.6	This study	Male
191	27	Semien	Bos indicus	African indicine	AFI	BSM08	SAMN15929448	Ethiopia, Africa	T1	0	Y3B4	34	1573.26	0.9982	0.9793	16.06	19.4	This study	Male
192	28	Choke	Bos indicus	African indicine	AFI	CM24	SAMN15929452	Ethiopia, Africa	T1	0	Y3B4	25.93	1614.79	0.9975	0.9789	12.39	15.79	This study	Male
193	28	Choke	Bos indicus	African indicine	AFI	CM18	SAMN15929450	Ethiopia, Africa	T1	1	-	24.39	1492.58	0.9979	0.9678	21.73	0.16	This study	Female
194	28	Choke	Bos indicus	African indicine	AFI	CM11	SAMN15929449	Ethiopia, Africa	T1	0	Y3B4	28.83	1142.55	0.9973	0.9788	14.11	17.09	This study	Male
195	29	Erob	Bos indicus	African indicine	AFI	ER13	SAMN15887644	Ethiopia, Africa	T1	0	Y3B4	9.63	248.61	0.9977	0.9452	4.63	5.57	This study	Male
196	29	Erob	Bos indicus	African indicine	AFI	ER07	SAMN15887640	Ethiopia, Africa	T1	0	Y3B4	9.97	503.04	0.9972	0.947	4.72	5.85	This study	Male
197	29	Erob	Bos indicus	African indicine	AFI	ER08	SAMN15887641	Ethiopia, Africa	T1	0	Y3B4	10.92	592.67	0.9932	0.9559	5.21	6.53	This study	Male
198	29	Erob	Bos indicus	African indicine	AFI	ER01	SAMN15887637	Ethiopia, Africa	T1	0	Y3B4	12.1	466.16	0.9973	0.9615	5.7	7.2	This study	Male
199	29	Erob	Bos indicus	African indicine	AFI	ER15	SAMN15887645	Ethiopia, Africa	T1	1	-	11.45	433.24	0.9977	0.9568	10.08	0.08	This study	Female
200	29	Erob	Bos indicus	African indicine	AFI	ER10	SAMN15887642	Ethiopia, Africa	T1	0	-	10.02	676.75	0.9978	0.9488	8.82	0.07	This study	Female
201	29	Erob	Bos indicus	African indicine	AFI	ER04	SAMN15887638	Ethiopia, Africa	failed	failed	-	17.68	556.48	0.9969	0.9585	15.85	0.12	This study	Female
202	29	Erob	Bos indicus	African indicine	AFI	ER18	SAMN15887647	Ethiopia, Africa	failed	failed	-	17.76	758.58	0.9978	0.9572	15.53	0.12	This study	Female
203	29	Erob	Bos indicus	African indicine	AFI	ER11	SAMN15887643	Ethiopia, Africa	T1	0	-	9.8	257.62	0.9975	0.9471	8.71	0.07	This study	Female
204	30	Fogera	Bos indicus	African indicine	AFI	FogS1	SAMN15929431	Ethiopia, Africa	T1	0	Y3B4	11.45	434.63	0.9981	0.9604	5.86	5.93	This study	Male
205	31	Goffa	Bos indicus	African indicine	AFI	GofS5	SAMN15929436	Ethiopia, Africa	T1	0	Y3B4	9.44	233.83	0.9968	0.9449	4.85	5.04	This study	Male
206	31	Goffa	Bos indicus	African indicine	AFI	GofS4	SAMN15929435	Ethiopia, Africa	T1	1	Y3B2	8.24	204.68	0.9971	0.9264	4.24	4.51	This study	Male
207	31	Goffa	Bos indicus	African indicine	AFI	GofS2	SAMN15929433	Ethiopia, Africa	T1	0	Y3A2	11.65	287.72	0.9983	0.9593	5.97	6.32	This study	Male
208	31	Goffa	Bos indicus	African indicine	AFI	GofS1	SAMN15929432	Ethiopia, Africa	T1	0	Y3B4	10.67	543.7	0.9963	0.9541	5.49	5.69	This study	Male
209	31	Goffa	Bos indicus	African indicine	AFI	GofS3	SAMN15929434	Ethiopia, Africa	T1	0	Y3B4	10.92	352.59	0.9976	0.9563	5.62	5.79	This study	Male
210	32	Horro	Bos indicus	African indicine	AFI	HorS10	SAMN15929437	Ethiopia, Africa	T1	1	Y3B4	8.26	381.87	0.9966	0.9283	4.2	4.37	This study	Male
211	32	Horro	Bos indicus	African indicine	AFI	HorS9	SAMN15929439	Ethiopia, Africa	T1	0	Y3B4	10.77	359.47	0.993	0.9575	5.43	5.65	This study	Male
212	32	Horro	Bos indicus	African indicine	AFI	HorS12	SAMN15929438	Ethiopia, Africa	T1	1	Y3B4	10.63	351.97	0.9972	0.9574	5.41	5.58	This study	Male
213	33	Mursi	Bos indicus	African indicine	AFI	MurS4	SAMN15929440	Ethiopia, Africa	T1	0	Y3B4	10.62	300.83	0.9971	0.9553	5.49	5.65	This study	Male
214	34	Raya	Bos indicus	African indicine	AFI	RAY21	SAMN15887653	Ethiopia, Africa	T1	0	-	9.71	421.39	0.998	0.9466	8.52	0.06	This study	Female
215	34	Raya	Bos indicus	African indicine	AFI	RAY22	SAMN15887654	Ethiopia, Africa	T1	0	-	9.53	279.95	0.9971	0.9445	8.49	0.06	This study	Female
216	34	Raya	Bos indicus	African indicine	AFI	RAY05	SAMN15887648	Ethiopia, Africa	T1	1	Y3B4	9.06	467.74	0.9975	0.9331	4.21	5.05	This study	Male
217	34	Raya	Bos indicus	African indicine	AFI	RAY17	SAMN15887651	Ethiopia, Africa	T1	0	-	10.98	380.56	0.9977	0.9553	9.71	0.08	This study	Female
218	34	Raya	Bos indicus	African indicine	AFI	RAy19	SAMN15887652	Ethiopia, Africa	T1	0	-	10.32	435.4	0.998	0.951	9.12	0.07	This study	Female
219	34	Raya	Bos indicus	African indicine	AFI	RAY30	SAMN15887658	Ethiopia, Africa	T1	0	-	9.1	343.24	0.9978	0.9383	7.97	0.06	This study	Female
220	34	Raya	Bos indicus	African indicine	AFI	RAY25	SAMN15887656	Ethiopia, Africa	T1	0	-	11.7	548.93	0.9975	0.9575	10.39	0.08	This study	Female
221	34	Raya	Bos indicus	African indicine	AFI	RAY11	SAMN15887650	Ethiopia, Africa	T1	0	-	12.5	925.04	0.9973	0.9593	10.93	0.08	This study	Female
222	34	Raya	Bos indicus	African indicine	AFI	RAY26	SAMN15887657	Ethiopia, Africa	failed	failed	-	17.49	742.49	0.9972	0.9576	15.49	0.12	This study	Female
223	34	Raya	Bos indicus	African indicine	AFI	RAY06	SAMN15887649	Ethiopia, Africa	failed	failed	Y3B4	17.01	871.3	0.998	0.9603	8	10.19	This study	Male
224	35	Ogaden	Bos indicus	African indicine	AFI	SRR3524756	SAMN05862018	Ethiopia, Africa	T1	0	-	9.86	514.71	0.9985	0.9518	9.19	0.09	PRJNA312138	Female
225	35	Ogaden	Bos indicus	African indicine	AFI	SRR3546725	SAMN04545530	Ethiopia, Africa	T1	0	-	8.86	758.62	0.998	0.9447	8.48	0.08	PRJNA312138	Female
226	35	Ogaden	Bos indicus	African indicine	AFI	SRR3508267	SAMN04545537	Ethiopia, Africa	T1	0	-	9.06	409.54	0.9986	0.9456	8.55	0.08	PRJNA312138	Female
227	35	Ogaden	Bos indicus	African indicine	AFI	SRR3508266	SAMN04545577	Ethiopia, Africa	T1	0	-	9.32	412.54	0.9986	0.9468	8.51	0.09	PRJNA312138	Female
228	35	Ogaden	Bos indicus	African indicine	AFI	SRR3219049	SAMN04545574	Ethiopia, Africa	T1	0	-	8.88	265.3	0.9979	0.9417	8.25	0.08	PRJNA312138	Female
229	35	Ogaden	Bos indicus	African indicine	AFI	SRR3491019	SAMN04545571	Ethiopia, Africa	T1	0	-	9.54	334.51	0.9982	0.9498	8.87	0.09	PRJNA312138	Female
230	35	Ogaden	Bos indicus	African indicine	AFI	SRR3225526	SAMN04545575	Ethiopia, Africa	T1	0	-	9.82	386.8	0.9979	0.9498	9.22	0.09	PRJNA312138	Female
231	35	Ogaden	Bos indicus	African indicine	AFI	SRR3234542	SAMN04545570	Ethiopia, Africa	T1	0	-	9.22	191.96	0.998	0.9461	8.5	0.08	PRJNA312138	Female
232	35	Ogaden	Bos indicus	African indicine	AFI	SRR3490689	SAMN04545576	Ethiopia, Africa	T1	0	-	9.32	407.45	0.998	0.9467	8.76	0.09	PRJNA312138	Female
233	36	Kenya Boran	Bos indicus	African indicine	AFI	SRR3546787	SAMN04545535	Ethiopia, Africa	T1	0	-	10.17	256.02	0.9796	0.9531	8.89	0.12	PRJNA312138	Female
234	36	Kenya Boran	Bos indicus	African indicine	AFI	SRR3546729	SAMN04545533	Ethiopia, Africa	T1	0	-	8.81	383.33	0.9984	0.9406	8.32	0.08	PRJNA312138	Female
235	36	Kenya Boran	Bos indicus	African indicine	AFI	SRR3546777	SAMN04545534	Ethiopia, Africa	T1	0	-	9.07	422.65	0.9985	0.944	8.54	0.09	PRJNA312138	Female
236	36	Kenya Boran	Bos indicus	African indicine	AFI	SRR3546727	SAMN04545531	Ethiopia, Africa	T1	0	-	9.05	552.42	0.9985	0.9438	8.49	0.08	PRJNA312138	Female
237	36	Kenya Boran	Bos indicus	African indicine	AFI	SRR3546728	SAMN04545532	Ethiopia, Africa	T1	1	-	9	668.64	0.9984	0.9421	8.3	0.08	PRJNA312138	Female
238	36	Kenya Boran	Bos indicus	African indicine	AFI	SRR3592093	SAMN04545578	Ethiopia, Africa	T1	0	Y3B4	8.6	622.38	0.9975	0.9385	4.25	4.6	PRJNA312138	Male
239	36	Kenya Boran	Bos indicus	African indicine	AFI	SRR3592091	SAMN04545573	Ethiopia, Africa	T1	1	-	9.09	421.29	0.9968	0.9441	8.52	0.09	PRJNA312138	Female
240	36	Kenya Boran	Bos indicus	African indicine	AFI	SRR3592092	SAMN04545579	Ethiopia, Africa	T1	0	Y3B4	9.57	576.44	0.9972	0.9484	4.84	5.14	PRJNA312138	Male
241	37	Ethiopian Boran	Bos indicus	African indicine	AFI	BorS2	SAMN15929428	Ethiopia, Africa	T1	0	Y3B4	10.01	465.8	0.9959	0.951	5.22	5.07	This study	Male
242	37	Ethiopian Boran	Bos indicus	African indicine	AFI	BorS5	SAMN15929430	Ethiopia, Africa	T1	1	Y3B4	10.66	224.02	0.9971	0.9575	5.47	5.56	This study	Male
243	37	Ethiopian Boran	Bos indicus	African indicine	AFI	BorS3	SAMN15929429	Ethiopia, Africa	T1	0	Y3B4	10.27	171.48	0.9963	0.9536	5.22	5.45	This study	Male
244	38	Kenana	Bos indicus	African indicine	AFI	SRR3694652	SAMN04545558	Sudan, Africa	T1	1	-	9.68	93.82	0.9984	0.9499	8.73	0.08	PRJNA312138	Female
245	38	Kenana	Bos indicus	African indicine	AFI	SRR3694655	SAMN04545552	Sudan, Africa	T1	0	-	9.61	173.07	0.9984	0.9511	8.71	0.08	PRJNA312138	Female
246	38	Kenana	Bos indicus	African indicine	AFI	SRR3694654	SAMN04545551	Sudan, Africa	T1	1	-	9.38	50.25	0.9983	0.9475	8.39	0.09	PRJNA312138	Female
247	38	Kenana	Bos indicus	African indicine	AFI	SRR3694653	SAMN04545550	Sudan, Africa	T1	0	-	9.59	58.62	0.9981	0.9486	9.03	0.09	PRJNA312138	Female
248	38	Kenana	Bos indicus	African indicine	AFI	SRR3694651	SAMN04545556	Sudan, Africa	T1	0	-	9.53	34.55	0.9983	0.9463	8.21	0.08	PRJNA312138	Female
249	38	Kenana	Bos indicus	African indicine	AFI	SRR3694658	SAMN04545555	Sudan, Africa	T1	0	Y3B4	9.55	99.66	0.998	0.95	4.8	5.14	PRJNA312138	Male
250	38	Kenana	Bos indicus	African indicine	AFI	SRR3694659	SAMN04545557	Sudan, Africa	T1	0	-	9.55	103.16	0.9985	0.9498	8.79	0.08	PRJNA312138	Female
251	38	Kenana	Bos indicus	African indicine	AFI	SRR3694656	SAMN04545553	Sudan, Africa	T1	0	-	9.36	147.9	0.9985	0.9475	8.77	0.08	PRJNA312138	Female
252	38	Kenana	Bos indicus	African indicine	AFI	SRR3694657	SAMN04545559	Sudan, Africa	T1	0	-	9.4	108.19	0.9979	0.9487	8.75	0.08	PRJNA312138	Female
253	39	Thawalam	Bos indicus	South Asian indicine	SAI	A16	SAMN16047145	Sri Lanka, South Asia	I1	0	-	9.8	603.82	0.9953	0.9376	9.33	0.08	This study	Female
254	39	Thawalam	Bos indicus	South Asian indicine	SAI	B5	SAMN16047150	Sri Lanka, South Asia	I1	0	Y3B1	8.96	1028.47	0.9783	0.9334	4.37	4.87	This study	Male
255	39	Thawalam	Bos indicus	South Asian indicine	SAI	B15	SAMN16047158	Sri Lanka, South Asia	I2	0	Y3A1	9.29	655.81	0.9944	0.9403	4.71	5.21	This study	Male
256	39	Thawalam	Bos indicus	South Asian indicine	SAI	B9	SAMN16047152	Sri Lanka, South Asia	I1	0	Y3B1	11.03	1133.15	0.9966	0.9567	5.43	6.1	This study	Male
257	39	Thawalam	Bos indicus	South Asian indicine	SAI	B10	SAMN16047153	Sri Lanka, South Asia	I1	1	Y3B1	9.69	504.61	0.9922	0.9454	4.94	5.3	This study	Male
258	39	Thawalam	Bos indicus	South Asian indicine	SAI	B11	SAMN16047154	Sri Lanka, South Asia	I1	0	-	10.49	825.56	0.9961	0.9482	10.06	0.08	This study	Female
259	39	Thawalam	Bos indicus	South Asian indicine	SAI	B12	SAMN16047155	Sri Lanka, South Asia	I2	1	Y3B1	9.43	1261.19	0.9843	0.9419	4.78	5.58	This study	Male
260	39	Thawalam	Bos indicus	South Asian indicine	SAI	B13	SAMN16047156	Sri Lanka, South Asia	I2	1	Y3B4	9.41	686.65	0.9967	0.9437	4.72	5.22	This study	Male
261	39	Thawalam	Bos indicus	South Asian indicine	SAI	B14	SAMN16047157	Sri Lanka, South Asia	I2	0	Y3B1	9.43	747.19	0.9961	0.9437	4.76	5.08	This study	Male
262	39	Thawalam	Bos indicus	South Asian indicine	SAI	B7	SAMN16047151	Sri Lanka, South Asia	I1	0	Y3B1	8.96	3680.03	0.9731	0.9364	4.5	5.02	This study	Male
263	39	Thawalam	Bos indicus	South Asian indicine	SAI	H7	SAMN16047165	Sri Lanka, South Asia	I3	0	Y3B1	13.1	1242.35	0.9938	0.9651	6.59	7.04	This study	Male
264	39	Thawalam	Bos indicus	South Asian indicine	SAI	H1	SAMN16047159	Sri Lanka, South Asia	I2	0	Y3B1	9.4	800.75	0.9962	0.9428	4.66	5.04	This study	Male
265	39	Thawalam	Bos indicus	South Asian indicine	SAI	H10	SAMN16047168	Sri Lanka, South Asia	I3	0	Y3A1	11.21	1422.96	0.9904	0.9565	5.42	6.62	This study	Male
266	39	Thawalam	Bos indicus	South Asian indicine	SAI	H11	SAMN16047169	Sri Lanka, South Asia	I2	0	Y3B1	9.56	513.1	0.996	0.9456	4.67	5.19	This study	Male
267	39	Thawalam	Bos indicus	South Asian indicine	SAI	H12	SAMN16047170	Sri Lanka, South Asia	I3	1	Y3B4	9.96	679.38	0.9938	0.9463	4.78	5.44	This study	Male
268	39	Thawalam	Bos indicus	South Asian indicine	SAI	H2	SAMN16047160	Sri Lanka, South Asia	I3	0	Y3B1	9.3	1204.41	0.9864	0.9391	4.53	5.03	This study	Male
269	39	Thawalam	Bos indicus	South Asian indicine	SAI	H3	SAMN16047161	Sri Lanka, South Asia	I2	0	Y3B1	9.4	1370.81	0.9871	0.9427	4.65	5.2	This study	Male
270	39	Thawalam	Bos indicus	South Asian indicine	SAI	H4	SAMN16047162	Sri Lanka, South Asia	I2	0	Y3B3	10.61	877.65	0.9957	0.9532	5.42	5.97	This study	Male
271	39	Thawalam	Bos indicus	South Asian indicine	SAI	H5	SAMN16047163	Sri Lanka, South Asia	I1	0	Y3B1	11.51	877	0.984	0.9596	5.66	6.39	This study	Male
272	39	Thawalam	Bos indicus	South Asian indicine	SAI	H6	SAMN16047164	Sri Lanka, South Asia	I1	0	Y3B1	9.14	823.06	0.9954	0.9405	4.48	4.77	This study	Male
273	39	Thawalam	Bos indicus	South Asian indicine	SAI	H8	SAMN16047166	Sri Lanka, South Asia	I1	0	Y3B4	9.76	852.63	0.9959	0.9475	4.82	5.54	This study	Male
274	39	Thawalam	Bos indicus	South Asian indicine	SAI	H9	SAMN16047167	Sri Lanka, South Asia	I3	0	Y3B1	11.48	1202.28	0.9963	0.9587	5.68	6.44	This study	Male
275	39	Thawalam	Bos indicus	South Asian indicine	SAI	CA279	SAMN16047171	Sri Lanka, South Asia	I2	0	-	11.25	460.78	0.9791	0.956	9.65	0.08	This study	Female
276	39	Thawalam	Bos indicus	South Asian indicine	SAI	CA282	SAMN16047172	Sri Lanka, South Asia	I2	1	Y3B4	8.26	398.25	0.9385	0.9131	3.69	4.96	PRJNA658727	Male
277	39	Thawalam	Bos indicus	South Asian indicine	SAI	CA285	SAMN16047173	Sri Lanka, South Asia	I2	0	Y3B1	8.29	300.12	0.9261	0.9177	3.76	4.73	PRJNA658727	Male
278	40	Cholistani	Bos indicus	South Asian indicine	SAI	CH4M	SAMN16085990	Pakisitan, South Asia	I2	0	Y3B3	9.83	447.01	0.9954	0.9516	4.98	5.34	This study	Male
279	40	Cholistani	Bos indicus	South Asian indicine	SAI	CH5M	SAMN16085991	Pakisitan, South Asia	I1	0	Y3B3	10.24	447.92	0.9955	0.9506	4.98	5.49	This study	Male
280	40	Cholistani	Bos indicus	South Asian indicine	SAI	CH9M	SAMN16085992	Pakisitan, South Asia	I1	0	Y3B3	10.43	292.29	0.9943	0.9526	5.13	5.61	This study	Male
281	40	Cholistani	Bos indicus	South Asian indicine	SAI	CH10M	SAMN16085993	Pakisitan, South Asia	I2	0	Y3B3	10.2	545.98	0.9949	0.9399	4.73	5.49	This study	Male
282	40	Cholistani	Bos indicus	South Asian indicine	SAI	CH3M	SAMN16085989	Pakisitan, South Asia	I3	0	-	10.22	275.06	0.9967	0.9409	8.8	0.1	This study	Female
283	40	Cholistani	Bos indicus	South Asian indicine	SAI	I326	SAMN16123960	Pakisitan, South Asia	I3	0	-	13.4	837.41	0.9955	0.958	12.51	0.1	This study	Female
284	40	Cholistani	Bos indicus	South Asian indicine	SAI	I325	SAMN16123959	Pakisitan, South Asia	I3	0	Y3B3	10.54	261.9	0.9932	0.951	5.25	5.79	This study	Male
285	40	Cholistani	Bos indicus	South Asian indicine	SAI	I324	SAMN16123984	Pakisitan, South Asia	gap length > 1 bp	80	Y3B3	9.84	131.22	0.9945	0.9438	4.78	5.59	This study	Male
286	40	Cholistani	Bos indicus	South Asian indicine	SAI	C323	SAMN16123982	Pakisitan, South Asia	I1	1	Y3B3	10.12	472.03	0.9932	0.948	5.04	5.68	This study	Male
287	41	Tharparkar	Bos indicus	South Asian indicine	SAI	Thar1	SAMN08862749	Pakisitan, South Asia	I1	0	-	16.55	839.06	0.9923	0.9635	15.03	0.12	PRJNA379859	Female
288	41	Tharparkar	Bos indicus	South Asian indicine	SAI	TP2F	SAMN16086009	Pakisitan, South Asia	I3	0	-	9.79	254.85	0.9971	0.947	8.88	0.09	This study	Female
289	41	Tharparkar	Bos indicus	South Asian indicine	SAI	TP10F	SAMN16086010	Pakisitan, South Asia	I3	0	-	10.31	449.54	0.9932	0.941	8.85	0.12	This study	Female
290	41	Tharparkar	Bos indicus	South Asian indicine	SAI	I337	SAMN16123969	Pakisitan, South Asia	I1	0	-	11.71	1067.64	0.9929	0.955	10.96	0.08	This study	Female
291	41	Tharparkar	Bos indicus	South Asian indicine	SAI	I335	SAMN16123967	Pakisitan, South Asia	I1	0	Y3B4	10.02	900.57	0.9886	0.948	5.27	5.47	This study	Male
292	41	Tharparkar	Bos indicus	South Asian indicine	SAI	I336	SAMN16123968	Pakisitan, South Asia	I1	0	-	10.65	950.8	0.995	0.9511	9.86	0.08	This study	Female
293	41	Tharparkar	Bos indicus	South Asian indicine	SAI	I342	SAMN16123986	Pakisitan, South Asia	I1	0	Y3B4	10.02	563.54	0.9942	0.947	5.1	5.75	This study	Male
294	42	Bhagnari	Bos indicus	South Asian indicine	SAI	BH8M	SAMN16086024	Pakisitan, South Asia	I1	0	-	9.92	614.8	0.998	0.627	3.08	5.35	This study	Male
295	42	Bhagnari	Bos indicus	South Asian indicine	SAI	BH2M	SAMN16086020	Pakisitan, South Asia	I2	0	-	10.08	1055.46	0.9919	0.8871	4.52	5.56	This study	Male
296	42	Bhagnari	Bos indicus	South Asian indicine	SAI	H590	SAMN16123983	Pakisitan, South Asia	gap length > 1 bp	16	-	9.29	187.37	0.9914	0.9405	8.49	0.07	This study	Female
297	42	Bhagnari	Bos indicus	South Asian indicine	SAI	H582	SAMN16123948	Pakisitan, South Asia	I2	0	Y3B4	11.27	401.76	0.9959	0.9561	5.42	6.72	This study	Male
298	42	Bhagnari	Bos indicus	South Asian indicine	SAI	H592	SAMN16123951	Pakisitan, South Asia	I1	1	-	30.01	715.86	0.9954	0.9661	27.15	0.22	This study	Female
299	42	Bhagnari	Bos indicus	South Asian indicine	SAI	H591	SAMN16123950	Pakisitan, South Asia	gap length > 1 bp	137	-	15.35	313.17	0.9967	0.9592	13.96	0.12	This study	Female
300	42	Bhagnari	Bos indicus	South Asian indicine	SAI	H581	SAMN16123947	Pakisitan, South Asia	I2	0	-	11.16	347.52	0.9959	0.9543	10.06	0.08	This study	Female
301	42	Bhagnari	Bos indicus	South Asian indicine	SAI	BH4M	SAMN16086022	Pakisitan, South Asia	I1	0	-	9.88	1528.68	0.9901	0.8699	4.34	5.49	This study	Male
302	42	Bhagnari	Bos indicus	South Asian indicine	SAI	BH7M	SAMN16086023	Pakisitan, South Asia	I2	0	-	9.83	314.43	0.9918	0.8281	4.85	5.79	This study	Male
303	43	Gabrialli	Bos indicus	South Asian indicine	SAI	B320	SAMN16123980	Pakisitan, South Asia	I3	1	-	8.96	515.02	0.9722	0.9368	8.38	0.07	This study	Female
304	43	Gabrialli	Bos indicus	South Asian indicine	SAI	I333	SAMN16123965	Pakisitan, South Asia	I2	0	Y3B1	12.19	1371.81	0.9957	0.9609	6.09	6.23	This study	Male
305	44	Achai	Bos indicus	South Asian indicine	SAI	AC1M	SAMN16086017	Pakisitan, South Asia	I3	0	Y3A1	10.37	812.69	0.9948	0.953	5.14	5.65	This study	Male
306	44	Achai	Bos indicus	South Asian indicine	SAI	I345	SAMN16123987	Pakisitan, South Asia	I2	1	-	9.75	281.95	0.9947	0.9445	8.97	0.07	This study	Female
307	44	Achai	Bos indicus	South Asian indicine	SAI	AC2M	SAMN16086018	Pakisitan, South Asia	I3	0	Y3A1	10.3	455.76	0.9977	0.9456	4.99	5.63	This study	Male
308	44	Achai	Bos indicus	South Asian indicine	SAI	AC3M	SAMN16086019	Pakisitan, South Asia	I3	0	Y3A1	10.36	430.94	0.9976	0.9466	4.95	5.66	This study	Male
309	44	Achai	Bos indicus	South Asian indicine	SAI	I338	SAMN16123970	Pakisitan, South Asia	I3	1	Y3A1	14.13	545.41	0.9956	0.9664	6.92	7.34	This study	Male
310	44	Achai	Bos indicus	South Asian indicine	SAI	AC2F	SAMN16086015	Pakisitan, South Asia	I1	0	-	10.18	349.82	0.9901	0.9146	8.05	0.11	This study	Female
311	44	Achai	Bos indicus	South Asian indicine	SAI	I344	SAMN16123975	Pakisitan, South Asia	I1	1	-	9.01	317.18	0.9953	0.9396	8.54	0.06	This study	Female
312	45	Nari Master	Bos indicus	South Asian indicine	SAI	H584	SAMN16123949	Pakisitan, South Asia	I1	0	Y3B1	11.14	496.99	0.9968	0.9562	5.52	6.42	This study	Male
313	46	Dhanni	Bos indicus	South Asian indicine	SAI	I346	SAMN16123988	Pakisitan, South Asia	gap length > 1 bp	6	Y3B1	9.31	414.52	0.9795	0.9425	5.02	4.89	This study	Male
314	46	Dhanni	Bos indicus	South Asian indicine	SAI	I340	SAMN16123972	Pakisitan, South Asia	I2	0	-	14.03	474.24	0.9946	0.9593	12.63	0.1	This study	Female
315	46	Dhanni	Bos indicus	South Asian indicine	SAI	I341	SAMN16123973	Pakisitan, South Asia	I3	1	Y3B1	12.39	233.99	0.9934	0.9605	6.04	6.83	This study	Male
316	46	Dhanni	Bos indicus	South Asian indicine	SAI	I348	SAMN16123990	Pakisitan, South Asia	I1	0	-	9.6	440.63	0.9929	0.9429	8.99	0.11	This study	Female
317	46	Dhanni	Bos indicus	South Asian indicine	SAI	DH2M	SAMN16085997	Pakisitan, South Asia	I1	0	Y3B1	10.31	362.42	0.9955	0.9483	4.88	5.51	This study	Male
318	46	Dhanni	Bos indicus	South Asian indicine	SAI	I347	SAMN16123989	Pakisitan, South Asia	I2	1	Y3B4	9.68	322.7	0.9943	0.9431	4.81	5.61	This study	Male
319	46	Dhanni	Bos indicus	South Asian indicine	SAI	DH1M	SAMN16085996	Pakisitan, South Asia	I2	0	Y3B4	10.28	304.81	0.9901	0.95	4.99	5.42	This study	Male
320	46	Dhanni	Bos indicus	South Asian indicine	SAI	DH3M	SAMN16085998	Pakisitan, South Asia	I1	0	-	10.36	201.27	0.9985	0.9306	8.9	0.11	This study	Female
321	46	Dhanni	Bos indicus	South Asian indicine	SAI	DH7F	SAMN16085994	Pakisitan, South Asia	I3	0	-	10.5	293.16	0.9978	0.9507	9.57	0.11	This study	Female
322	46	Dhanni	Bos indicus	South Asian indicine	SAI	DH9F	SAMN16085995	Pakisitan, South Asia	I1	0	-	10.18	670.17	0.9973	0.9421	8.81	0.1	This study	Female
323	47	Red Sindhi	Bos indicus	South Asian indicine	SAI	H579	SAMN16123946	Pakisitan, South Asia	I2	1	-	10.19	288.79	0.9954	0.95	9.13	0.08	This study	Female
324	47	Red Sindhi	Bos indicus	South Asian indicine	SAI	H576	SAMN16123943	Pakisitan, South Asia	gap length > 1 bp	9	-	11.29	208.14	0.9947	0.9554	10.11	0.08	This study	Female
325	47	Red Sindhi	Bos indicus	South Asian indicine	SAI	H577	SAMN16123944	Pakisitan, South Asia	I2	1	-	12.42	426.55	0.9946	0.958	11.34	0.1	This study	Female
326	47	Red Sindhi	Bos indicus	South Asian indicine	SAI	H578	SAMN16123945	Pakisitan, South Asia	gap length > 1 bp	4	-	10.5	235.68	0.9925	0.951	9.48	0.08	This study	Female
327	47	Red Sindhi	Bos indicus	South Asian indicine	SAI	RS1M	SAMN16086006	Pakisitan, South Asia	I2	0	Y3B4	10.11	557.75	0.9984	0.9392	4.7	5.43	This study	Male
328	47	Red Sindhi	Bos indicus	South Asian indicine	SAI	RS2F	SAMN16086005	Pakisitan, South Asia	I3	0	Y3B4	10.43	368.89	0.998	0.9315	4.88	5.39	This study	Male
329	47	Red Sindhi	Bos indicus	South Asian indicine	SAI	R596	SAMN16123978	Pakisitan, South Asia	I2	1	-	11.35	288.45	0.9961	0.9538	10.32	0.09	This study	Female
330	47	Red Sindhi	Bos indicus	South Asian indicine	SAI	RS2M	SAMN16086007	Pakisitan, South Asia	I1	0	Y3B1	10.4	378.56	0.9936	0.9519	5.12	5.53	This study	Male
331	47	Red Sindhi	Bos indicus	South Asian indicine	SAI	RS3M	SAMN16086008	Pakisitan, South Asia	I1	0	Y3B1	10.32	467.52	0.9981	0.9517	5.03	5.44	This study	Male
332	48	Dajal	Bos indicus	South Asian indicine	SAI	I327	SAMN16123961	Pakisitan, South Asia	I1	0	-	12.37	1179.04	0.9953	0.9566	11.39	0.09	This study	Female
333	48	Dajal	Bos indicus	South Asian indicine	SAI	I328	SAMN16123962	Pakisitan, South Asia	I3	1	-	13.03	868.32	0.9937	0.9585	12.03	0.1	This study	Female
334	48	Dajal	Bos indicus	South Asian indicine	SAI	I329	SAMN16123985	Pakisitan, South Asia	I2	1	Y3B1	9.66	589.43	0.9911	0.9437	4.82	5.54	This study	Male
335	48	Dajal	Bos indicus	South Asian indicine	SAI	I331	SAMN16123964	Pakisitan, South Asia	gap length > 1 bp	4	Y3B1	11.26	206.4	0.9951	0.9555	5.48	6.15	This study	Male
336	48	Dajal	Bos indicus	South Asian indicine	SAI	DJ10M	SAMN16086003	Pakisitan, South Asia	I1	1	Y3B3	10.18	348.12	0.9974	0.9083	4.76	5.56	This study	Male
337	48	Dajal	Bos indicus	South Asian indicine	SAI	DJ3M	SAMN16086000	Pakisitan, South Asia	I1	0	-	9.89	537.95	0.9957	0.7086	3.98	5.12	This study	Male
338	48	Dajal	Bos indicus	South Asian indicine	SAI	I330	SAMN16123963	Pakisitan, South Asia	I3	1	Y3B1	12.83	290.96	0.9949	0.9612	6.2	7.01	This study	Male
339	48	Dajal	Bos indicus	South Asian indicine	SAI	DJ9M	SAMN16086002	Pakisitan, South Asia	I1	0	Y3B1	10.11	626.97	0.9978	0.8774	4.7	5.94	This study	Male
340	48	Dajal	Bos indicus	South Asian indicine	SAI	DJ6M	SAMN16086001	Pakisitan, South Asia	I3	0	Y3B1	9.88	706.7	0.9984	0.9152	4.38	5.35	This study	Male
341	48	Dajal	Bos indicus	South Asian indicine	SAI	DJ1M	SAMN16085999	Pakisitan, South Asia	I1	0	-	9.85	843.14	0.9936	0.6315	7.89	0.23	This study	Female
342	49	Hariana	Bos indicus	South Asian indicine	SAI	Har03	SAMN08862747	India, South Asia	I3	0	-	34.73	1486.91	0.9948	0.9692	32.28	0.26	PRJNA379859	Female
343	50	Lohani	Bos indicus	South Asian indicine	SAI	L596	SAMN16123977	Pakisitan, South Asia	I1	1	-	9.56	336.27	0.9961	0.9431	8.85	0.07	This study	Female
344	50	Lohani	Bos indicus	South Asian indicine	SAI	LO2M	SAMN16086012	Pakisitan, South Asia	I1	0	Y3B1	10.18	263.34	0.9958	0.946	4.89	5.48	This study	Male
345	51	Sahiwal	Bos indicus	South Asian indicine	SAI	I321	SAMN16123957	Pakisitan, South Asia	I1	1	-	9.88	379.52	0.9946	0.9456	9.05	0.07	This study	Female
346	51	Sahiwal	Bos indicus	South Asian indicine	SAI	C321	SAMN16123981	Pakisitan, South Asia	gap length > 1 bp	262	-	9.69	126.71	0.9949	0.9429	8.98	0.07	This study	Female
347	51	Sahiwal	Bos indicus	South Asian indicine	SAI	SA9	SAMN16085987	Pakisitan, South Asia	I1	0	Y3B3	10.4	298.23	0.995	0.9498	5.1	5.62	This study	Male
348	51	Sahiwal	Bos indicus	South Asian indicine	SAI	I319	SAMN16123955	Pakisitan, South Asia	gap length > 1 bp	69	Y3B3	10.14	142.04	0.995	0.9466	5.08	5.66	This study	Male
349	51	Sahiwal	Bos indicus	South Asian indicine	SAI	I320	SAMN16123956	Pakisitan, South Asia	gap length > 1 bp	24	Y3B3	12.46	204.03	0.994	0.9589	6.17	6.65	This study	Male
350	51	Sahiwal	Bos indicus	South Asian indicine	SAI	I323	SAMN16123958	Pakisitan, South Asia	gap length > 1 bp	11	-	11.99	236.09	0.9946	0.9544	11.07	0.08	This study	Female
351	51	Sahiwal	Bos indicus	South Asian indicine	SAI	SA10	SAMN16085988	Pakisitan, South Asia	I2	1	Y3B3	10.2	402.53	0.998	0.9443	4.82	5.39	This study	Male
352	51	Sahiwal	Bos indicus	South Asian indicine	SAI	Sha3b	SAMN08862748	Pakisitan, South Asia	I2	0	-	20.96	942.79	0.9955	0.9649	19.17	0.15	PRJNA379859	Female
353	51	Sahiwal	Bos indicus	South Asian indicine	SAI	SA5	SAMN16085985	Pakisitan, South Asia	I3	0	Y3B3	10.4	379.95	0.9983	0.9398	5	5.61	This study	Male
354	51	Sahiwal	Bos indicus	South Asian indicine	SAI	SA8	SAMN16085986	Pakisitan, South Asia	I1	0	Y3B3	9.55	221.88	0.9301	0.9463	4.75	5.16	This study	Male
355	51	Sahiwal	Bos indicus	South Asian indicine	SAI	S322	SAMN16123979	Pakisitan, South Asia	gap length > 1 bp	20	-	13.74	248.82	0.9947	0.9572	12.96	0.1	This study	Female
356	52	Kapilvastu	Bos indicus	South Asian indicine	SAI	s_T11M	SAMN24450485	Nepal, South Asia	I1	0	Y3B4	8.88	329.92	0.9607	0.9295	4.14	5.43	This study	Male
357	52	Kapilvastu	Bos indicus	South Asian indicine	SAI	s_T12M	SAMN24450486	Nepal, South Asia	I3	0	Y3B3	8.61	353.78	0.9963	0.9265	4.06	5.3	This study	Male
358	52	Kapilvastu	Bos indicus	South Asian indicine	SAI	s_T14M	SAMN24450487	Nepal, South Asia	I3	0	Y3B3	8.52	454.98	0.9886	0.9232	4	5.16	This study	Male
359	52	Siraha	Bos indicus	South Asian indicine	SAI	s_37MSi	SAMN24450481	Nepal, South Asia	I1	0	Y3B4	8.71	257.89	0.9931	0.9257	4.02	5.14	This study	Male
360	52	Siraha	Bos indicus	South Asian indicine	SAI	s_21MSi	SAMN24450475	Nepal, South Asia	I1	0	Y3B4	8.98	361.18	0.9961	0.9322	4.15	5.5	This study	Male
361	52	Siraha	Bos indicus	South Asian indicine	SAI	s_22MSi	SAMN24450476	Nepal, South Asia	I1	0	Y3B4	9.2	305.31	0.9967	0.9335	4.23	5.42	This study	Male
362	52	Siraha	Bos indicus	South Asian indicine	SAI	s_23MSi	SAMN24450477	Nepal, South Asia	I1	0	Y3B4	8.55	393.97	0.9974	0.9256	4.01	5.18	This study	Male
363	52	Siraha	Bos indicus	South Asian indicine	SAI	s_27MSi	SAMN24450478	Nepal, South Asia	I1	0	Y3B4	9.01	382.72	0.9929	0.9333	4.21	5.48	This study	Male
364	52	Siraha	Bos indicus	South Asian indicine	SAI	s_29MSi	SAMN24450479	Nepal, South Asia	I2	1	Y3B3	9.05	262.61	0.9942	0.9327	4.18	5.45	This study	Male
365	52	Siraha	Bos indicus	South Asian indicine	SAI	s_30MSi	SAMN24450480	Nepal, South Asia	I1	0	Y3B4	8.2	204.45	0.9954	0.9139	3.8	4.93	This study	Male
366	52	Saptari	Bos indicus	South Asian indicine	SAI	s_9MSa	SAMN24450484	Nepal, South Asia	I3	0	Y3B4	8.45	252.34	0.9958	0.921	3.93	5.13	This study	Male
367	52	Saptari	Bos indicus	South Asian indicine	SAI	s_13MSa	SAMN24450473	Nepal, South Asia	I2	0	Y3B3	9.87	360.07	0.9965	0.9442	4.6	5.59	This study	Male
368	52	Saptari	Bos indicus	South Asian indicine	SAI	s_1MSa	SAMN24450474	Nepal, South Asia	I2	0	Y3B4	9.96	259.06	0.9969	0.947	4.7	5.84	This study	Male
369	52	Kailali	Bos indicus	South Asian indicine	SAI	s_4MKi	SAMN24450482	Nepal, South Asia	I2	0	Y3B3	9.3	337.8	0.9958	0.9373	4.32	5.45	This study	Male
370	52	Kailali	Bos indicus	South Asian indicine	SAI	s_8MKi	SAMN24450483	Nepal, South Asia	I2	0	Y3A1	8.82	373.14	0.9931	0.9312	4.19	5.31	This study	Male
371	53	Nelore	Bos indicus	American indicine	AMI	SRR2016762	SAMN03387027	America	I1	0	-	10.06	441.49	0.9864	0.9289	10.11	0.12	PRJNA277147	Female
372	54	Gir	Bos indicus	American indicine	AMI	SRR2016752	SAMN03387026	America	Low coverage	1579	Y3B4	12.75	3.96	0.9937	0.9477	6.95	7.11	PRJNA277147	Male
373	55	Brahman	Bos indicus	American indicine	AMI	Brahman08	SAMN05216069	America	Low coverage	failed	Y3B3	14.13	3.19	0.9973	0.9579	5.55	6.19	PRJNA324822	Male
374	55	Brahman	Bos indicus	American indicine	AMI	Brahman07	SAMN05216068	America	Low coverage	136	Y3B3	13.25	23.22	0.9963	0.9641	6.4	6.92	PRJNA324822	Male
375	55	Brahman	Bos indicus	American indicine	AMI	Brahman06	SAMN05216067	America	Low coverage	754	Y3B3	15.3	8.58	0.9961	0.9703	7.29	7.81	PRJNA324822	Male
376	55	Brahman	Bos indicus	American indicine	AMI	Brahman05	SAMN05216066	America	Low coverage	698	Y3B3	13.15	6.79	0.9953	0.9662	6.67	6.95	PRJNA324822	Male
377	56	Shigatse	Bos indicus	Tibetan indicine	TBI	CT14	SAMN24503173	Tibet, China, East Asia	I1	0	-	9.98	1170.45	0.9979	0.9484	8.84	0.07	This study	Female
378	56	Shigatse	Bos indicus	Tibetan indicine	TBI	CT12	SAMN24503171	Tibet, China, East Asia	I1	0	-	8.34	1254.53	0.9972	0.9234	7.67	0.07	This study	Female
379	56	Shigatse	Bos indicus	Tibetan indicine	TBI	CT13	SAMN24503172	Tibet, China, East Asia	I1	0	-	10.65	510.21	0.9978	0.9163	8.61	0.08	This study	Female
380	56	Shigatse	Bos indicus	Tibetan indicine	TBI	RK11A	SAMN24503175	Tibet, China, East Asia	I1	0	Y3B4	12.78	1698.67	0.9981	0.9645	6.38	6.36	This study	Male
381	56	Shigatse	Bos indicus	Tibetan indicine	TBI	RK9A	SAMN24503177	Tibet, China, East Asia	I3	0	Y3B4	13.9	2023.03	0.9981	0.9678	6.95	7.16	This study	Male
382	56	Shigatse	Bos indicus	Tibetan indicine	TBI	RK10A	SAMN24503174	Tibet, China, East Asia	I3	0	Y3A1	14.34	1784.48	0.9978	0.969	7.14	9.28	This study	Male
383	56	Shigatse	Bos indicus	Tibetan indicine	TBI	RK8A	SAMN24503176	Tibet, China, East Asia	I3	0	Y3A1	20.33	3235.17	0.9976	0.9754	10.14	10.76	This study	Male
384	57	Bangladesh	Bos indicus	Southeast Asian indicine	SEAI	IM7	SAMN15945955	Bangladesh, Southeast Asia	I3	0	Y3B3	11.17	562.32	0.9906	0.9564	5.38	6.41	This study	Male
385	57	Bangladesh	Bos indicus	Southeast Asian indicine	SEAI	IM1	SAMN15945949	Bangladesh, Southeast Asia	I1	0	Y3B1	9.96	601.55	0.996	0.9488	4.88	5.42	This study	Male
386	57	Bangladesh	Bos indicus	Southeast Asian indicine	SEAI	IM3	SAMN15945951	Bangladesh, Southeast Asia	I1	0	Y3A1	9.88	266.11	0.9943	0.9444	4.68	5.97	This study	Male
387	57	Bangladesh	Bos indicus	Southeast Asian indicine	SEAI	IM5	SAMN15945953	Bangladesh, Southeast Asia	I3	0	Y3A1	11.07	556.54	0.9948	0.9558	5.32	6.31	This study	Male
388	58	Burma	Bos indicus	Southeast Asian indicine	SEAI	MD22	SAMN15945969	Burma, Southeast Asia	I2	0	Y3B3	9.7	1034.41	0.9973	0.9443	4.64	5.8	This study	Male
389	58	Burma	Bos indicus	Southeast Asian indicine	SEAI	MD21	SAMN15945968	Burma, Southeast Asia	I1a	0	failed	9.69	300.61	0.9972	0.879	3.94	5.74	This study	Male
390	58	Burma	Bos indicus	Southeast Asian indicine	SEAI	MD23	SAMN15945970	Burma, Southeast Asia	I3	0	Y3B2	9.97	922.26	0.9976	0.9401	4.62	5.9	This study	Male
391	58	Burma	Bos indicus	Southeast Asian indicine	SEAI	MD17	SAMN24502911	Burma, Southeast Asia	I1a	0	Y3B3	10.86	1246.97	0.9975	0.9431	5.2	5.99	This study	Male
392	58	Burma	Bos indicus	Southeast Asian indicine	SEAI	MD20	SAMN15945967	Burma, Southeast Asia	I1	0	Y3B3	10.98	467.69	0.9973	0.9028	4.61	6.5	This study	Male
393	58	Burma	Bos indicus	Southeast Asian indicine	SEAI	MD13A	SAMN24502907	Burma, Southeast Asia	I3	0	Y3B3	16.47	2606.94	0.998	0.9723	8.06	8.43	This study	Male
394	58	Burma	Bos indicus	Southeast Asian indicine	SEAI	MD14	SAMN24502908	Burma, Southeast Asia	gap length > 1 bp	17	Y3B2	10.94	315.53	0.9979	0.9275	5.02	6.01	This study	Male
395	58	Burma	Bos indicus	Southeast Asian indicine	SEAI	MD16	SAMN24502910	Burma, Southeast Asia	I1a	0	Y3B3	11.25	827.04	0.9981	0.9483	5.37	6.3	This study	Male
396	58	Burma	Bos indicus	Southeast Asian indicine	SEAI	MD15	SAMN24502909	Burma, Southeast Asia	I1	0	Y3B3	10.62	460.75	0.9958	0.9517	5.22	6.9	This study	Male
397	58	Burma	Bos indicus	Southeast Asian indicine	SEAI	MD18	SAMN15945965	Burma, Southeast Asia	I1a	0	Y3B1	10.64	1046.87	0.9977	0.9454	4.97	6.58	This study	Male
398	58	Burma	Bos indicus	Southeast Asian indicine	SEAI	MD19	SAMN15945966	Burma, Southeast Asia	I1a	0	Y3B2	9.89	878.68	0.9975	0.9299	4.46	6.14	This study	Male
399	59	Dehong	Bos indicus	Southeast Asian indicine	SEAI	DH2A	SAMN24662242	Southwest China, East Asia	I3	0	Y3B3	11.37	1776.46	0.9976	0.9596	5.61	5.98	This study	Male
400	59	Dehong	Bos indicus	Southeast Asian indicine	SEAI	SRR6234768	SAMN07431011	Southwest China, East Asia	I2	0	Y3B4	10.96	512.79	0.9972	0.9541	5.82	5.84	PRJNA396672	Male
401	59	Dehong	Bos indicus	Southeast Asian indicine	SEAI	SRR6234769	SAMN07431010	Southwest China, East Asia	I1	0	Y3B4	10.94	627.46	0.9968	0.9539	5.79	6.07	PRJNA396672	Male
402	59	Dehong	Bos indicus	Southeast Asian indicine	SEAI	DH1A	SAMN24662241	Southwest China, East Asia	I2	0	Y3B3	11.19	2249.31	0.9972	0.9574	5.52	5.72	This study	Male
403	59	Dehong	Bos indicus	Southeast Asian indicine	SEAI	DH3	SAMN24662243	Southwest China, East Asia	I2	0	Y3B2	11.33	1228.82	0.9978	0.9531	5.36	6.14	This study	Male
404	59	Mengsong	Bos indicus	Southeast Asian indicine	SEAI	MS4	SAMN24662237	Southwest China, East Asia	I1a	0	Y3B2	13.22	2375.05	0.997	0.9646	6.43	6.38	This study	Male
405	59	Mengsong	Bos indicus	Southeast Asian indicine	SEAI	JH1A	SAMN24662246	Southwest China, East Asia	I1a	0	Y3A3	12.05	4919.53	0.9961	0.9624	6.03	6.7	This study	Male
406	59	Mengsong	Bos indicus	Southeast Asian indicine	SEAI	MS7	SAMN24662239	Southwest China, East Asia	I1a	0	Y3B2	13.04	2747.3	0.9978	0.9645	6.5	6.5	This study	Male
407	59	Mengsong	Bos indicus	Southeast Asian indicine	SEAI	MS013	SAMN24662236	Southwest China, East Asia	I1a	0	Y3A3	12.99	1631.29	0.9978	0.9632	6.46	6.8	This study	Male
408	59	Mengsong	Bos indicus	Southeast Asian indicine	SEAI	MSH3	SAMN24662240	Southwest China, East Asia	I1a	0	Y3A2	13.36	2827.75	0.9967	0.9661	6.7	6.84	This study	Male
409	59	Mengsong	Bos indicus	Southeast Asian indicine	SEAI	MS5	SAMN24662238	Southwest China, East Asia	I1a	1	Y3B2	12.97	3378.49	0.9977	0.9644	6.46	6.61	This study	Male
410	60	Jiangcheng	Bos indicus	Southeast Asian indicine	SEAI	JC2	SAMN24662244	Southwest China, East Asia	I2	0	Y3B2	11.16	1946.69	0.998	0.9574	5.5	6.19	This study	Male
411	60	Jiangcheng	Bos indicus	Southeast Asian indicine	SEAI	JC3A	SAMN24662245	Southwest China, East Asia	I2	0	Y3A2	13.52	2603.91	0.9961	0.9684	6.75	7.5	This study	Male
412	61	Dianzhong	Bos indicus	Southwest Chinese indicine	SWCI	SRR6024568	SAMN07622451	Southwest China, East Asia	I1a	0	-	9.01	968.19	0.9942	0.9424	8.32	0.06	PRJNA379859	Female
413	61	Dianzhong	Bos indicus	Southwest Chinese indicine	SWCI	SRR6024564	SAMN07622455	Southwest China, East Asia	I2	0	-	8.86	594.73	0.9957	0.9393	8.1	0.06	PRJNA379859	Female
414	61	Dianzhong	Bos indicus	Southwest Chinese indicine	SWCI	SRR6024565	SAMN07622452	Southwest China, East Asia	I1	0	-	8.23	790.64	0.9922	0.93	7.57	0.07	PRJNA379859	Female
415	61	Dianzhong	Bos indicus	Southwest Chinese indicine	SWCI	SRR6024566	SAMN07622453	Southwest China, East Asia	I2	0	Y3B2	8.61	633.87	0.9923	0.932	4.18	5.09	PRJNA379859	Male
416	62	Wenshan	Bos indicus	East Asian indicine	EAI	SRR6024576	SAMN07622463	South China, East Asia	Low coverage	1	Y3A2	9.4	48.37	0.9955	0.9194	4.69	5.96	PRJNA379859	Male
417	62	Wenshan	Bos indicus	East Asian indicine	EAI	SRR6024577	SAMN07622460	South China, East Asia	I1a	0	Y3B2	11.6	172.99	0.9956	0.9415	5.48	8.31	PRJNA379859	Male
418	62	Wenshan	Bos indicus	East Asian indicine	EAI	SRR6024562	SAMN07622457	South China, East Asia	Low coverage	0	Y3B2	11	33.74	0.9932	0.9367	4.98	6.79	PRJNA379859	Male
419	63	Longlin	Bos indicus	East Asian indicine	EAI	LLHN7	SAMN24425763	South China, East Asia	I1	0	Y3A3	11.24	2316.5	0.9966	0.9586	5.42	6.69	This study	Male
420	63	Longlin	Bos indicus	East Asian indicine	EAI	LLHN28	SAMN24425761	South China, East Asia	I1a	0	Y3A3	10.95	1704.56	0.9966	0.945	4.89	7.06	This study	Male
421	63	Longlin	Bos indicus	East Asian indicine	EAI	LL1	SAMN24425752	South China, East Asia	I1a	0	Y3A3	13.08	2605.82	0.9975	0.9628	6.42	5.9	This study	Male
422	63	Longlin	Bos indicus	East Asian indicine	EAI	LLHN11	SAMN24425757	South China, East Asia	I1a	0	Y3A3	10.55	1889.61	0.9958	0.9462	4.87	6.61	This study	Male
423	63	Longlin	Bos indicus	East Asian indicine	EAI	LLHN31	SAMN24425762	South China, East Asia	I1a	1	Y3A3	11.42	1856.54	0.9971	0.9591	5.44	6.79	This study	Male
424	63	Longlin	Bos indicus	East Asian indicine	EAI	LLHN23	SAMN24425760	South China, East Asia	I1a	0	Y3B2	10.27	1193.52	0.9968	0.951	4.89	6.18	This study	Male
425	63	Longlin	Bos indicus	East Asian indicine	EAI	LL11A	SAMN24425753	South China, East Asia	I1a	0	Y3A3	14.76	2327.35	0.9971	0.9697	7.38	7.93	This study	Male
426	63	Longlin	Bos indicus	East Asian indicine	EAI	LL15A	SAMN24425754	South China, East Asia	I1	0	Y3A3	11.36	2254.3	0.9976	0.9591	5.66	5.93	This study	Male
427	63	Longlin	Bos indicus	East Asian indicine	EAI	LL23A	SAMN24425755	South China, East Asia	I1a	0	Y3A3	11.23	2014.28	0.9973	0.9587	5.61	5.7	This study	Male
428	63	Longlin	Bos indicus	East Asian indicine	EAI	LLHN15	SAMN24425759	South China, East Asia	I1a	0	-	9.36	1626.22	0.996	0.9448	8.35	0.07	This study	Female
429	63	Longlin	Bos indicus	East Asian indicine	EAI	LL29A	SAMN24425756	South China, East Asia	I1a	0	Y3A3	15.36	2369.67	0.997	0.9711	7.68	8.39	This study	Male
430	63	Longlin	Bos indicus	East Asian indicine	EAI	LLHN14	SAMN24425758	South China, East Asia	I1a	0	-	10.03	1722.11	0.9963	0.9494	8.9	0.08	This study	Female
431	64	Nandan	Bos indicus	East Asian indicine	EAI	NDHN50	SAMN24424728	South China, East Asia	I1a	0	Y3A3	12.88	2141.9	0.997	0.9625	5.93	8.17	This study	Male
432	64	Nandan	Bos indicus	East Asian indicine	EAI	ND30A	SAMN24424723	South China, East Asia	I1a	0	Y3A3	12.05	2183.15	0.9979	0.9628	5.96	6.59	This study	Male
433	64	Nandan	Bos indicus	East Asian indicine	EAI	NDHN39	SAMN24424727	South China, East Asia	I1a	0	Y3A3	13.43	2435.39	0.9975	0.9606	6.09	8.29	This study	Male
434	64	Nandan	Bos indicus	East Asian indicine	EAI	ND28	SAMN24424720	South China, East Asia	I1a	0	-	10.53	1989.78	0.9976	0.949	8.85	0.08	This study	Female
435	64	Nandan	Bos indicus	East Asian indicine	EAI	ND24	SAMN24424718	South China, East Asia	I1a	1	-	11.2	1631.06	0.9973	0.9493	9.32	0.08	This study	Female
436	64	Nandan	Bos indicus	East Asian indicine	EAI	ND27	SAMN24424719	South China, East Asia	I1a	0	-	10.23	1639.68	0.9973	0.9499	8.93	0.08	This study	Female
437	64	Nandan	Bos indicus	East Asian indicine	EAI	NDHN26	SAMN24424725	South China, East Asia	I1a	0	Y3A3	14.46	1708.85	0.9965	0.943	5.89	8.2	This study	Male
438	64	Nandan	Bos indicus	East Asian indicine	EAI	ND36	SAMN24424724	South China, East Asia	I1a	0	Y3A3	12.98	952.42	0.9976	0.9627	6.23	7.06	This study	Male
439	64	Nandan	Bos indicus	East Asian indicine	EAI	ND29	SAMN24424721	South China, East Asia	I1a	0	-	10.83	1883.7	0.9969	0.9526	9.28	0.09	This study	Female
440	64	Nandan	Bos indicus	East Asian indicine	EAI	NDHN34	SAMN24424726	South China, East Asia	I2	0	Y3A3	14.14	2552.23	0.9971	0.9662	6.6	8.27	This study	Male
441	64	Nandan	Bos indicus	East Asian indicine	EAI	ND29A	SAMN24424722	South China, East Asia	I1a	0	Y3A3	18.94	3513.49	0.9978	0.9745	9.57	9.86	This study	Male
442	65	Yiling	Bos indicus	East Asian indicine	EAI	YL8	SAMN16047226	South China, East Asia	I1a	0	-	10.28	294.11	0.9971	0.8575	8.13	0.11	This study	Female
443	65	Yiling	Bos indicus	East Asian indicine	EAI	YL1	SAMN16047224	South China, East Asia	I1a	0	-	12.07	1344.85	0.9958	0.9563	10.78	0.1	This study	Female
444	65	Yiling	Bos indicus	East Asian indicine	EAI	YL2	SAMN16047225	South China, East Asia	I1	0	-	10.29	212.35	0.9981	0.7831	8.56	0.15	This study	Female
445	65	Yiling	Bos indicus	East Asian indicine	EAI	YL9	SAMN16047227	South China, East Asia	I1a	0	-	9.38	1018.49	0.9974	0.9406	8.33	0.07	This study	Female
446	65	Yiling	Bos indicus	East Asian indicine	EAI	YL22	SAMN16047230	South China, East Asia	I1a	0	-	10.71	1060.77	0.9968	0.9524	9.33	0.09	This study	Female
447	65	Yiling	Bos indicus	East Asian indicine	EAI	YL42	SAMN16047232	South China, East Asia	I1a	0	-	11.49	1055.57	0.9965	0.9549	10.06	0.09	This study	Female
448	66	Dabieshan	Bos indicus	East Asian indicine	EAI	AHDBS1	SAMN06699052	South China, East Asia	I1a	0	Y3A3	9.48	328.22	0.9967	0.9223	4.57	5.59	PRJNA379859	Male
449	67	Jinjiang	Bos indicus	East Asian indicine	EAI	JXJJ3	SAMN06699066	South China, East Asia	I1a	0	Y3A3	9.7	1175.6	0.9971	0.9458	4.54	4.52	PRJNA379859	Male
450	67	Jinjiang	Bos indicus	East Asian indicine	EAI	JXJJ4	SAMN06699067	South China, East Asia	I1a	0	Y3A3	11.33	1402.77	0.9975	0.9575	5.38	5.32	PRJNA379859	Male
451	67	Jinjiang	Bos indicus	East Asian indicine	EAI	JXJJ1	SAMN06699064	South China, East Asia	I1a	0	Y3A3	10.59	1184.68	0.9975	0.9542	5.01	5.49	PRJNA379859	Male
452	68	Guangfeng	Bos indicus	East Asian indicine	EAI	JXGF3	SAMN06699058	South China, East Asia	I1a	0	Y3A3	9.31	1330.88	0.9971	0.937	4.33	4.08	PRJNA379859	Male
453	68	Guangfeng	Bos indicus	East Asian indicine	EAI	JXGF2	SAMN06699057	South China, East Asia	I1a	0	Y3A3	10.14	1423.38	0.9978	0.9517	4.98	4.91	PRJNA379859	Male
454	68	Guangfeng	Bos indicus	East Asian indicine	EAI	JXGF4	SAMN06699059	South China, East Asia	I1a	0	Y3A3	11.45	1609.57	0.9976	0.9591	5.55	5.43	PRJNA379859	Male
455	69	Wenling	Bos indicus	East Asian indicine	EAI	SRR6234762	SAMN07431013	South China, East Asia	I1a	0	Y3A3	10.41	765.56	0.9974	0.95	5.44	5.64	PRJNA396672	Male
456	69	Wenling	Bos indicus	East Asian indicine	EAI	SRR6234763	SAMN07431012	South China, East Asia	I1a	1	Y3A3	10.45	916.98	0.9971	0.9501	5.42	5.63	PRJNA396672	Male
457	70	Minnan	Bos indicus	East Asian indicine	EAI	SRR6234782	SAMN07431020	South China, East Asia	I1a	1	Y3A3	11.17	1554.34	0.997	0.9545	5.84	6.2	PRJNA396672	Male
458	70	Minnan	Bos indicus	East Asian indicine	EAI	SRR6234783	SAMN07431021	South China, East Asia	I1a	0	Y3A3	10.48	954.91	0.9971	0.9486	5.54	5.78	PRJNA396672	Male
459	70	Minnan	Bos indicus	East Asian indicine	EAI	MN4	SAMN16047235	South China, East Asia	I1a	0	-	11.86	846.67	0.9842	0.9572	10.6	0.09	This study	Female
460	71	Ji'an	Bos indicus	East Asian indicine	EAI	JXJA2	SAMN06699061	South China, East Asia	I1a	0	Y3A3	9.71	1312.89	0.9966	0.9479	4.79	4.57	PRJNA379859	Male
461	71	Ji'an	Bos indicus	East Asian indicine	EAI	JXJA3	SAMN06699062	South China, East Asia	I1a	1	Y3A3	10.51	1205.15	0.9975	0.9541	5.27	5.26	PRJNA379859	Male
462	71	Ji'an	Bos indicus	East Asian indicine	EAI	JXJA4	SAMN06699063	South China, East Asia	I1a	0	Y3A3	11.38	1661.8	0.9976	0.959	5.68	5.31	PRJNA379859	Male
463	72	Wannan	Bos indicus	East Asian indicine	EAI	WN11	SAMN06699051	South China, East Asia	I1a	0	Y3A3	11.78	387.72	0.9934	0.9629	6.01	6.59	PRJNA379859	Male
464	72	Wannan	Bos indicus	East Asian indicine	EAI	WN9	SAMN06699049	South China, East Asia	I1a	0	Y3A3	9.65	438.54	0.9899	0.9492	4.84	5.49	PRJNA379859	Male
465	72	Wannan	Bos indicus	East Asian indicine	EAI	WN10	SAMN06699050	South China, East Asia	I1a	0	Y3A3	10.16	243.06	0.991	0.9539	5.14	5.71	PRJNA379859	Male
466	73	Leiqiong	Bos indicus	East Asian indicine	EAI	HN012M	SAMN16047214	South China, East Asia	I1a	0	Y3B4	9.57	7811.08	0.9974	0.942	9.72	12.09	This study	Male
467	73	Leiqiong	Bos indicus	East Asian indicine	EAI	HN006M	SAMN16047212	South China, East Asia	I1a	0	Y3A3	10.98	8184.53	0.9973	0.9531	9.68	11.11	This study	Male
468	73	Leiqiong	Bos indicus	East Asian indicine	EAI	HN011M	SAMN16047213	South China, East Asia	I1a	0	Y3A3	11.65	6936.04	0.9975	0.9566	11.04	13.21	This study	Male
469	73	Leiqiong	Bos indicus	East Asian indicine	EAI	HN014M	SAMN16047215	South China, East Asia	I1a	0	Y3A3	9.23	4070.46	0.9975	0.9388	9.74	11.23	This study	Male
470	73	Leiqiong	Bos indicus	East Asian indicine	EAI	HN018M	SAMN16047216	South China, East Asia	I1a	0	Y3B4	9.1	19489.7	0.9976	0.9353	8.84	10.54	This study	Male
471	73	Leiqiong	Bos indicus	East Asian indicine	EAI	HN019M	SAMN16047217	South China, East Asia	I1a	0	Y3A3	8.89	6251.03	0.9974	0.9319	9.78	11.11	This study	Male
472	73	Leiqiong	Bos indicus	East Asian indicine	EAI	HN024M	SAMN16047218	South China, East Asia	I1a	0	Y3A3	8.76	8114.49	0.9973	0.9331	8.82	10.27	This study	Male
473	73	Leiqiong	Bos indicus	East Asian indicine	EAI	HN025M	SAMN16047219	South China, East Asia	I1a	0	Y3A3	8.95	16698.3	0.9975	0.9343	9.41	10.71	This study	Male
474	73	Leiqiong	Bos indicus	East Asian indicine	EAI	HN026M	SAMN16047220	South China, East Asia	I1a	0	Y3A3	8.95	7201.58	0.9978	0.9313	8.88	9.15	This study	Male
475	73	Leiqiong	Bos indicus	East Asian indicine	EAI	HN031M	SAMN16047223	South China, East Asia	I1a	0	Y3A3	9.26	6370.12	0.9971	0.9369	9.9	11.19	This study	Male
476	73	Leiqiong	Bos indicus	East Asian indicine	EAI	HN12	SAMN06699069	South China, East Asia	I1a	0	-	11.12	1993.23	0.9915	0.9551	10.38	0.1	PRJNA379859	Female
477	73	Leiqiong	Bos indicus	East Asian indicine	EAI	HN5	SAMN06699068	South China, East Asia	I1a	0	Y3B4	11.5	1534.91	0.9915	0.9609	5.72	6.14	PRJNA379859	Male
478	73	Leiqiong	Bos indicus	East Asian indicine	EAI	LZ15	SAMN06699070	South China, East Asia	I1a	0	-	10.65	419.74	0.9935	0.9538	9.95	0.11	PRJNA379859	Female
479	74	Weizhou	Bos indicus	East Asian indicine	EAI	WZ49	SAMN24405243	South China, East Asia	I1a	0	-	13.99	1273.84	0.9964	0.9609	12.21	0.12	This study	Female
480	74	Weizhou	Bos indicus	East Asian indicine	EAI	WZ50	SAMN24405244	South China, East Asia	I1a	0	-	12.5	1094.47	0.997	0.9591	10.94	0.11	This study	Female
481	74	Weizhou	Bos indicus	East Asian indicine	EAI	WZ1	SAMN24405228	South China, East Asia	I1a	0	Y3A3	13.03	2347.31	0.9976	0.962	6.51	5.95	This study	Male
482	74	Weizhou	Bos indicus	East Asian indicine	EAI	WZ22A	SAMN24405229	South China, East Asia	I1a	0	-	13.93	2025.6	0.9979	0.9604	12.93	0.15	This study	Female
483	74	Weizhou	Bos indicus	East Asian indicine	EAI	WZ23	SAMN24405230	South China, East Asia	I1a	0	Y3A3	11.34	1326.07	0.9969	0.9557	5.34	6.45	This study	Male
484	74	Weizhou	Bos indicus	East Asian indicine	EAI	WZ23A	SAMN24405231	South China, East Asia	I1a	0	Y3A3	14.04	2451.55	0.9974	0.9666	7.17	7.64	This study	Male
485	74	Weizhou	Bos indicus	East Asian indicine	EAI	WZ25	SAMN24405232	South China, East Asia	I1a	0	Y3A3	9.89	1139.24	0.9957	0.9453	4.71	5.93	This study	Male
486	74	Weizhou	Bos indicus	East Asian indicine	EAI	WZ27	SAMN24405233	South China, East Asia	I1a	0	Y3A3	11.06	1126.65	0.9974	0.9557	5.35	6.62	This study	Male
487	74	Weizhou	Bos indicus	East Asian indicine	EAI	WZ28	SAMN24405234	South China, East Asia	I1a	0	Y3A3	11.55	1177.37	0.9973	0.9559	5.52	6.59	This study	Male
488	74	Weizhou	Bos indicus	East Asian indicine	EAI	WZ28A	SAMN24405235	South China, East Asia	I1a	0	Y3A3	14.23	2528.88	0.9977	0.968	7.31	7.43	This study	Male
489	74	Weizhou	Bos indicus	East Asian indicine	EAI	WZ29	SAMN24405236	South China, East Asia	I1a	0	Y3A3	10.2	1050.43	0.9951	0.9486	4.91	6.02	This study	Male
490	74	Weizhou	Bos indicus	East Asian indicine	EAI	WZ29A	SAMN24405237	South China, East Asia	I1a	0	Y3A3	10.82	2157.41	0.9973	0.9563	5.54	5.87	This study	Male
491	74	Weizhou	Bos indicus	East Asian indicine	EAI	WZ30	SAMN24405238	South China, East Asia	I1a	0	Y3A3	9.92	1322.85	0.997	0.9459	4.72	5.71	This study	Male
492	74	Weizhou	Bos indicus	East Asian indicine	EAI	WZ32	SAMN24405239	South China, East Asia	I1a	1	Y3A3	10.39	1146.95	0.9976	0.947	4.87	5.98	This study	Male
493	74	Weizhou	Bos indicus	East Asian indicine	EAI	WZ46	SAMN24405240	South China, East Asia	I1a	0	-	9.96	1458.2	0.9973	0.947	8.82	0.09	This study	Female
494	74	Weizhou	Bos indicus	East Asian indicine	EAI	WZ47	SAMN24405241	South China, East Asia	I1a	0	-	9.51	968.31	0.9975	0.9431	8.31	0.08	This study	Female
495	74	Weizhou	Bos indicus	East Asian indicine	EAI	WZ48	SAMN24405242	South China, East Asia	I1a	0	-	10.52	1247.78	0.9975	0.9516	9.34	0.09	This study	Female
496	75	Banteng	Bos javanicus	Indonesia	Banteng	banteng_ypt2224	SAMN08323863	Indonesia	-	-	-	5.0192	342.619	0.9961	0.7468	4.89687	0.0620104	PRJNA427536	Female
497	75	Banteng	Bos javanicus	Indonesia	Banteng	banteng_ypt2225	SAMN08323864	Indonesia	-	-	-	4.9615	207.209	0.9973	0.7207	4.20416	0.0563636	PRJNA427536	Female
498	75	Banteng	Bos javanicus	Indonesia	Banteng	B2	This study	Indonesia	-	-	-	10.0789	805.676	0.9958	0.9365	4.80803	3.66999	This study	Male
499	75	Banteng	Bos javanicus	Indonesia	Banteng	banteng_ypt2230	SAMN08323868	Indonesia	-	-	-	22.8415	2088.72	0.9975	0.9635	12.0738	8.23232	PRJNA427536	Male
500	75	Banteng	Bos javanicus	Indonesia	Banteng	banteng08	SAMN05558796	Indonesia	-	-	-	8.9891	900.683	0.9787	0.9224	4.82781	2.5895	PRJNA325061	Male
501	75	Banteng	Bos javanicus	Indonesia	Banteng	banteng09	SAMN05558797	Indonesia	-	-	-	12.5957	1072.25	0.9877	0.9503	12.196	0.286844	PRJNA325061	Female
502	75	Banteng	Bos javanicus	Indonesia	Banteng	B1	This study	Indonesia	-	-	-	10.5866	769.671	0.9968	0.9406	5.0933	3.92587	This study	Male
503	75	Banteng	Bos javanicus	Indonesia	Banteng	B3	This study	Indonesia	-	-	-	10.5548	798.933	0.9941	0.9413	5.11101	3.85469	This study	Male
504	76	Gaur	Bos gaurus	Europe	Gaur	gaur04	SAMEA5577154	Europe	-	-	-	37.0074	1887.34	0.992	0.9612	30.1049	0.906951	PRJEB31621	Female
505	76	Gaur	Bos gaurus	China	Gaur	gaur_ypr115	SAMN08324142	China	-	-	-	19.2992	9273.44	0.9934	0.9448	16.6189	0.16896	PRJNA427536	Female
506	77	Gaur	Bos gaurus	America	Gaur	gaur02	SAMN05558794	India	-	-	-	6.572	270.675	0.9915	0.8822	6.3822	0.131383	PRJNA325061	Female
507	77	Gaur	Bos gaurus	America	Gaur	gaur03	SAMN05558795	India	-	-	-	6.5742	296.406	0.989	0.876	6.45219	0.13462	PRJNA325061	Female
508	77	Gaur	Bos gaurus	America	Gaur	ERR7198375	SAMEA10563834	India	-	-	-	28.3965	14.9789	0.9959	0.965	13.7806	9.19279	PRJEB48481	Male
509	77	Bision	Bison bision	America	Bision	Plains Bison1	SAMN05558798	America	-	-	-	30.2334	24153.5	0.9975	0.9726	16.5321	19.0565	PRJNA325061	Male
510	77	Bision	Bison bision	America	Bision	Bison bison1	SAMN05000823	America	-	-	-	7.8898	341.826	0.977	0.9103	4.4192	4.19685	PRJNA321590	Male
511	78	Buffalo	Bubalus bubalis	China	Buffalo	XJ16	SAMN11964505	China	-	-	-	19.8555	1225.33	0.9849	0.9222	11.1001	8.33053	PRJNA547460	Male
512	78	Buffalo	Bubalus bubalis	China	Buffalo	XJ17	SAMN11964506	China	-	-	-	18.6192	868.88	0.9829	0.9199	10.3054	7.64767	PRJNA547460	Male
513	79	Wisent	Bison bonasus	Poland	Wisent	BBO_3574	SAMN04498459	Poland	-	-	-	77.023	18633.7	0.9935	0.9806	40.2756	42.6171	PRJNA312492	Male
514	79	Wisent	Bison bonasus	Poland	Wisent	Bison bonasus1	SAMN05000810	Poland	-	-	-	45.3024	2096.95	0.9863	0.9678	41.7334	0.880227	PRJNA321599	Male
515	80	Yak	Bos grunniens	China	Yak	WYX18	SAMN03766789	China	-	-	-	12.7424	32431.5	0.9876	0.9332	10.3574	0.196891	PRJNA285834	Female
516	80	Yak	Bos grunniens	China	Yak	WYX31	SAMN03766792	China	-	-	-	18.1249	1440.08	0.8168	0.9577	9.99383	12.7436	PRJNA285834	Male
517	80	Yak	Bos grunniens	China	Yak	WYX20	SAMN03766790	China	-	-	-	20.161	15187.2	0.9952	0.9547	20.3832	0.408525	PRJNA285834	Female
Note: Black front samples are used for reference groups for introgression analysis.
