# Supplementary material for: Global genetic diversity, introgression, and evolutionary adaptation of indicine cattle revealed by whole genome sequencing
Source: Nat Commun. 2023 Nov 28;14:7803. doi: 10.1038/s41467-023-43626-z (PMC10684552; doi:10.1038/s41467-023-43626-z)
Supplement: Supplementary file 5 — Supplementary Data 2 [file 41467_2023_43626_MOESM5_ESM.xlsx]

## Sheet: Supplementary Data 2 
Supplementary Data 2 Common candidate genomic regions identified in South Asian indicine cattle based on the CLR, iHS, FST, and θπ analyses.
BTA	Regions	CLR	ln(θπ)	iHS	FST	Genes identified
1	44.02-44.15	60.6	7.55	-	-	CMSS1|FILIP1L|COL8A1
1	81.58-81.73	130.51	9.11	3.35	-	TMEM41A|SENP2|LIPH|MAP3K13
1	83.78-83.85	17.13	-	3.56	-	B3GNT5|MCF2L2
1	137.04-137.13	31.62	-	4.22	-	DNAJC13
1	139.58-139.65	30.14	-	3.45	-	SH3BGR
2	0.16-0.25	20.08	7.66	-	0.24
2	18.26-18.35	100.43	7.59	-	-	TTN
2	45.28-45.37	59.95	7.59	3.33	0.14
2	70.30-70.39	14.9	10.21	-	0.14
2	70.64-70.73	26.73	8.08	-	-
2	88.00-88.09	14.97	7.41	3.6	0.18	SATB2
2	100.02-100.13	94.13	-	3.82	-	ERBB4
2	105.54-105.63	24.51	-	4.99	-
2	110.64-110.73	125.9	-	5.17	0.15	SGPP2
2	126.38-126.47	41.2	7.64	-	-	PIGV|ARID1A
3	12.42-12.49	96.03	7.88	-	-	LOC531264
3	12.90-12.99	66.92	7.91	-	-	LOC100849046
3	19.56-19.65	31.12	7.91	-	-	TMOD4|LYSMD1|PSMD4|PIP5K1A|VPS72|SCNM1
3	19.66-19.75	21.06	7.56	-	-	CDC42SE1|C3H1orf56|SEMA6C|GABPB2|MLLT11|BNIPL|PRUNE1
3	57.44-57.53	23.84	-	4.09	-	CLCA3|CLCA4
3	75.50-75.57	48.81	-	4.31	0.24	LRRC7
3	100.34-100.41	17.12	7.4	-	-	TMEM69|IPP|GPBP1L1
3	102.06-102.15	26.51	8.29	-	-	CCDC24|ATP6V0B|SLC6A9|B4GALT2|DPH2|ARTN|IPO13|ST3GAL3
4	12.42-12.51	15.09	-	5.18	-	PPP1R9A
4	41.14-41.23	16.37	-	4.51	-
4	45.08-45.15	20.03	-	4.41	-	RELN
4	46.24-46.33	18.41	8.02	-	0.14	KMT2E|SRPK2
4	54.00-54.07	33.73	8.07	-	-	FOXP2
4	55.36-55.43	16.93	-	3.82	-
4	68.62-68.71	31.16	-	3.97	-
4	105.26-105.35	15.74	-	3.84	-	TAS2R38|MGAM
4	119.28-119.57	27.15	8.05	4.5	-	ESYT2|PTPRN2|NCAPG2|WDR60
4	119.58-119.71	79.66	-	4.46	-	VIPR2
5	0.12-0.21	16.25	7.59	4.94	0.22
5	13.92-14.01	19.11	-	3.62	-
5	28.26-28.35	79.29	7.67	3.47	-	SLC4A8
5	30.72-30.81	30.57	7.69	-	-	LMBR1L|DHH|RHEBL1|KMT2D|PRKAG1
5	66.60-66.67	14.32	-	3.7	-	PAH
5	107.24-107.37	16.83	7.47	-	-	KDM5A|CCDC77|B4GALNT3
5	112.10-112.27	91.06	8	3.16	-	DNAJB7|ST13|XPNPEP3|RBX1
5	112.32-112.51	161.53	7.99	4.54	-	L3MBTL2|CHADL|RANGAP1|TEF|EP300|ZC3H7B
5	113.72-113.83	23.81	7.39	-	-	TTLL1|PACSIN2
6	0.14-0.21	30.38	7.86	-	0.24	APELA
6	0.34-0.41	17.29	-	3.52	0.2
6	51.06-51.13	24.59	7.71	4.31	-
6	51.30-51.39	65.51	7.37	5.14	-
6	51.48-51.65	57.12	-	5.04	-
6	71.76-71.85	21.71	7.37	-	0.2	AASDH|PPAT|SRP72|PAICS
6	79.74-79.81	16.08	-	4.01	-	TECRL
7	10.68-10.75	15.62	-	3.66	-	LOC100299045
7	20.28-20.37	15.23	7.33	-	-	HMG20B|MFSD12|PIP5K1C|TBXA2R|GIPC3|CACTIN
7	26.90-26.99	49.23	-	3.71	0.25	C7H5orf63|MARCH3
7	30.96-31.05	26.62	7.73	-	-	SNX2|SNX24
7	41.72-41.81	28.71	9.61	-	-	LOC788055|LOC616716
7	51.40-51.47	15.65	7.75	-	-	PFDN1|CYSTM1
7	51.66-51.75	44.31	7.65	-	-	EIF4EBP3|SRA1|APBB3|LOC509618|SLC35A4|LOC112447523|ANKHD1
7	90.32-90.39	17.27	7.88	3.42	-	ADGRV1
7	98.30-98.43	114.52	8.45	-	0.2
8	32.70-32.81	97.98	-	4.21	0.15
8	33.06-33.15	18.77	-	4.96	0.18
8	33.34-33.43	22.8	-	3.8	-
8	53.14-53.29	212.83	7.44	4.8	-	VPS13A
8	54.64-54.73	71.83	7.78	4.52	0.15
8	54.78-54.95	279.29	-	4.65	-
8	59.60-59.67	17.46	8.14	-	-	LOC516849
8	59.74-59.81	15.44	7.72	-	-	FAM166B|TESK1|CD72|RUSC2
8	59.94-60.01	15.86	7.59	-	-	SPAG8|NPR2|HINT2|FAM221B|TMEM8B
8	69.58-69.67	75.06	7.74	-	-	PIWIL2
8	77.60-77.69	16.65	-	3.17	-
9	93.38-93.53	17.97	7.38	-	-	ARID1B
9	94.18-94.27	31.99	-	3.99	-	ZDHHC14
10	20.88-20.95	21.91	-	4.19	0.14	RABGGTA|TINF2|GMPR2|MDP1|CHMP4A|DHRS1|TGM1|NEDD8
10	25.96-26.05	32.05	7.34	-	-	ZNF219|TMEM253|LOC100300237|ARHGEF40|RNASE13
10	26.84-26.91	42.74	-	3.85	-	OR11H4|LOC780976|OR11H6|LOC514151|LOC783845|OR11G2
10	30.94-31.01	19.49	7.58	-	-	DPH6
10	36.88-37.01	20.37	8.59	-	-	ITPKA|RTF1|RPAP1|TYRO3
10	99.24-99.31	23.81	-	3.98	-
11	46.08-46.17	23.63	-	4.36	-
11	59.26-59.33	27.39	-	3.2	-	LRRTM4
11	65.82-65.89	36.42	-	4.5	-	ETAA1
12	25.24-25.33	14.19	-	5.44	0.18	SOHLH2
12	27.96-28.05	36.04	7.71	-	-	STARD13
12	33.48-33.55	35.49	-	3.05	-	ATP8A2
12	48.08-48.17	50.28	7.39	4.59	-
12	52.08-52.17	28.67	7.45	3.65	-	CLN5|FBXL3|MYCBP2
12	71.62-71.71	31.83	7.41	-	-	LOC107131218|LOC112449073
13	2.84-2.93	14.15	-	3.74	-	LOC112449244|PAK5
13	22.48-22.57	16.24	-	3.41	-
13	43.38-43.47	52.94	8.97	-	-	LOC112441538|LOC782061|LOC112449293
13	48.34-48.47	28.19	7.88	3.42	-
13	48.92-48.99	15.15	7.51	3.27	-
13	51.18-51.27	17.4	7.94	-	0.3	RNF24
13	57.44-57.57	104.32	9.23	2.73	0.2	GNAS|LOC101909083|LOC112449315
13	62.22-62.29	18.79	-	3.15	-	SUN5|EFCAB8
13	73.52-73.61	43.82	-	4.86	-	LOC407163|PI3|WFDC15B|LOC512548
13	73.82-73.91	20.68	-	4.95	0.22	LOC618696
14	27.84-27.97	56.38	-	4.12	-	NKAIN3
14	37.88-37.97	15.12	-	3.48	-
15	1.02-1.17	52.58	-	5.17	0.17	LOC100300302
15	29.24-29.33	16.71	7.86	-	-	PHLDB1|TREH|ARCN1
15	44.86-44.95	19.96	12.04	-	-	LOC531779|LOC782645|LOC782678|LOC516263|LOC782791
15	47.82-47.89	35.26	-	4.87	-	LOC786870|LOC516599|TRIM5
15	51.40-51.49	24.84	8.36	-	-	LOC407145|LOC100336836|LOC784427|LOC618664|LOC407148
15	63.96-64.07	42.65	7.4	-	-	KIAA1549L|HIPK3
16	9.48-9.57	32.85	-	3.54	-
16	43.82-44.01	48.58	11.26	3.83	-	LOC101907127|PIK3CD|SLC25A33|TMEM201
16	49.32-49.39	23.12	7.71	-	-	TP73
16	49.42-49.51	36.41	7.45	-	-	TPRG1L|MEGF6
16	55.16-55.25	18.99	7.33	4.21	-	KLHL20|DARS2|ZBTB37|CENPL
16	66.82-66.89	17.65	-	3.83	-	HMCN1
18	7.94-8.03	33.3	-	3.89	-	GAN
18	23.24-23.33	28.58	-	3.56	-
18	39.30-39.41	24.39	7.67	-	-	PHLPP2|AP1G1
18	39.48-39.57	31.74	9.36	-	0.13	CHST4|TAT
18	39.58-39.69	71.35	8.45	-	0.16	ZNF19|ZNF23|LOC505120|CALB2
18	49.06-49.13	29.49	9.13	-	-	PAF1|MED29|PLEKHG2|RPS16|IL-5L|SAMD4B|ZFP36
19	6.16-6.25	20.86	-	4.11	-	PCTP|LOC781298
19	26.36-26.47	40.31	7.9	2.96	-	INCA1|LOC100848357|SPAG7|PFN1|RNF167|SLC25A11|KIF1C|CAMTA2|ENO3|GP1BA
19	26.68-26.77	25.05	-	3.86	0.21	ALOX15|ALOX12E
19	27.10-27.21	19.05	7.76	-	-	SPEM2|LOC112442746|TMEM102|SPEM1|FGF11|SLC35G6|POLR2A|CHRNB1|ZBTB4
19	27.26-27.51	25.35	8.71	-	-	TNFSF12|LOC107131516|TNFSF13|EIF4A1|MPDU1|SOX15|SHBG|ATP1B2|EFNB3|SENP3|CD68|FXR2|SAT2|TP53|DNAH2|WRAP53
19	27.74-27.93	43.07	7.83	-	-	HES7|VAMP2|TMEM107|BORCS6|RANGRF|SLC25A35|ALOXE3|AURKB|CTC1|PFAS|ARHGEF15|PER1
19	39.82-39.89	19.18	8.36	-	-	FBXL20|CDK12|MED1
19	44.16-44.23	19.41	7.61	3.79	-	FAM171A2|ITGA2B|GPATCH8
19	44.48-44.59	20.52	-	3.76	-	ADAM11|GJC1|EFTUD2|HIGD1B
20	10.94-11.03	46.28	-	4.43	-
20	11.04-11.11	32.06	-	5.65	0.17
20	37.36-37.43	18.21	-	4	-	NIPBL
20	39.94-40.01	16.54	-	4.67	-	ADAMTS12
21	8.06-8.13	28.51	-	4.49	-	IGF1R|PGPEP1L
21	21.42-21.51	16.15	7.5	-	-	ZNF710|IDH2
21	21.54-21.63	32.85	8.39	3.6	0.19	LOC107131598|CIB1|SEMA4B|GDPGP1
21	36.86-36.95	30.88	-	5.08	-	NOVA1
21	44.74-44.83	28.76	-	3.84	-
22	10.84-10.91	58.01	9.57	-	-	C22H3orf35|GOLGA4|ITGA9
22	35.08-35.19	38.1	-	4.47	-	SLC25A26
22	35.22-35.29	19.35	-	4.16	-
22	45.20-45.27	15.54	7.76	-	-	ERC2
22	48.16-48.25	36.38	7.47	-	-	GNL3|GLT8D1|PBRM1
22	50.86-51.03	38.77	7.95	-	-	CCDC71|LOC107131695|QARS|IMPDH2|DALRD3|WDR6|LOC530599|LAMB2|USP19|QRICH1|NDUFAF3|ARIH2|KLHDC8B|P4HTM
24	0.00-0.25	294.54	8.95	4.42	0.32	LOC789936|LOC789929
24	0.38-0.55	23.9	7.43	-	0.23	RBFA|ADNP2|TXNL4A|HSBP1L1|PARD6G|LOC515578
24	1.24-1.33	16.53	7.45	-	0.23
24	21.20-21.29	57.62	-	3.51	-
24	30.08-30.17	25.77	7.48	-	-
24	36.76-36.83	18	-	4.03	-
24	42.22-42.31	14.14	-	3.8	-	PIEZO2
25	16.34-16.43	25.46	-	4.42	-	RPS15A
25	26.80-26.89	34.48	7.89	-	-	LOC112444289|TMEM265|CCDC189|RNF40|PHKG2
26	13.52-13.61	34.76	-	3.63	-	BTAF1|CPEB3
26	22.72-22.79	21.48	7.34	-	-	HPS6|LDB1|ARMH3
26	30.84-30.93	24.41	7.32	-	-	SMNDC1|MXI1
27	21.60-21.69	14.29	-	3.17	-
28	43.82-43.91	19.6	-	3	-	C28H10orf53|OGDHL|PARG
28	44.10-44.27	24.04	-	3.69	-	FAM21A|ZFAND4|MARCH8
28	44.30-44.39	30.91	-	4.69	-	ALOX5|MARCH8
29	49.42-49.63	104.04	8.88	2.95	-	LOC112444916|PRR33|TNNT3|LSP1|IGF2|MRPL23
