# Supplementary material for: Global genetic diversity, introgression, and evolutionary adaptation of indicine cattle revealed by whole genome sequencing
Source: Nat Commun. 2023 Nov 28;14:7803. doi: 10.1038/s41467-023-43626-z (PMC10684552; doi:10.1038/s41467-023-43626-z)
Supplement: Supplementary file 6 — Supplementary Data 3 [file 41467_2023_43626_MOESM6_ESM.xlsx]

## Sheet: Supplementary Data 3
Supplementary Data 3 Common candidate genomic regions shared by South Asian indicine (SAI) and African indicine (AFI) cattle based on the iHS (proportion of SNPs with |iHS| >=2) and CLR analyses
BTA	Regions	SAI		AFI		Gene
		CLR	iHS	CLR	iHS
1	0.46-0.61	-	4.46	-	4.43	LOC618212
1	0.70-0.77	-	4.75	-	3.52	CLIC6
1	2.60-2.65	-	5.25	-	3.04
1	14.82-14.89	65.03	-	10.7	-
1	27.44-27.63	-	4.57	-	3.99
1	40.20-40.25	-	3.64	-	3.39
1	44.06-44.13	60.6	-	-	2.82	CMSS1|FILIP1L|COL8A1
1	44.16-44.25	-	3.4	-	2.52	CMSS1|FILIP1L
1	54.08-54.25	-	4.73	-	4.71	DPPA4
1	54.56-54.69	-	3.58	13.77	4.41
1	59.22-59.29	-	3.32	-	3.55
1	65.70-65.79	-	3.54	-	3.22	STXBP5L
1	105.66-105.71	-	3.82	-	3.4
1	114.58-114.67	22.13	-	16.27	-
1	119.68-119.77	-	3.59	-	3.62
1	148.88-148.93	16.91	-	25.37	-
2	0.12-0.19	-	4.13	-	3.79
2	0.22-0.35	-	6.3	-	4.4	LGSN
2	10.58-10.67	-	6.13	-	3.79	FSIP2
2	30.76-30.83	-	4.71	20.61	2.96	CSRNP3
2	31.28-31.33	-	3.87	-	3.02	SLC38A11
2	35.72-35.79	-	3.62	8.89	-
2	53.46-53.85	-	4.42	-	4.26	KYNU|ARHGAP15
2	54.00-54.09	-	4.08	-	3.79
2	68.50-68.55	-	4.51	-	3.8
2	68.66-68.77	-	4.93	-	4.07
2	70.32-70.39	14.9	-	40.27	3.38
2	77.12-77.21	-	4.6	-	3.06
2	90.96-91.03	-	3.92	-	3.48	BMPR2
2	105.48-105.55	-	4.76	-	3.5
2	105.56-105.77	24.51	4.99	11.08	4.26
2	110.54-110.59	-	3.44	-	2.64	SGPP2
2	110.98-111.03	17.07	-	9.15	-
2	111.60-111.67	24.53	-	-	3.3
2	125.24-125.31	-	3.24	13.71	4.67	EYA3
2	125.36-125.45	-	4.47	16.57	4.82	XKR8|SMPDL3B|RPA2|EYA3
3	13.24-13.41	-	4.3	-	4	LOC112445940|LOC101906176
3	17.48-17.55	-	4.37	-	4.37
3	32.94-33.01	-	3.12	-	2.87	CYM|PROK1
3	40.70-40.77	-	3.46	23.89	-
3	46.10-46.17	14.55	-	10.71	-	DPYD
3	54.40-54.47	-	4.71	-	4.65	LOC781710|GBP4
3	57.44-57.59	23.84	4.55	-	4.04	CLCA3|CLCA4|CLCA1
3	57.60-57.71	-	3.96	-	4.11	CLCA2|ODF2L
3	57.72-57.85	-	4.62	-	5
3	58.92-59.01	-	3.9	-	3.59	SYDE2|WDR63
3	59.72-60.19	-	5.47	-	5.49	UOX|PRKACB|TTLL7|SAMD13|SAMD13
3	75.64-75.73	48.81	3.76	-	3.29	LRRC7
3	98.06-98.25	-	3.64	-	3.79	SKINT1
4	0.12-0.17	-	2.16	-	2.06
4	5.88-5.95	-	3.44	-	4.04	ZPBP
4	9.52-9.57	-	3.04	-	2.8	KRIT1|ANKIB1
4	20.46-20.51	-	3.91	-	3.28	VWDE
4	32.94-32.99	-	4.02	-	3.36	ABCB1
4	43.96-44.01	42.91	-	-	3.54	FGL2|CCDC146
4	45.06-45.13	20.03	4.41	-	3.41	RELN
4	59.60-59.67	-	3.37	-	3.65	GPR141
4	83.22-83.31	29.9	-	20.46	-
4	105.18-105.31	15.74	3.97	-	3.88	LOC787774|LOC519161|TAS2R38|LOC787760|CLEC5A|MGAM
4	109.14-109.25	-	4.06	-	4.1	LOC112446342|LOC112446343
4	110.52-110.63	-	4.95	-	4.43	CNTNAP2
4	112.10-112.15	-	3.91	-	3.32
4	112.28-112.43	-	3.78	-	4.06	ZNF398|ZNF282|ZNF783|ZNF212
4	112.86-113.37	15.31	5.68	9.42	5.38	LOC511617|LOC530077|GIMAP7|GIMAP4|LOC512867|LOC768255|LOC101902675|GIMAP6|LOC615733|GIMAP5|GIMAP8
5	0.02-0.07	-	3.29	-	2.76
5	18.46-18.51	-	3.99	-	3.23
5	18.66-18.73	-	4.01	30.26	3.73
5	18.76-19.09	-	5.2	-	5.29
5	19.28-19.35	-	3.74	-	3.47	POC1B
5	20.00-20.13	-	3.76	-	4.08
5	20.24-20.33	-	4.75	-	4.22
5	47.64-47.73	-	4.63	-	3.73	LLPH|TMBIM4
5	57.84-58.01	-	4.41	-	5.03	LOC510046|LOC529303|LOC782624|LOC782591
5	58.12-58.19	-	4.17	-	2.98	LOC782220|OR6C2
5	58.24-58.33	-	3.34	-	4.03	LOC787518|LOC787535
5	58.42-58.57	-	4.3	29.9	4.31	LOC507560|OR6C68|OR6C76|OR6C75|LOC100140428
5	66.58-66.69	14.32	3.7	-	3.79	PAH
5	69.74-69.81	-	4.07	-	2.58	POLR3B
5	69.82-70.03	-	4.92	-	3.51	POLR3B|RFX4
5	75.94-75.99	-	3.22	-	2.75	CARD10
5	76.18-76.27	-	3.38	-	3.93
5	89.58-89.65	43.04	-	9.38	-
5	99.14-99.19	-	3.84	-	3.54	LOC100140174|LOC788694
5	100.12-100.19	-	3.28	-	4.65	LOC784451|LOC509972
5	101.72-101.79	31.41	-	9.59	-	CD163
5	102.96-103.03	14.71	-	10.43	-	CD163L1
5	112.34-112.51	161.53	4.54	-	3.62	L3MBTL2|CHADL|RANGAP1|TEF|EP300|ZC3H7B
5	113.74-113.83	23.81	-	10.78	-	TTLL1|PACSIN2
6	2.48-2.61	-	3.53	-	4.49
6	2.84-2.93	-	3.66	-	2.99
6	16.52-16.79	-	5.53	-	3.78	OSTC|RPL34|ETNPPL|COL25A1
6	25.36-25.41	-	3.36	14.88	-	ADH6
6	50.72-50.79	17.49	-	96.68	-
6	50.84-50.89	-	3.2	-	3.73
6	51.00-51.25	24.59	4.31	-	3.82
6	51.28-51.71	65.51	5.24	43.75	5.44
6	51.74-51.85	-	3.71	-	3.39
6	60.30-60.51	-	3.81	-	3.8	LIMCH1
6	79.38-79.43	-	3.73	-	3.03
6	79.92-80.01	29.33	-	75.74	-	TECRL
6	90.78-90.87	14.39	-	9.78	-	CXCL9|NAAA|SDAD1|ART3
6	103.64-103.69	-	3.51	-	3.74	EVC2
7	0.18-0.27	-	3.32	-	4.01
7	0.28-0.37	-	4.77	-	4.12	LOC107131408
7	8.76-8.81	-	3.58	-	3.37	LOC787882
7	9.06-9.19	-	4.56	-	4.92	LOC541022
7	26.88-26.99	49.23	3.71	-	3.62	C7H5orf63|MARCH3
7	37.54-37.63	17.22	-	19.09	-	COMMD10
7	41.72-41.81	28.71	-	24.31	-	LOC788055|LOC616716
7	50.38-50.53	-	3.8	-	3.97	SIL1
7	58.48-58.55	-	3.91	-	3.95	STK32A
7	60.70-60.75	-	3.7	11.82	3.52	GRPEL2|AFAP1L1
7	62.80-62.93	-	3.34	-	3.47	SPARC|ATOX1
7	75.08-75.19	-	3.21	12.96	3.41	NUDCD2|CCNG1|HMMR|MAT2B
7	75.20-75.25	-	3.36	-	3.29	MAT2B
7	96.06-96.15	-	3.82	-	3.53	CAST
7	110.34-110.43	-	3.74	-	3.34	CAMK4
8	7.10-7.15	-	3.76	-	3.18	GLRA3
8	7.22-7.29	-	3.13	-	3.1	LOC112447767|ADAM29|LOC782699
8	53.06-53.21	129.01	4.8	10.13	3.49	FOXB2|VPS13A
8	54.72-54.81	-	4.85	9.04	-
8	57.78-57.85	-	3.98	-	3.44	LOC782251
8	77.64-77.71	16.65	3.65	-	3.59
8	77.86-77.99	-	4.46	-	4.39	NTRK2
8	79.64-79.79	-	5.05	-	4.79
8	79.84-80.11	-	4.39	-	3.81
8	94.14-94.25	-	4.37	-	4.65	LOC789817|LOC789815|OR13F1
8	94.30-94.37	-	3.95	-	3.39	LOC513099
8	102.42-102.49	-	3.56	13.35	-	FKBP15|SLC31A1
9	2.28-2.33	-	3.5	-	3.92
9	3.80-3.87	-	3.95	-	3.92
9	3.98-4.03	-	2.97	-	3.77
9	4.46-4.51	-	3.72	-	3.3
9	4.56-4.63	-	3.36	-	4.02
9	4.68-4.73	-	4.42	-	3.88
9	4.90-4.97	-	3.38	-	3.28
9	6.52-6.63	-	3.96	-	4.17
9	15.22-15.29	20.12	-	-	3.13	SENP6
9	26.08-26.17	-	4.15	24.87	-	RNF217
9	33.76-33.83	-	3.46	-	3.71	RFX6|GPRC6A
9	39.28-39.43	-	3.66	-	4.21	RPF2|GTF3C6|AMD1|SLC16A10
9	39.44-39.53	-	3.25	-	4.04	AMD1|CDK19
9	43.62-43.67	-	3.39	-	3.05	CRYBG1|ATG5
9	43.92-44.01	-	4.3	-	3.72
9	64.44-64.51	-	3.27	13.13	-
9	65.62-65.71	-	4.96	-	4.27	LOC101907989
9	77.26-77.33	-	3.08	-	3.77
9	87.16-87.21	-	3.76	-	3.68	ULBP17|LOC100336795
10	0.04-0.09	-	4.21	-	3.96
10	0.18-0.33	-	5.11	-	4.49
10	0.38-0.45	-	4.93	-	4.32
10	9.68-9.75	-	3.57	28.33	-	LHFPL2
10	17.88-17.95	19.42	-	-	3.39	LRRC49
10	26.84-26.91	42.74	3.85	-	4.78	OR11H4|LOC780976|OR11H6|LOC514151|LOC783845|OR11G2
10	30.98-31.03	-	3.85	-	2.6	DPH6
10	47.44-47.53	19.1	-	15.36	-	TLN2
10	47.54-47.59	-	3.81	-	3.81	TLN2
10	55.84-55.91	-	3.83	-	3.58	UNC13C
10	58.40-58.49	-	3.15	-	3.36	LOC101905723|LEO1|TMOD3
10	58.62-58.77	-	4.07	-	5.02	LYSMD2|SCG3|DMXL2
10	58.80-58.85	-	3.44	-	3.09	DMXL2
10	59.00-59.21	-	4.16	9.5	4.45	GLDN|CYP19A1
10	67.64-67.71	-	4.15	12.53	-	DLGAP5
10	68.14-68.23	21.31	-	9.95	-
10	74.40-74.57	-	5.12	-	4.54
10	82.56-82.61	-	4.59	-	3.39	PCNX1
10	98.00-98.07	16.57	-	15.31	-
10	99.24-99.31	23.81	3.98	16.77	-
10	100.18-100.27	-	4.39	-	4.16	PTPN21|ZC3H14
10	102.60-102.65	-	3.82	-	3.26	RPS6KA5
11	7.20-7.27	-	3.84	-	3.16	SLC9A4|IL18RAP
11	12.26-12.39	-	3.35	-	3.25	CYP26B1|EXOC6B
11	17.48-17.57	-	3.45	-	3.83
11	30.80-30.85	-	3.56	9.46	-	STON1|PPP1R21
11	39.50-39.73	-	3.7	12.29	4.3
11	49.24-49.33	18.95	-	28.76	-	LOC112448791|LOC616323|SFTPB
11	56.54-56.59	-	3.84	-	3.56	LOC107132934
11	56.62-56.79	-	5.64	-	5.22	REG3A
11	66.84-66.89	-	4.16	-	3.38	FBXO48|APLF
11	74.78-74.95	-	4.68	-	3.55	FAM228A|ITSN2|FAM228B
11	87.18-87.27	55.35	-	18.63	-	ODC1|HPCAL1
11	95.20-95.31	-	3.75	-	3.52
11	97.32-97.37	-	3.87	-	3.46
12	4.42-4.51	15.87	-	13.93	-
12	16.20-16.27	-	4.25	-	3.25	LCP1
12	21.24-21.33	-	3.27	-	3.79	CCDC70|DHRS12
12	24.12-24.17	-	3.37	-	2.8	TRPC4
12	24.56-24.63	-	5.05	9.22	-
12	24.96-25.05	-	4.13	-	2.85
12	28.90-29.01	-	4.26	-	3.91	FRY
12	29.08-29.15	-	3.24	-	4.97
12	37.42-37.47	-	4.19	-	3.52
12	38.58-38.67	17.76	-	32.17	-
12	44.90-44.95	-	3.97	-	3.1
12	49.52-49.59	-	3.38	30.56	3.31
12	58.00-58.07	28.9	-	46.99	-
12	71.62-71.69	31.83	-	13.7	-	LOC107131218|LOC112449073
12	72.30-72.35	-	3.42	-	3.25
13	0.22-0.27	-	4.09	-	3.67
13	0.42-0.55	-	4.36	11.01	3.8	LOC788064|LOC788089
13	7.40-7.45	17.8	-	10.47	-	NDUFAF5|SEL1L2
13	9.94-10.01	-	3.72	9.42	-
13	17.62-17.69	-	4.18	-	5.06	LOC112449258|ANKRD26
13	22.48-22.57	16.24	3.41	-	3.17
13	32.16-32.21	-	3.32	9.84	-	TMEM236|STAM
13	37.82-37.89	-	4.45	-	3.58	LOC112449281|BFSP1
13	41.28-41.35	-	3.96	15.92	-
13	52.34-52.39	14.88	-	12.99	-	PCED1A|C13H20orf141|CPXM1|VPS16|TMEM239
13	57.44-57.57	104.32	2.73	25.25	3.23	GNAS|LOC101909083|LOC112449315
13	62.06-62.13	-	2.98	-	4.34	COMMD7
13	62.22-62.29	18.79	3.15	-	3.92	SUN5|EFCAB8
13	63.56-63.63	-	3.7	-	4.45
13	63.64-63.81	-	3.96	-	4.06	ASIP|AHCY|ITCH
13	63.86-63.93	-	3.4	-	3.98	MAP1LC3A|DYNLRB1|ITCH|PIGU
13	69.28-69.35	-	3.43	34.01	3.46
13	73.36-73.41	-	3.48	18.72	-	TOMM34|STK4
13	73.54-73.61	43.82	4.86	18.3	-	PI3|WFDC15B|LOC512548
14	22.94-23.01	18.84	-	9.09	-	XKR4
14	27.88-27.97	56.38	4.12	47.37	-	NKAIN3
14	31.38-31.47	15.46	-	9.73	-	ARFGEF1
14	39.52-39.59	-	3.56	-	3.13
14	68.34-68.39	-	3.45	-	4.03
14	74.96-75.05	20.14	-	10.17	-
14	77.90-77.95	17.05	-	-	3.2	RALYL
14	78.38-78.49	-	5.25	-	3.82	RALYL
14	78.66-78.75	-	4.43	17.63	3.6
14	79.68-79.75	-	3.74	-	4.18
15	0.02-0.09	-	3.22	-	3.98
15	0.72-0.81	-	3.91	-	3.46	LOC532486
15	0.98-1.03	-	4.89	-	3.65	LOC786525|LOC112441595
15	1.06-1.11	15.11	5.17	-	4.3	LOC100300302
15	45.82-45.91	15.15	-	10.69	-	LOC790683|LOC783518|LOC510100|OR6A2
15	46.32-46.37	-	4.41	-	3.72	LOC783920
15	47.72-47.87	35.26	4.92	14.14	5	LOC786870|LOC616948|LOC516599|TRIM5
15	78.80-78.91	-	3.6	-	4.61	LOC615051
15	79.68-79.75	-	3.36	-	3.79	LOC100299725|LOC100300575|LOC100299808|LOC100299764
15	82.24-82.31	-	3.35	11.78	-	FAM111B|DTX4
15	82.56-82.61	-	3.02	-	3.84	LOC504200|LOC100299686
15	84.46-84.51	-	3.44	-	4.4
15	84.52-84.59	-	3.91	-	4.45
15	84.68-84.77	-	3.85	-	3.85	LOC617614|LOC509025|LOC112441561
15	84.86-84.95	-	4.26	-	4.66
16	0.48-0.53	-	4.07	-	3.75	OR5L1
16	0.54-0.63	-	4.46	-	3.79	LOC524282|LOC787642
16	4.94-4.99	14.99	-	8.73	-	C4BPA
16	6.76-6.83	-	5.34	-	3.25	KCNT2
16	8.22-8.27	-	3.83	-	3.49
16	9.52-9.61	23.58	3.74	-	3.74
16	9.70-9.77	-	3.2	-	3.63
16	17.02-17.11	-	4.06	-	4.63
16	19.50-19.63	-	3.85	-	3.84	USH2A
16	28.00-28.07	14.72	-	25.43	-	LOC785251|DNAH14
16	36.36-36.43	14.45	-	8.66	-
16	41.14-41.23	18.49	-	8.77	-	DHRS3|VPS13D
16	44.90-44.95	-	3.53	-	3.32	RERE
16	76.32-76.39	15.69	-	10.3	-	CRB1
16	78.04-78.09	-	3.48	-	3.73
16	80.90-80.97	-	3.62	-	3.85	TNNI1|LAD1|TNNT2
17	0.06-0.17	-	4.56	-	4.3
17	11.46-11.55	-	3.47	-	3.87	TTC29
17	13.16-13.33	-	5.51	-	4.41	ABCE1|ANAPC10
17	14.10-14.23	-	4.56	-	4.09	LOC100337185|GYPB|FREM3
17	30.24-30.37	-	3.99	-	3.29
17	42.06-42.15	-	4.3	11.2	4.35	GLRB
17	54.06-54.13	-	3.68	-	3.5	IFT81
18	0.10-0.23	-	4.65	-	4.39
18	3.56-3.61	-	3.21	-	3.33	CNTNAP4
18	12.92-12.97	28.43	-	11.25	-	C18H16orf95|FBXO31
18	14.04-14.11	-	3.48	-	3.23	PABPN1L|CBFA2T3
18	14.86-14.95	20.43	-	17.95	-	SHCBP1
18	22.24-22.29	-	3.92	-	2.64	FTO
18	23.22-23.33	28.58	3.56	20.3	3.33	IRX5
18	28.66-28.77	-	3.9	-	4.18
18	29.62-29.69	-	3.2	-	3.45	CDH8
18	30.78-30.87	-	4.8	-	3.83
18	30.92-30.97	-	4.17	-	3.16
18	36.86-37.33	-	4.31	-	5.04	PSMD7|WWP2
18	45.62-45.71	19.96	-	8.42	-	ZNF792
18	48.14-48.21	19.05	-	14.12	-	PSMD8|GGN|KCNK6|CATSPERG|SPRED3
18	61.16-61.21	-	3.76	-	4.08	LOC112442378|LOC527385|LOC528332|LOC617141
19	6.14-6.23	20.86	4.11	-	4.2	LOC781298
19	13.28-13.39	-	3.94	-	4	LHX1|AATF
19	13.76-13.83	-	3.92	-	3.97	DUSP14|TADA2A|SYNRG
19	26.36-26.45	40.31	2.96	15.59	3.09	INCA1|LOC100848357|SPAG7|PFN1|KIF1C|CAMTA2|ENO3
19	26.68-26.77	25.05	3.86	11.41	-	ALOX15|ALOX12E
19	27.14-27.21	18.44	-	-	3.95	SLC35G6|POLR2A|ZBTB4
19	27.26-27.31	23.44	-	-	3.91	TNFSF12|LOC107131516|TNFSF13|EIF4A1|SENP3
19	29.30-29.37	19.12	-	15.54	-	LOC511687
19	40.28-40.37	-	3.83	-	3.9	CSF3|GSDMA|PSMD3|MED24|THRA
19	40.40-40.51	-	3.25	-	3.9	MSL1|CASC3|RAPGEFL1|WIPF2
19	40.74-40.81	15.02	-	-	3.87	CCR7
19	40.90-40.97	16.92	-	-	3.65	KRT24|KRT25|KRT26
19	40.98-41.07	-	3.79	-	4.45	KRT27|KRT10|KRT28|KRT12|KRT20
19	41.46-41.57	-	5.53	23.11	4.88	LOC112442671|LOC112442670|LOC100138853|LOC100848850|LOC101907983|LOC788650|KRTAP17-|KRT33A
19	44.06-44.11	-	5.37	-	3.26	SLC4A1
19	52.12-52.23	-	4.46	-	4.08	LOC509283
19	53.98-54.05	-	3.6	8.93	-	SYNGR2|TK1|TMC6|TNRC6C|TMC8
20	11.04-11.19	32.06	5.65	-	3.76
20	25.30-25.37	-	3.56	-	4.23
20	27.58-27.63	-	3.98	-	3.59
20	36.68-36.77	15.15	-	12.01	-	WDR70
20	39.92-40.53	16.54	5.44	-	5.14	TARS|ADAMTS12
20	48.80-48.89	32.63	-	23.77	-	CDH10
20	54.26-54.37	-	4.73	-	3.97
20	65.66-65.83	-	4.25	-	3.72	ADCY2
21	20.06-20.15	-	4.34	-	4.37	LOC526149|LOC526148|LOC100298625|LOC100298937|LOC100299845|LOC512617
21	20.22-20.29	-	4.96	-	3.83	LOC515149|LOC100298453|LOC100335635|LOC512149|LOC101906604
21	43.12-43.21	-	4.32	-	3.52	AKAP6
21	46.66-46.77	-	3.66	-	3.47	NKX2-|NKX2-8
21	58.02-58.07	-	4.85	-	3.47	UNC79
21	58.78-58.85	-	3.2	-	3.68	PPP4R4
22	10.64-10.77	-	3.63	-	3.57	TRANK1|DCLK3
22	13.84-13.93	-	3.88	-	3.1	CTNNB1|ULK4
22	15.14-15.19	-	5.27	-	5.14
22	18.42-18.47	-	3.79	-	3.72
22	31.62-31.85	-	3.89	-	4.39	MITF
22	40.12-40.19	-	4.78	13.57	-	FHIT
23	1.48-1.61	-	3.84	-	3.78
23	9.88-9.95	-	3.09	-	2.94	SLC26A8
23	21.94-22.01	17.01	-	14.79	-
23	22.24-22.33	22.26	-	39.76	-	C23H6orf141|MUT|CENPQ|GLYATL3
23	26.08-26.17	-	4.37	-	4.58	LOC101903211
23	26.32-26.41	-	4.17	-	4.28	LOC107131258|LOC101903211
23	29.18-29.31	-	4.23	-	4.74	LOC786846|LOC785910|LOC785811|LOC785779|LOC616306|LOC785639|LOC523389|LOC789690|LOC785712|OR12D2
23	29.44-29.53	-	4.29	-	4.23	LOC785277|LOC107131736|LOC618064|LOC785162|LOC516273|LOC516274|LOC618070
23	33.64-33.69	-	3.37	-	3.95
23	37.50-37.57	17.71	-	9.37	-	E2F3
24	13.70-13.75	-	3.47	-	3.33
24	32.50-32.55	-	2.98	-	2.93	CABYR|OSBPL1A
24	42.00-42.19	-	3.39	-	4.89	APCDD1|NAPG
24	42.22-42.31	14.14	3.8	-	3.28	PIEZO2
24	61.86-61.93	-	3.74	-	4.47	LOC100337223|LOC519132|LOC511106|LOC786348
25	9.56-9.61	-	3.58	-	4.1	DEXI|CIITA
25	19.04-19.13	16.88	-	23.01	-	ANKS4B|CRYM|LOC524391
25	19.20-19.27	-	3.99	-	3.05	LOC524391
25	21.26-21.35	-	3.15	29.56	-	NDUFAB1|PLK1|PALB2|DCTN5|ERN2
25	22.74-23.17	-	4.44	8.67	4.64	ZKSCAN2|LCMT1|AQP8
25	23.22-23.29	-	3.69	-	3.26
25	30.56-30.69	-	3.87	-	4.25	AUTS2
25	30.72-30.77	-	2.98	-	3.16	AUTS2
25	36.18-36.23	16.77	-	-	3.43	PVRIG|STAG3
25	37.48-37.55	32.67	-	31.29	-	NPTX2
26	0.04-0.11	-	3.89	-	3.62
26	0.20-0.27	-	4.29	-	5.11
26	0.28-0.37	-	3.79	-	4.79	LOC112444476
26	2.92-2.99	-	4.18	-	3.8
26	38.32-38.41	-	5.35	-	3.64
26	38.46-38.51	-	3.55	-	2.97
27	6.34-6.47	-	4.03	-	3.64	LOC100296035|LOC101907227
27	12.48-12.57	-	3.68	-	3.46
27	21.40-21.67	14.29	4.33	-	3.67	TUSC3
27	21.70-21.75	-	3.46	8.99	-
27	21.78-21.87	-	3.9	-	3.54	LOC515227
27	34.22-34.27	-	3.99	-	3.24	ADAM9|ADAM32
28	0.08-0.19	-	3.86	-	3.48	LOC787869|LOC531024|LOC104968693
28	0.52-0.57	-	3.51	-	3.43
28	3.20-3.29	-	3.66	-	4.02	LOC614741
28	13.34-13.39	-	3.65	-	3.5
28	15.14-15.29	-	3.71	-	3.83
28	36.96-37.01	-	3.12	60.24	-	NRG3
29	0.10-0.55	-	7.03	35.2	6.56	LOC104970173|LOC789688
29	0.78-0.87	-	3.38	-	3.7
29	20.08-20.17	15.6	-	18.97	-	LUZP2
29	39.04-39.11	18.28	-	13.63	4.11	LOC616004
29	50.88-51.01	-	3.85	-	3.41	PKP3|IFITM3|IFITM1|IFITM3|LOC112444847|B4GALNT4|LOC613699
