# Supplementary material for: Global genetic diversity, introgression, and evolutionary adaptation of indicine cattle revealed by whole genome sequencing
Source: Nat Commun. 2023 Nov 28;14:7803. doi: 10.1038/s41467-023-43626-z (PMC10684552; doi:10.1038/s41467-023-43626-z)
Supplement: Supplementary file 7 — Supplementary Data 4 [file 41467_2023_43626_MOESM7_ESM.xlsx]

## Sheet: Supplementary Data4 
Supplementary Data 4 Sample informaiton for 15 South Asian indicine, 15 taurine, 4 banteng and 2 gaurs.
Number	Breeds	Species	Group	Code	Samples	Biosample ID	Origin country	mtDNA	Y-haplotype	Mean depth	Mt depth	mtDNA gap	Mapping rate	3X	X depth	Y depth	Data source	Sex
1	Simmental	Bos taurus	European taurine	EUT	SRR1525619	SAMN02941181	Switzerland,Central Europe	-	Y2A	11.08	4.4	-	0.9918	0.9612	5.01	5.96	PRJNA256210	Male
2	Simmental	Bos taurus	European taurine	EUT	SRR1525702	SAMN02941229	Switzerland,Central Europe	-	Y2A	13.57	5.3	-	0.9935	0.9738	6.68	8.04	PRJNA256210	Male
3	Simmental	Bos taurus	European taurine	EUT	SRR1525705	SAMN02941199	Switzerland,Central Europe	-	Y2A	13.68	5.58	-	0.9893	0.9751	6.72	8.03	PRJNA256210	Male
4	Jersey	Bos taurus	European taurine	EUT	SRR3497451	SAMN04978252	United Kingdom, Europe	-	-	12.89	1046.04	-	0.9985	0.958	11.97	0.12	PRJNA318089	Female
5	Jersey	Bos taurus	European taurine	EUT	SRR3497464	SAMN04978254	United Kingdom, Europe	-	-	12.3	739.32	-	0.9988	0.9571	11.04	0.11	PRJNA318089	Female
6	Jersey	Bos taurus	European taurine	EUT	SRR3497466	SAMN04978256	United Kingdom, Europe	-	Y2B	14.8	490.01	-	0.9985	0.9692	7.54	6.33	PRJNA318089	Male
7	Jersey	Bos taurus	European taurine	EUT	SRR3497613	SAMN04978259	United Kingdom, Europe	-	-	15.68	1623.21	-	0.9989	0.962	14.86	0.12	PRJNA318089	Female
8	Angus	Bos taurus	European taurine	EUT	SRR1346376	SAMN02841106	United Kingdom, Europe	-	Y1	12.66	73.89	-	0.9938	0.9715	6.37	6.29	PRJNA176557	Male
9	Angus	Bos taurus	European taurine	EUT	SRR1355239	SAMN02843063	United Kingdom, Europe	-	Y1	13.98	17.65	-	0.9954	0.9736	6.35	6.21	PRJNA176557	Male
10	Holstein	Bos taurus	European taurine	EUT	SRR1346389	SAMN02841119	United Kingdom, Europe	-	Y1	11.43	5.43	-	0.9917	0.9672	5.7	5.35	PRJNA176557	Male
11	Holstein	Bos taurus	European taurine	EUT	SRR1346390	SAMN02841118	United Kingdom, Europe	-	Y1	11.68	6.21	-	0.9926	0.9685	5.57	5.43	PRJNA176557	Male
12	Holstein	Bos taurus	European taurine	EUT	SRR1425144	SAMN02843168	United Kingdom, Europe	-	Y1	15.83	8.64	-	0.9918	0.9779	7.93	7.47	PRJNA176557	Male
13	Holstein	Bos taurus	European taurine	EUT	SRR1348583	SAMN02842701	United Kingdom, Europe	-	Y1	22.1	10.44	-	0.9917	0.9835	11.21	11.14	PRJNA176557	Male
14	Finncattle	Bos taurus	European taurine	EUT	ERR2734944	SAMEA4827184	Finland, Europe	-	-	10.54	564.76	-	0.9984	0.9472	10.14	0.08	PRJEB28185	Female
15	Finncattle	Bos taurus	European taurine	EUT	ERR2734951	SAMEA4827191	Finland, Europe	-	-	10.34	584.47	-	0.998	0.9402	9.89	0.08	PRJEB28185	Female
	Breeds	Species	Group	Code	Samples	Biosample ID	Origin country	mtDNA	Y-haplotype	Mean depth	Mt depth	mtDNA gap	Mapping rate	3X	X depth	Y depth	Data source	Sex
1	Cholistani	Bos indicus	South Asian indicine	SAI	CH5M	SAMN16085991	Pakisitan, South Asia	I1	Y3B3	10.24	447.92	0	0.9955	0.9506	4.98	5.49	This study	Male
2	Cholistani	Bos indicus	South Asian indicine	SAI	CH9M	SAMN16085992	Pakisitan, South Asia	I1	Y3B3	10.43	292.29	0	0.9943	0.9526	5.13	5.61	This study	Male
3	Cholistani	Bos indicus	South Asian indicine	SAI	CH10M	SAMN16085993	Pakisitan, South Asia	I2	Y3B3	10.2	545.98	0	0.9949	0.9399	4.73	5.49	This study	Male
4	Cholistani	Bos indicus	South Asian indicine	SAI	CH3M	SAMN16085989	Pakisitan, South Asia	I3	-	10.22	275.06	0	0.9967	0.9409	8.8	0.1	This study	Female
5	Dhanni	Bos indicus	South Asian indicine	SAI	I347	SAMN16123989	Pakisitan, South Asia	I2	Y3B4	9.68	322.7	2	0.9943	0.9431	4.81	5.61	This study	Male
6	Dhanni	Bos indicus	South Asian indicine	SAI	DH1M	SAMN16085996	Pakisitan, South Asia	I2	Y3B4	10.28	304.81	0	0.9901	0.95	4.99	5.42	This study	Male
7	Dhanni	Bos indicus	South Asian indicine	SAI	DH3M	SAMN16085998	Pakisitan, South Asia	I1	-	10.36	201.27	0	0.9985	0.9306	8.9	0.11	This study	Female
8	Dhanni	Bos indicus	South Asian indicine	SAI	DH7F	SAMN16085994	Pakisitan, South Asia	I3	-	10.5	293.16	0	0.9978	0.9507	9.57	0.11	This study	Female
9	Dhanni	Bos indicus	South Asian indicine	SAI	DH9F	SAMN16085995	Pakisitan, South Asia	I1	-	10.18	670.17	0	0.9973	0.9421	8.81	0.1	This study	Female
10	Red Sindhi	Bos indicus	South Asian indicine	SAI	RS2F	SAMN16086005	Pakisitan, South Asia	I3	Y3B4	10.43	368.89	0	0.998	0.9315	4.88	5.39	This study	Male
11	Red Sindhi	Bos indicus	South Asian indicine	SAI	RS1M	SAMN16086006	Pakisitan, South Asia	I2	Y3B4	10.11	557.75	0	0.9984	0.9392	4.7	5.43	This study	Male
12	Red Sindhi	Bos indicus	South Asian indicine	SAI	H578	SAMN16123945	Pakisitan, South Asia	I1	-	10.5	235.68	4	0.9925	0.951	9.48	0.08	This study	Female
13	Thawalam	Bos indicus	South Asian indicine	SAI	CA279	SAMN16047171	Sri Lanka, South Asia	I2	-	11.25	460.78	0	0.9791	0.956	9.65	0.08	CRA002649	Female
14	Dajal	Bos indicus	South Asian indicine	SAI	DJ6M	SAMN16086001	Pakisitan, South Asia	I3	Y3B1	9.88	706.7	0	0.9984	0.9152	4.38	5.35	This study	Male
15	Sahiwal	Bos indicus	South Asian indicine	SAI	SA10	SAMN16085988	Pakisitan, South Asia	I2	Y3B3	10.2	402.53	1	0.998	0.9443	4.82	5.39	This study	Male
	Breeds	Species	Group	Code	Samples	Biosample ID	Origin country	mtDNA	Y-haplotype	Mean depth	Mt depth	mtDNA gap	Mapping rate	3X	X depth	Y depth	Data source	Sex
1	Banteng	Bos javanicus	Indonesia	Banteng	banteng08	SAMN05558796	Indonesia	-	-	8.9891	900.683	-	0.9787	0.9224	4.82781	2.5895	PRJNA325061	Male
2	Banteng	Bos javanicus	Indonesia	Banteng	banteng09	SAMN05558797	Indonesia	-	-	12.5957	1072.25	-	0.9877	0.9503	12.196	0.286844	PRJNA325061	Female
3	Banteng	Bos javanicus	Indonesia	Banteng	B1	This study	Indonesia	-	-	10.5866	769.671	-	0.9968	0.9406	5.0933	3.92587	This study	Male
4	Banteng	Bos javanicus	Indonesia	Banteng	B3	This study	Indonesia	-	-	10.5548	798.933	-	0.9941	0.9413	5.11101	3.85469	This study	Male
5	Gaur	Bos gaurus	Europe	Gaur	gaur04	SAMEA5577154	Europe	-	-	37.0074	1887.34	-	0.992	0.9612	30.1049	0.906951	PRJEB31621	Female
6	Gaur	Bos gaurus	China	Gaur	gaur_ypr115	SAMN08324142	China	-	-	19.2992	9273.44	-	0.9934	0.9448	16.6189	0.16896	PRJNA427536	Female
7	Buffalo	Bubalus bubalis	China	Buffalo	XJ16	SAMN11964505	China	-	-	19.8555	1225.33	-	0.9849	0.9222	11.1001	8.33053	PRJNA547460	Male
8	Buffalo	Bubalus bubalis	China	Buffalo	XJ17	SAMN11964506	China	-	-	18.6192	868.88	-	0.9829	0.9199	10.3054	7.64767	PRJNA547460	Male

## Sheet: D(SAI,SAI;taurine,Buffalo)
Supplementary Data 4 D statistic among indicine and taurine samples to select pure taurine and indicine cattle
Popa	Popb	Popc(Source population)	Popd（out group）	D stat	Z score	BABA	ABBA
CA279	CH10M	SRR1425144	Buffalo	0.013	1.446	1029436	1003078
CA279	CH10M	SRR3497464	Buffalo	0.0134	1.503	1028277	1001172
CA279	CH10M	ERR2734944	Buffalo	0.0135	1.513	1026877	999488
CA279	CH10M	SRR1355239	Buffalo	0.0138	1.533	1029943	1001941
CA279	CH10M	SRR3497613	Buffalo	0.0141	1.577	1030089	1001425
CA279	CH10M	SRR3497466	Buffalo	0.0143	1.607	1030563	1001468
CA279	CH10M	SRR1346389	Buffalo	0.0144	1.608	1031162	1001963
CA279	CH10M	SRR1525705	Buffalo	0.0146	1.613	1032303	1002685
CA279	CH10M	SRR1348583	Buffalo	0.0145	1.618	1031789	1002296
CA279	CH10M	SRR1525702	Buffalo	0.0144	1.618	1031920	1002552
CA279	CH10M	ERR2734951	Buffalo	0.0149	1.664	1024843	994695
CA279	CH10M	SRR3497451	Buffalo	0.0152	1.687	1030374	999465
CA279	CH10M	SRR1346390	Buffalo	0.0152	1.688	1031375	1000453
CA279	CH10M	SRR1346376	Buffalo	0.0157	1.74	1031852	999882
CA279	CH10M	SRR1525619	Buffalo	0.016	1.789	1033534	1000995
CA279	CH3M	SRR1525705	Buffalo	0.009	1.043	1025527	1007234
CA279	CH3M	SRR3497613	Buffalo	0.0091	1.049	1024219	1005828
CA279	CH3M	SRR1425144	Buffalo	0.0094	1.08	1024396	1005369
CA279	CH3M	SRR3497464	Buffalo	0.0094	1.094	1023828	1004735
CA279	CH3M	SRR3497451	Buffalo	0.0101	1.158	1024611	1004215
CA279	CH3M	SRR1348583	Buffalo	0.0106	1.226	1026543	1005082
CA279	CH3M	ERR2734944	Buffalo	0.0108	1.265	1022557	1000770
CA279	CH3M	SRR1346390	Buffalo	0.0111	1.28	1025960	1003550
CA279	CH3M	SRR1355239	Buffalo	0.0112	1.309	1026126	1003456
CA279	CH3M	ERR2734951	Buffalo	0.0113	1.314	1020378	997599
CA279	CH3M	SRR3497466	Buffalo	0.0114	1.339	1026740	1003519
CA279	CH3M	SRR1346389	Buffalo	0.0115	1.351	1027210	1003846
CA279	CH3M	SRR1525702	Buffalo	0.0115	1.357	1027666	1004403
CA279	CH3M	SRR1346376	Buffalo	0.0117	1.36	1026406	1002670
CA279	CH3M	SRR1525619	Buffalo	0.0126	1.478	1028662	1003102
CA279	CH5M	SRR1425144	Buffalo	0.012	1.373	1040479	1015800
CA279	CH5M	SRR1355239	Buffalo	0.0128	1.459	1040824	1014633
CA279	CH5M	SRR3497613	Buffalo	0.0132	1.522	1040788	1013611
CA279	CH5M	SRR1346389	Buffalo	0.0134	1.545	1042125	1014516
CA279	CH5M	SRR1346376	Buffalo	0.0142	1.627	1042147	1013001
CA279	CH5M	SRR1346390	Buffalo	0.0148	1.674	1043222	1012823
CA279	CH5M	SRR1348583	Buffalo	0.0149	1.707	1044224	1013665
CA279	CH5M	SRR3497464	Buffalo	0.0147	1.71	1041022	1010816
CA279	CH5M	SRR3497451	Buffalo	0.0153	1.737	1042307	1010911
CA279	CH5M	ERR2734951	Buffalo	0.0154	1.765	1036888	1005433
CA279	CH5M	SRR1525705	Buffalo	0.0152	1.765	1043678	1012396
CA279	CH5M	SRR1525702	Buffalo	0.0154	1.799	1044558	1012930
CA279	CH5M	ERR2734944	Buffalo	0.0159	1.849	1040210	1007673
CA279	CH5M	SRR3497466	Buffalo	0.016	1.851	1043379	1010619
CA279	CH5M	SRR1525619	Buffalo	0.0182	2.12	1046883	1009506
CA279	CH9M	SRR1425144	Buffalo	0.0179	2.067	1041695	1005150
CA279	CH9M	SRR3497613	Buffalo	0.0183	2.116	1041898	1004547
CA279	CH9M	ERR2734944	Buffalo	0.0182	2.128	1038852	1001756
CA279	CH9M	SRR1525702	Buffalo	0.0182	2.133	1043511	1006142
CA279	CH9M	SRR1348583	Buffalo	0.0187	2.173	1043921	1005540
CA279	CH9M	SRR1346389	Buffalo	0.0187	2.179	1043241	1004905
CA279	CH9M	SRR3497464	Buffalo	0.0189	2.197	1041534	1002978
CA279	CH9M	SRR1355239	Buffalo	0.019	2.199	1043089	1004300
CA279	CH9M	ERR2734951	Buffalo	0.0191	2.209	1036803	997931
CA279	CH9M	SRR1346390	Buffalo	0.0194	2.228	1043294	1003668
CA279	CH9M	SRR3497451	Buffalo	0.0197	2.249	1043055	1002819
CA279	CH9M	SRR3497466	Buffalo	0.0197	2.3	1043549	1003227
CA279	CH9M	SRR1525705	Buffalo	0.0201	2.323	1045196	1004100
CA279	CH9M	SRR1346376	Buffalo	0.0203	2.356	1043735	1002206
CA279	CH9M	SRR1525619	Buffalo	0.0207	2.418	1045452	1003124
CA279	DH1M	SRR3497613	Buffalo	0.0157	1.844	1038236	1006159
CA279	DH1M	SRR1525702	Buffalo	0.0156	1.846	1040004	1008088
CA279	DH1M	SRR1348583	Buffalo	0.0158	1.862	1039896	1007555
CA279	DH1M	SRR1425144	Buffalo	0.016	1.899	1038679	1006005
CA279	DH1M	SRR3497464	Buffalo	0.0162	1.925	1037425	1004280
CA279	DH1M	SRR1346390	Buffalo	0.0165	1.948	1039518	1005712
CA279	DH1M	SRR3497466	Buffalo	0.017	2.014	1039566	1004889
CA279	DH1M	SRR3497451	Buffalo	0.0173	2.015	1038944	1003724
CA279	DH1M	ERR2734951	Buffalo	0.0172	2.024	1033708	998782
CA279	DH1M	SRR1355239	Buffalo	0.0173	2.041	1040409	1004979
CA279	DH1M	SRR1346376	Buffalo	0.0175	2.056	1040709	1004910
CA279	DH1M	SRR1525619	Buffalo	0.0176	2.1	1041845	1005792
CA279	DH1M	SRR1346389	Buffalo	0.018	2.139	1040992	1004141
CA279	DH1M	ERR2734944	Buffalo	0.0184	2.184	1037328	999806
CA279	DH1M	SRR1525705	Buffalo	0.0185	2.204	1042114	1004303
CA279	DH3M	SRR1425144	Buffalo	0.0095	1.073	1028132	1008883
CA279	DH3M	SRR3497613	Buffalo	0.0099	1.135	1027828	1007649
CA279	DH3M	SRR1355239	Buffalo	0.0109	1.223	1029426	1007207
CA279	DH3M	SRR3497464	Buffalo	0.0108	1.238	1027145	1005291
CA279	DH3M	SRR1346376	Buffalo	0.0112	1.258	1029536	1006645
CA279	DH3M	SRR1348583	Buffalo	0.011	1.262	1030211	1007705
CA279	DH3M	SRR1525705	Buffalo	0.011	1.267	1030159	1007723
CA279	DH3M	SRR1346390	Buffalo	0.0113	1.282	1029671	1006582
CA279	DH3M	ERR2734944	Buffalo	0.0112	1.286	1026325	1003615
CA279	DH3M	SRR3497451	Buffalo	0.0114	1.291	1028292	1005063
CA279	DH3M	SRR3497466	Buffalo	0.0113	1.299	1029250	1006245
CA279	DH3M	ERR2734951	Buffalo	0.0115	1.302	1023900	1000616
CA279	DH3M	SRR1525702	Buffalo	0.0115	1.329	1031210	1007690
CA279	DH3M	SRR1346389	Buffalo	0.0121	1.381	1030961	1006401
CA279	DH3M	SRR1525619	Buffalo	0.0133	1.526	1032370	1005231
CA279	DH7F	SRR1425144	Buffalo	0.0167	1.977	1040481	1006352
CA279	DH7F	ERR2734944	Buffalo	0.0166	1.978	1037030	1003107
CA279	DH7F	SRR3497613	Buffalo	0.0167	2.001	1039836	1005721
CA279	DH7F	ERR2734951	Buffalo	0.0168	2.003	1034644	1000472
CA279	DH7F	SRR1525705	Buffalo	0.017	2.044	1041898	1007018
CA279	DH7F	SRR1355239	Buffalo	0.0174	2.06	1040889	1005240
CA279	DH7F	SRR3497451	Buffalo	0.0175	2.073	1040426	1004640
CA279	DH7F	SRR1346376	Buffalo	0.0177	2.096	1041413	1005160
CA279	DH7F	SRR1525702	Buffalo	0.0181	2.154	1042228	1005215
CA279	DH7F	SRR3497464	Buffalo	0.018	2.157	1039669	1003012
CA279	DH7F	SRR1525619	Buffalo	0.0183	2.179	1042866	1005481
CA279	DH7F	SRR1346389	Buffalo	0.0187	2.228	1042891	1004608
CA279	DH7F	SRR1348583	Buffalo	0.0187	2.249	1043323	1004995
CA279	DH7F	SRR1346390	Buffalo	0.0194	2.269	1042899	1003175
CA279	DH7F	SRR3497466	Buffalo	0.019	2.28	1041976	1003203
CA279	DH9F	SRR1425144	Buffalo	0.0004	0.041	1023745	1023034
CA279	DH9F	SRR1346389	Buffalo	0.0005	0.057	1024341	1023348
CA279	DH9F	ERR2734951	Buffalo	0.0007	0.077	1018197	1016833
CA279	DH9F	SRR3497613	Buffalo	0.0009	0.103	1024662	1022820
CA279	DH9F	SRR1348583	Buffalo	0.0013	0.143	1026142	1023584
CA279	DH9F	SRR1346376	Buffalo	0.0013	0.148	1025077	1022444
CA279	DH9F	SRR1525702	Buffalo	0.0017	0.197	1026073	1022607
CA279	DH9F	SRR1525619	Buffalo	0.0019	0.215	1026712	1022902
CA279	DH9F	SRR1346390	Buffalo	0.0019	0.221	1025496	1021565
CA279	DH9F	SRR3497464	Buffalo	0.002	0.222	1024188	1020216
CA279	DH9F	SRR1525705	Buffalo	0.002	0.234	1026366	1022225
CA279	DH9F	SRR1355239	Buffalo	0.0022	0.246	1025606	1021189
CA279	DH9F	ERR2734944	Buffalo	0.0025	0.288	1022658	1017559
CA279	DH9F	SRR3497451	Buffalo	0.0027	0.306	1024983	1019525
CA279	DH9F	SRR3497466	Buffalo	0.0034	0.391	1026815	1019877
CA279	DJ6M	SRR3497613	Buffalo	0.0018	0.21	1012841	1009157
CA279	DJ6M	SRR3497464	Buffalo	0.0023	0.268	1012022	1007373
CA279	DJ6M	SRR1425144	Buffalo	0.0027	0.31	1013650	1008237
CA279	DJ6M	SRR1355239	Buffalo	0.0031	0.359	1014347	1008050
CA279	DJ6M	SRR1348583	Buffalo	0.0034	0.386	1015921	1009083
CA279	DJ6M	SRR3497451	Buffalo	0.0036	0.407	1013484	1006277
CA279	DJ6M	SRR1346376	Buffalo	0.0036	0.415	1014356	1007106
CA279	DJ6M	SRR3497466	Buffalo	0.0039	0.446	1014750	1006966
CA279	DJ6M	SRR1525702	Buffalo	0.0041	0.472	1015883	1007699
CA279	DJ6M	ERR2734944	Buffalo	0.0041	0.474	1011995	1003725
CA279	DJ6M	ERR2734951	Buffalo	0.0044	0.506	1008919	1000088
CA279	DJ6M	SRR1346390	Buffalo	0.0045	0.516	1015269	1006116
CA279	DJ6M	SRR1525705	Buffalo	0.0049	0.572	1016889	1006911
CA279	DJ6M	SRR1346389	Buffalo	0.0054	0.623	1016132	1005336
CA279	DJ6M	SRR1525619	Buffalo	0.0065	0.753	1018463	1005237
CA279	H578	SRR3497613	Buffalo	0.0027	0.318	1030332	1024819
CA279	H578	SRR1355239	Buffalo	0.0029	0.341	1030899	1024905
CA279	H578	SRR1525702	Buffalo	0.0041	0.482	1033519	1025181
CA279	H578	SRR1425144	Buffalo	0.0043	0.515	1031331	1022414
CA279	H578	ERR2734951	Buffalo	0.0046	0.547	1025778	1016312
CA279	H578	SRR3497451	Buffalo	0.0048	0.566	1031464	1021558
CA279	H578	SRR1346376	Buffalo	0.0051	0.588	1032872	1022503
CA279	H578	ERR2734944	Buffalo	0.005	0.592	1028814	1018640
CA279	H578	SRR3497464	Buffalo	0.005	0.595	1031179	1020902
CA279	H578	SRR1348583	Buffalo	0.0051	0.597	1033694	1023313
CA279	H578	SRR3497466	Buffalo	0.0056	0.662	1033008	1021510
CA279	H578	SRR1525705	Buffalo	0.0061	0.729	1034310	1021690
CA279	H578	SRR1346390	Buffalo	0.0063	0.737	1033462	1020621
CA279	H578	SRR1346389	Buffalo	0.0065	0.759	1033732	1020375
CA279	H578	SRR1525619	Buffalo	0.0075	0.887	1036482	1021095
CA279	I347	SRR1425144	Buffalo	0.01	1.138	1036794	1016291
CA279	I347	SRR3497464	Buffalo	0.0114	1.31	1037130	1013742
CA279	I347	SRR1346390	Buffalo	0.0126	1.419	1038922	1013180
CA279	I347	SRR3497613	Buffalo	0.0125	1.429	1038714	1013069
CA279	I347	SRR3497451	Buffalo	0.0128	1.463	1038305	1012059
CA279	I347	SRR3497466	Buffalo	0.0128	1.48	1039579	1013220
CA279	I347	ERR2734951	Buffalo	0.0134	1.518	1033796	1006563
CA279	I347	SRR1346376	Buffalo	0.0136	1.537	1039692	1011856
CA279	I347	SRR1346389	Buffalo	0.0136	1.543	1039922	1012068
CA279	I347	SRR1525705	Buffalo	0.0134	1.544	1040963	1013358
CA279	I347	SRR1525702	Buffalo	0.0137	1.571	1041268	1013136
CA279	I347	SRR1355239	Buffalo	0.0138	1.576	1040096	1011847
CA279	I347	ERR2734944	Buffalo	0.0139	1.591	1036680	1008307
CA279	I347	SRR1348583	Buffalo	0.0139	1.591	1040848	1012353
CA279	I347	SRR1525619	Buffalo	0.0148	1.697	1042640	1012208
CA279	RS1M	SRR1425144	Buffalo	0.0115	1.337	1027710	1004310
CA279	RS1M	SRR3497613	Buffalo	0.0121	1.421	1028137	1003530
CA279	RS1M	SRR1348583	Buffalo	0.0124	1.433	1029718	1004604
CA279	RS1M	SRR3497464	Buffalo	0.0122	1.436	1026573	1001834
CA279	RS1M	SRR1525702	Buffalo	0.0124	1.45	1029747	1004469
CA279	RS1M	SRR3497451	Buffalo	0.0127	1.462	1027546	1001869
CA279	RS1M	SRR1355239	Buffalo	0.0126	1.465	1028732	1003094
CA279	RS1M	ERR2734944	Buffalo	0.0127	1.468	1025070	999467
CA279	RS1M	SRR3497466	Buffalo	0.0124	1.468	1028286	1003045
CA279	RS1M	SRR1525705	Buffalo	0.013	1.512	1029894	1003564
CA279	RS1M	SRR1346376	Buffalo	0.0132	1.532	1029239	1002428
CA279	RS1M	SRR1346390	Buffalo	0.0132	1.539	1029225	1002351
CA279	RS1M	SRR1346389	Buffalo	0.0134	1.57	1029831	1002571
CA279	RS1M	ERR2734951	Buffalo	0.0145	1.673	1024382	995133
CA279	RS1M	SRR1525619	Buffalo	0.0151	1.774	1032225	1001634
CA279	RS2F	SRR1425144	Buffalo	0.0113	1.256	1019089	996409
CA279	RS2F	SRR1525702	Buffalo	0.0119	1.354	1021406	997320
CA279	RS2F	SRR1355239	Buffalo	0.0125	1.411	1020636	995506
CA279	RS2F	SRR3497466	Buffalo	0.0126	1.422	1020501	995198
CA279	RS2F	SRR3497464	Buffalo	0.0126	1.433	1018959	993570
CA279	RS2F	SRR1525705	Buffalo	0.0127	1.437	1022200	996618
CA279	RS2F	SRR1348583	Buffalo	0.0128	1.442	1022025	996265
CA279	RS2F	SRR1346389	Buffalo	0.0129	1.458	1021145	995058
CA279	RS2F	SRR1346390	Buffalo	0.0134	1.491	1021459	994494
CA279	RS2F	ERR2734951	Buffalo	0.0133	1.495	1014949	988284
CA279	RS2F	SRR1346376	Buffalo	0.0133	1.504	1021307	994472
CA279	RS2F	ERR2734944	Buffalo	0.0136	1.53	1017879	990668
CA279	RS2F	SRR3497613	Buffalo	0.0136	1.538	1021095	993787
CA279	RS2F	SRR3497451	Buffalo	0.014	1.572	1020612	992426
CA279	RS2F	SRR1525619	Buffalo	0.0144	1.631	1023781	994767
CA279	SA10	SRR3497613	Buffalo	-0.0003	-0.032	1024637	1025253
CA279	SA10	SRR1346376	Buffalo	-0.0001	-0.009	1025092	1025281
CA279	SA10	SRR1425144	Buffalo	0.0002	0.027	1025306	1024812
CA279	SA10	SRR1525705	Buffalo	0.0011	0.116	1027331	1025142
CA279	SA10	SRR1346390	Buffalo	0.0013	0.137	1026575	1023947
CA279	SA10	SRR3497466	Buffalo	0.0014	0.157	1026450	1023495
CA279	SA10	SRR3497464	Buffalo	0.0016	0.175	1024942	1021649
CA279	SA10	SRR1348583	Buffalo	0.0018	0.189	1027772	1024190
CA279	SA10	SRR1355239	Buffalo	0.002	0.213	1026876	1022776
CA279	SA10	ERR2734944	Buffalo	0.0028	0.302	1023839	1018121
CA279	SA10	SRR3497451	Buffalo	0.0029	0.309	1026664	1020759
CA279	SA10	SRR1525702	Buffalo	0.003	0.323	1029060	1023002
CA279	SA10	SRR1346389	Buffalo	0.0039	0.418	1028960	1021048
CA279	SA10	ERR2734951	Buffalo	0.0039	0.424	1021940	1013978
CA279	SA10	SRR1525619	Buffalo	0.0041	0.45	1030019	1021521
CH10M	CH3M	SRR1525705	Buffalo	-0.007	-1.058	759885	770636
CH10M	CH3M	SRR3497451	Buffalo	-0.0066	-1.012	758058	768184
CH10M	CH3M	SRR3497613	Buffalo	-0.0064	-0.965	759480	769284
CH10M	CH3M	SRR1346390	Buffalo	-0.0052	-0.801	760109	768129
CH10M	CH3M	SRR1346376	Buffalo	-0.0051	-0.779	759803	767519
CH10M	CH3M	SRR3497464	Buffalo	-0.005	-0.779	759449	767142
CH10M	CH3M	SRR1348583	Buffalo	-0.005	-0.766	761178	768770
CH10M	CH3M	SRR1425144	Buffalo	-0.0046	-0.698	760965	767940
CH10M	CH3M	ERR2734951	Buffalo	-0.0045	-0.695	756073	762918
CH10M	CH3M	SRR1525619	Buffalo	-0.0043	-0.636	761009	767525
CH10M	CH3M	SRR1346389	Buffalo	-0.0037	-0.576	762099	767729
CH10M	CH3M	SRR1525702	Buffalo	-0.0038	-0.574	762237	767984
CH10M	CH3M	SRR3497466	Buffalo	-0.0036	-0.562	760830	766362
CH10M	CH3M	ERR2734944	Buffalo	-0.0035	-0.537	759089	764396
CH10M	CH3M	SRR1355239	Buffalo	-0.0032	-0.502	761830	766682
CH10M	CH5M	SRR1346376	Buffalo	-0.0018	-0.257	849198	852179
CH10M	CH5M	SRR1355239	Buffalo	-0.0013	-0.183	850066	852201
CH10M	CH5M	SRR1425144	Buffalo	-0.001	-0.154	850725	852498
CH10M	CH5M	SRR1346389	Buffalo	-0.001	-0.148	851066	852743
CH10M	CH5M	SRR3497613	Buffalo	-0.001	-0.146	849641	851312
CH10M	CH5M	SRR1346390	Buffalo	-0.0003	-0.051	850632	851210
CH10M	CH5M	SRR3497451	Buffalo	0.0001	0.019	849474	849257
CH10M	CH5M	SRR1348583	Buffalo	0.0005	0.068	852156	851388
CH10M	CH5M	ERR2734951	Buffalo	0.0006	0.097	846395	845301
CH10M	CH5M	SRR1525705	Buffalo	0.0008	0.126	851877	850453
CH10M	CH5M	SRR1525702	Buffalo	0.0012	0.178	852891	850875
CH10M	CH5M	SRR3497464	Buffalo	0.0016	0.246	851021	848224
CH10M	CH5M	SRR3497466	Buffalo	0.002	0.309	852100	848639
CH10M	CH5M	SRR1525619	Buffalo	0.0027	0.401	852853	848292
CH10M	CH5M	ERR2734944	Buffalo	0.0029	0.44	850689	845705
CH10M	CH9M	SRR1525702	Buffalo	0.0046	0.726	831038	823457
CH10M	CH9M	SRR3497613	Buffalo	0.005	0.8	829982	821752
CH10M	CH9M	ERR2734951	Buffalo	0.0051	0.809	825605	817268
CH10M	CH9M	SRR1348583	Buffalo	0.0051	0.815	831762	823382
CH10M	CH9M	SRR1346390	Buffalo	0.0051	0.82	830570	822138
CH10M	CH9M	SRR1346389	Buffalo	0.0053	0.847	831341	822617
CH10M	CH9M	ERR2734944	Buffalo	0.0056	0.871	828370	819222
CH10M	CH9M	SRR3497451	Buffalo	0.0054	0.881	829466	820479
CH10M	CH9M	SRR1525619	Buffalo	0.0057	0.886	831040	821644
CH10M	CH9M	SRR1346376	Buffalo	0.0056	0.903	830165	820917
CH10M	CH9M	SRR1425144	Buffalo	0.006	0.964	831897	821961
CH10M	CH9M	SRR1355239	Buffalo	0.0062	0.999	831582	821321
CH10M	CH9M	SRR1525705	Buffalo	0.0067	1.053	832563	821558
CH10M	CH9M	SRR3497466	Buffalo	0.0066	1.061	831114	820196
CH10M	CH9M	SRR3497464	Buffalo	0.0066	1.065	830391	819436
CH10M	DH1M	SRR1525702	Buffalo	0.0013	0.188	992861	990327
CH10M	DH1M	SRR1348583	Buffalo	0.0015	0.218	992520	989620
CH10M	DH1M	SRR1346390	Buffalo	0.0015	0.228	991447	988388
CH10M	DH1M	SRR1525619	Buffalo	0.0018	0.263	992218	988752
CH10M	DH1M	SRR3497613	Buffalo	0.0018	0.272	991619	987970
CH10M	DH1M	SRR1346376	Buffalo	0.0019	0.284	991782	987929
CH10M	DH1M	SRR3497451	Buffalo	0.0022	0.331	990464	986038
CH10M	DH1M	ERR2734951	Buffalo	0.0024	0.359	986416	981641
CH10M	DH1M	SRR3497466	Buffalo	0.0029	0.425	992653	986966
CH10M	DH1M	SRR3497464	Buffalo	0.0031	0.455	991738	985596
CH10M	DH1M	SRR1425144	Buffalo	0.0032	0.477	993518	987125
CH10M	DH1M	SRR1355239	Buffalo	0.0037	0.54	994086	986725
CH10M	DH1M	SRR1346389	Buffalo	0.0039	0.572	993788	986044
CH10M	DH1M	SRR1525705	Buffalo	0.0041	0.611	994531	986385
CH10M	DH1M	ERR2734944	Buffalo	0.0052	0.767	991699	981403
CH10M	DH3M	SRR1346376	Buffalo	-0.0044	-0.622	982036	990756
CH10M	DH3M	SRR3497613	Buffalo	-0.0042	-0.605	982686	990910
CH10M	DH3M	SRR3497451	Buffalo	-0.0041	-0.603	980600	988740
CH10M	DH3M	SRR1346390	Buffalo	-0.0041	-0.59	982287	990373
CH10M	DH3M	SRR1348583	Buffalo	-0.0035	-0.518	984121	991091
CH10M	DH3M	SRR1425144	Buffalo	-0.0036	-0.516	983650	990751
CH10M	DH3M	ERR2734951	Buffalo	-0.0035	-0.497	977368	984144
CH10M	DH3M	SRR1525705	Buffalo	-0.0034	-0.492	984050	990712
CH10M	DH3M	SRR3497466	Buffalo	-0.0033	-0.482	983349	989925
CH10M	DH3M	SRR1525702	Buffalo	-0.0031	-0.452	984854	990984
CH10M	DH3M	SRR1525619	Buffalo	-0.003	-0.43	983641	989499
CH10M	DH3M	SRR3497464	Buffalo	-0.0029	-0.426	982218	987992
CH10M	DH3M	SRR1355239	Buffalo	-0.0029	-0.407	984345	990026
CH10M	DH3M	SRR1346389	Buffalo	-0.0025	-0.36	984722	989590
CH10M	DH3M	ERR2734944	Buffalo	-0.0023	-0.332	981645	986171
CH10M	DH7F	ERR2734951	Buffalo	0.002	0.297	989833	985838
CH10M	DH7F	SRR1346376	Buffalo	0.0022	0.319	995812	991407
CH10M	DH7F	SRR1525619	Buffalo	0.0024	0.353	996959	992184
CH10M	DH7F	SRR3497451	Buffalo	0.0026	0.377	994739	989651
CH10M	DH7F	SRR1525705	Buffalo	0.0027	0.385	997541	992250
CH10M	DH7F	SRR3497613	Buffalo	0.0028	0.416	996215	990603
CH10M	DH7F	ERR2734944	Buffalo	0.0033	0.48	994540	987909
CH10M	DH7F	SRR1525702	Buffalo	0.0038	0.552	998657	991130
CH10M	DH7F	SRR1355239	Buffalo	0.0038	0.553	997591	990035
CH10M	DH7F	SRR1425144	Buffalo	0.004	0.585	998393	990486
CH10M	DH7F	SRR1346390	Buffalo	0.0045	0.655	997981	989125
CH10M	DH7F	SRR1348583	Buffalo	0.0045	0.658	999053	990185
CH10M	DH7F	SRR1346389	Buffalo	0.0046	0.672	999142	990038
CH10M	DH7F	SRR3497464	Buffalo	0.0048	0.703	996782	987293
CH10M	DH7F	SRR3497466	Buffalo	0.0049	0.723	997890	988145
CH10M	DH9F	SRR1346376	Buffalo	-0.0145	-2.148	977956	1006712
CH10M	DH9F	SRR1525619	Buffalo	-0.0142	-2.139	979239	1007368
CH10M	DH9F	ERR2734951	Buffalo	-0.0143	-2.12	972414	1000624
CH10M	DH9F	SRR1346389	Buffalo	-0.0139	-2.089	979603	1007238
CH10M	DH9F	SRR1346390	Buffalo	-0.0133	-2.024	979075	1005410
CH10M	DH9F	SRR1348583	Buffalo	-0.0133	-1.99	980391	1006802
CH10M	DH9F	SRR3497613	Buffalo	-0.0132	-1.973	979761	1005896
CH10M	DH9F	SRR1525705	Buffalo	-0.0125	-1.93	980698	1005602
CH10M	DH9F	SRR1425144	Buffalo	-0.0127	-1.905	980012	1005158
CH10M	DH9F	SRR1525702	Buffalo	-0.0127	-1.903	981550	1006850
CH10M	DH9F	SRR3497451	Buffalo	-0.0125	-1.893	978591	1003329
CH10M	DH9F	SRR1355239	Buffalo	-0.0118	-1.759	980850	1004231
CH10M	DH9F	SRR3497464	Buffalo	-0.0114	-1.71	980158	1002761
CH10M	DH9F	SRR3497466	Buffalo	-0.0109	-1.659	981422	1003104
CH10M	DH9F	ERR2734944	Buffalo	-0.0109	-1.622	979140	1000725
CH10M	DJ6M	SRR3497613	Buffalo	-0.0126	-1.77	967624	992251
CH10M	DJ6M	SRR1346376	Buffalo	-0.0123	-1.76	966834	990911
CH10M	DJ6M	SRR3497451	Buffalo	-0.0123	-1.729	965673	989659
CH10M	DJ6M	SRR3497464	Buffalo	-0.0116	-1.664	967222	989892
CH10M	DJ6M	SRR1348583	Buffalo	-0.0113	-1.617	969784	992022
CH10M	DJ6M	SRR3497466	Buffalo	-0.011	-1.582	968520	990100
CH10M	DJ6M	ERR2734951	Buffalo	-0.0108	-1.574	962927	983999
CH10M	DJ6M	SRR1355239	Buffalo	-0.011	-1.567	968682	990270
CH10M	DJ6M	SRR1346390	Buffalo	-0.011	-1.552	968037	989550
CH10M	DJ6M	SRR1525702	Buffalo	-0.0107	-1.551	969675	990654
CH10M	DJ6M	SRR1425144	Buffalo	-0.0106	-1.512	969331	990110
CH10M	DJ6M	SRR1525619	Buffalo	-0.0099	-1.415	969494	988968
CH10M	DJ6M	SRR1525705	Buffalo	-0.0097	-1.397	970524	989634
CH10M	DJ6M	ERR2734944	Buffalo	-0.0096	-1.377	967739	986544
CH10M	DJ6M	SRR1346389	Buffalo	-0.0093	-1.337	970541	988682
CH10M	H578	SRR3497613	Buffalo	-0.0114	-1.559	987222	1010018
CH10M	H578	SRR1355239	Buffalo	-0.0109	-1.488	987224	1008998
CH10M	H578	SRR1346376	Buffalo	-0.0106	-1.449	986991	1008209
CH10M	H578	SRR1525702	Buffalo	-0.0104	-1.446	989178	1009941
CH10M	H578	SRR3497451	Buffalo	-0.0104	-1.43	986311	1007065
CH10M	H578	ERR2734951	Buffalo	-0.0103	-1.411	982207	1002584
CH10M	H578	SRR1348583	Buffalo	-0.0094	-1.308	989449	1008296
CH10M	H578	SRR1346390	Buffalo	-0.009	-1.236	988165	1006042
CH10M	H578	SRR3497466	Buffalo	-0.0087	-1.196	989302	1006675
CH10M	H578	SRR1425144	Buffalo	-0.0086	-1.189	989659	1006846
CH10M	H578	SRR1525619	Buffalo	-0.0085	-1.164	989743	1006642
CH10M	H578	SRR1525705	Buffalo	-0.0084	-1.159	990192	1006891
CH10M	H578	SRR3497464	Buffalo	-0.0084	-1.145	988600	1005256
CH10M	H578	ERR2734944	Buffalo	-0.0084	-1.144	986976	1003765
CH10M	H578	SRR1346389	Buffalo	-0.0078	-1.082	989691	1005339
CH10M	I347	SRR1425144	Buffalo	-0.0031	-0.444	993397	999518
CH10M	I347	SRR1346390	Buffalo	-0.0027	-0.393	992695	998143
CH10M	I347	SRR3497451	Buffalo	-0.0024	-0.345	991829	996592
CH10M	I347	SRR1346376	Buffalo	-0.0022	-0.306	993009	997352
CH10M	I347	SRR3497464	Buffalo	-0.0019	-0.276	993150	996960
CH10M	I347	ERR2734951	Buffalo	-0.0017	-0.237	988101	991389
CH10M	I347	SRR3497613	Buffalo	-0.0015	-0.221	993934	996984
CH10M	I347	SRR3497466	Buffalo	-0.0015	-0.209	994335	997230
CH10M	I347	SRR1525619	Buffalo	-0.0012	-0.166	994772	997111
CH10M	I347	SRR1525705	Buffalo	-0.0011	-0.152	995320	997452
CH10M	I347	SRR1525702	Buffalo	-0.0008	-0.115	995718	997342
CH10M	I347	SRR1346389	Buffalo	-0.0008	-0.114	994936	996538
CH10M	I347	SRR1348583	Buffalo	-0.0006	-0.091	995489	996747
CH10M	I347	SRR1355239	Buffalo	-0.0001	-0.008	995493	995607
CH10M	I347	ERR2734944	Buffalo	0.0004	0.061	993004	992143
CH10M	RS1M	SRR3497451	Buffalo	-0.0027	-0.418	981917	987330
CH10M	RS1M	SRR1346376	Buffalo	-0.0023	-0.342	983536	988098
CH10M	RS1M	SRR1348583	Buffalo	-0.0021	-0.315	985255	989347
CH10M	RS1M	SRR3497466	Buffalo	-0.0021	-0.313	983591	987652
CH10M	RS1M	SRR1525702	Buffalo	-0.002	-0.302	985030	988951
CH10M	RS1M	SRR3497613	Buffalo	-0.0019	-0.298	983497	987337
CH10M	RS1M	SRR1346390	Buffalo	-0.0019	-0.284	984493	988151
CH10M	RS1M	SRR1425144	Buffalo	-0.0013	-0.205	985330	987966
CH10M	RS1M	SRR3497464	Buffalo	-0.0013	-0.199	983071	985647
CH10M	RS1M	SRR1525705	Buffalo	-0.0013	-0.195	985466	987995
CH10M	RS1M	SRR1355239	Buffalo	-0.0012	-0.175	984881	987188
CH10M	RS1M	SRR1525619	Buffalo	-0.001	-0.155	985008	987011
CH10M	RS1M	SRR1346389	Buffalo	-0.0009	-0.142	985520	987386
CH10M	RS1M	ERR2734944	Buffalo	-0.0008	-0.116	982235	983762
CH10M	RS1M	ERR2734951	Buffalo	-0.0004	-0.059	979846	980626
CH10M	RS2F	SRR1525702	Buffalo	-0.0028	-0.415	977918	983481
CH10M	RS2F	SRR1346376	Buffalo	-0.0028	-0.414	975786	981361
CH10M	RS2F	SRR1525705	Buffalo	-0.0022	-0.32	977975	982294
CH10M	RS2F	SRR1346390	Buffalo	-0.0022	-0.311	976985	981223
CH10M	RS2F	SRR1348583	Buffalo	-0.002	-0.291	977972	981894
CH10M	RS2F	SRR1425144	Buffalo	-0.002	-0.291	977783	981739
CH10M	RS2F	SRR3497466	Buffalo	-0.002	-0.287	977281	981187
CH10M	RS2F	ERR2734951	Buffalo	-0.0019	-0.284	971186	974976
CH10M	RS2F	SRR1525619	Buffalo	-0.0019	-0.282	977609	981381
CH10M	RS2F	SRR1346389	Buffalo	-0.0017	-0.251	977812	981177
CH10M	RS2F	SRR1355239	Buffalo	-0.0017	-0.251	977948	981328
CH10M	RS2F	SRR3497451	Buffalo	-0.0015	-0.214	975914	978786
CH10M	RS2F	SRR3497464	Buffalo	-0.001	-0.149	976665	978682
CH10M	RS2F	SRR3497613	Buffalo	-0.0008	-0.11	977991	979490
CH10M	RS2F	ERR2734944	Buffalo	-0.0003	-0.043	975911	976487
CH10M	SA10	SRR1346376	Buffalo	-0.016	-2.207	972445	1004092
CH10M	SA10	SRR3497613	Buffalo	-0.0145	-2.023	974134	1002867
CH10M	SA10	SRR1346390	Buffalo	-0.0141	-1.918	974596	1002465
CH10M	SA10	SRR1525705	Buffalo	-0.0136	-1.905	975601	1002573
CH10M	SA10	SRR1348583	Buffalo	-0.013	-1.831	976511	1002197
CH10M	SA10	SRR3497466	Buffalo	-0.013	-1.809	975359	1000997
CH10M	SA10	SRR1425144	Buffalo	-0.0129	-1.786	976310	1001817
CH10M	SA10	SRR3497451	Buffalo	-0.0125	-1.769	974142	998823
CH10M	SA10	SRR3497464	Buffalo	-0.0119	-1.658	975225	998642
CH10M	SA10	SRR1525619	Buffalo	-0.012	-1.651	976874	1000508
CH10M	SA10	SRR1355239	Buffalo	-0.0119	-1.632	976543	1000054
CH10M	SA10	SRR1525702	Buffalo	-0.0116	-1.615	978349	1001294
CH10M	SA10	ERR2734951	Buffalo	-0.0111	-1.534	971160	992982
CH10M	SA10	SRR1346389	Buffalo	-0.0107	-1.476	978258	999371
CH10M	SA10	ERR2734944	Buffalo	-0.0108	-1.47	975028	996359
CH3M	CH5M	SRR1355239	Buffalo	0.0016	0.244	852984	850190
CH3M	CH5M	SRR1346389	Buffalo	0.0022	0.333	854753	850929
CH3M	CH5M	SRR1346376	Buffalo	0.0027	0.406	853028	848371
CH3M	CH5M	SRR1425144	Buffalo	0.003	0.453	854864	849665
CH3M	CH5M	SRR1346390	Buffalo	0.0043	0.633	855474	848118
CH3M	CH5M	SRR1525702	Buffalo	0.0046	0.689	856285	848398
CH3M	CH5M	ERR2734951	Buffalo	0.0047	0.704	850682	842788
CH3M	CH5M	SRR3497613	Buffalo	0.0048	0.712	855455	847284
CH3M	CH5M	SRR1348583	Buffalo	0.0049	0.719	856456	848124
CH3M	CH5M	SRR3497466	Buffalo	0.0054	0.809	855656	846481
CH3M	CH5M	ERR2734944	Buffalo	0.006	0.89	853563	843325
CH3M	CH5M	SRR3497464	Buffalo	0.0061	0.907	855417	844968
CH3M	CH5M	SRR3497451	Buffalo	0.0062	0.914	855667	845158
CH3M	CH5M	SRR1525619	Buffalo	0.0064	0.964	856307	845369
CH3M	CH5M	SRR1525705	Buffalo	0.0072	1.075	857950	845729
CH3M	CH9M	SRR1525702	Buffalo	0.0084	1.307	790417	777222
CH3M	CH9M	SRR1346389	Buffalo	0.009	1.433	790553	776430
CH3M	CH9M	ERR2734944	Buffalo	0.0093	1.455	787063	772622
CH3M	CH9M	SRR1355239	Buffalo	0.0097	1.492	790600	775483
CH3M	CH9M	SRR1525619	Buffalo	0.01	1.522	790920	775195
CH3M	CH9M	ERR2734951	Buffalo	0.0097	1.543	785761	770617
CH3M	CH9M	SRR1348583	Buffalo	0.01	1.553	791686	775957
CH3M	CH9M	SRR1346390	Buffalo	0.0103	1.593	790776	774604
CH3M	CH9M	SRR1346376	Buffalo	0.0107	1.659	790630	773888
CH3M	CH9M	SRR3497466	Buffalo	0.0106	1.661	790938	774417
CH3M	CH9M	SRR1425144	Buffalo	0.0107	1.666	791646	774853
CH3M	CH9M	SRR3497613	Buffalo	0.0115	1.768	792248	774306
CH3M	CH9M	SRR3497464	Buffalo	0.0119	1.831	791369	772812
CH3M	CH9M	SRR3497451	Buffalo	0.0122	1.863	791967	772856
CH3M	CH9M	SRR1525705	Buffalo	0.0138	2.131	794262	772623
CH3M	DH1M	SRR1525702	Buffalo	0.0043	0.63	998875	990381
CH3M	DH1M	SRR1525619	Buffalo	0.0052	0.779	998863	988542
CH3M	DH1M	SRR1348583	Buffalo	0.0054	0.795	999408	988755
CH3M	DH1M	SRR1346390	Buffalo	0.0057	0.843	998712	987407
CH3M	DH1M	SRR3497466	Buffalo	0.0057	0.848	998432	987088
CH3M	DH1M	SRR1346376	Buffalo	0.0059	0.873	999050	987282
CH3M	DH1M	ERR2734951	Buffalo	0.006	0.888	993529	981656
CH3M	DH1M	SRR1355239	Buffalo	0.0064	0.932	999842	987178
CH3M	DH1M	SRR1346389	Buffalo	0.0067	0.986	1000368	987008
CH3M	DH1M	SRR3497613	Buffalo	0.0068	0.994	999932	986367
CH3M	DH1M	SRR1425144	Buffalo	0.0068	1.006	1000306	986741
CH3M	DH1M	SRR3497464	Buffalo	0.007	1.021	999145	985177
CH3M	DH1M	SRR3497451	Buffalo	0.0074	1.077	999606	984868
CH3M	DH1M	ERR2734944	Buffalo	0.0079	1.163	996921	981330
CH3M	DH1M	SRR1525705	Buffalo	0.0097	1.425	1003863	984559
CH3M	DH3M	SRR1346376	Buffalo	-0.0004	-0.058	987569	988374
CH3M	DH3M	SRR3497466	Buffalo	-0.0004	-0.056	987744	988500
CH3M	DH3M	SRR1355239	Buffalo	-0.0003	-0.039	988400	988945
CH3M	DH3M	SRR1525702	Buffalo	0	0.003	989338	989297
CH3M	DH3M	SRR1425144	Buffalo	0	0.005	989098	989024
CH3M	DH3M	SRR1346390	Buffalo	0.0001	0.015	988300	988084
CH3M	DH3M	ERR2734951	Buffalo	0.0002	0.029	982825	982430
CH3M	DH3M	ERR2734944	Buffalo	0.0004	0.062	985236	984397
CH3M	DH3M	SRR1348583	Buffalo	0.0005	0.066	989709	988804
CH3M	DH3M	SRR1346389	Buffalo	0.0005	0.073	989395	988403
CH3M	DH3M	SRR1525619	Buffalo	0.0005	0.075	988270	987246
CH3M	DH3M	SRR3497613	Buffalo	0.0008	0.122	989487	987809
CH3M	DH3M	SRR3497464	Buffalo	0.001	0.151	988000	985924
CH3M	DH3M	SRR3497451	Buffalo	0.0011	0.161	988291	986084
CH3M	DH3M	SRR1525705	Buffalo	0.0022	0.317	991286	986967
CH3M	DH7F	ERR2734951	Buffalo	0.0056	0.81	995773	984699
CH3M	DH7F	SRR1525619	Buffalo	0.0058	0.828	1002084	990608
CH3M	DH7F	SRR1346376	Buffalo	0.0061	0.867	1001853	989689
CH3M	DH7F	ERR2734944	Buffalo	0.0061	0.876	998713	986599
CH3M	DH7F	SRR1355239	Buffalo	0.0064	0.925	1002091	989274
CH3M	DH7F	SRR1525702	Buffalo	0.0068	0.971	1003732	990160
CH3M	DH7F	SRR1425144	Buffalo	0.0075	1.078	1003985	989021
CH3M	DH7F	SRR1346389	Buffalo	0.0074	1.089	1004287	989473
CH3M	DH7F	SRR3497451	Buffalo	0.0078	1.108	1002725	987234
CH3M	DH7F	SRR3497613	Buffalo	0.0078	1.124	1003484	987959
CH3M	DH7F	SRR3497466	Buffalo	0.0079	1.137	1002875	987200
CH3M	DH7F	SRR1525705	Buffalo	0.0082	1.153	1005420	989122
CH3M	DH7F	SRR1348583	Buffalo	0.0083	1.187	1004854	988390
CH3M	DH7F	SRR1346390	Buffalo	0.0085	1.217	1004076	987145
CH3M	DH7F	SRR3497464	Buffalo	0.0087	1.253	1003339	986056
CH3M	DH9F	SRR1346389	Buffalo	-0.0111	-1.714	980859	1002807
CH3M	DH9F	SRR1525619	Buffalo	-0.0107	-1.655	980819	1002101
CH3M	DH9F	ERR2734951	Buffalo	-0.0106	-1.617	974761	995696
CH3M	DH9F	SRR1346376	Buffalo	-0.0104	-1.597	979948	1000596
CH3M	DH9F	SRR1525702	Buffalo	-0.0097	-1.482	982412	1001651
CH3M	DH9F	SRR1348583	Buffalo	-0.0094	-1.435	982664	1001258
CH3M	DH9F	SRR1346390	Buffalo	-0.0091	-1.395	981851	999845
CH3M	DH9F	SRR1355239	Buffalo	-0.0091	-1.374	981607	999592
CH3M	DH9F	SRR1425144	Buffalo	-0.009	-1.368	982297	1000146
CH3M	DH9F	ERR2734944	Buffalo	-0.0082	-1.256	979247	995409
CH3M	DH9F	SRR3497613	Buffalo	-0.0082	-1.239	983174	999369
CH3M	DH9F	SRR3497466	Buffalo	-0.0081	-1.235	982736	998692
CH3M	DH9F	SRR3497464	Buffalo	-0.0074	-1.121	982807	997512
CH3M	DH9F	SRR3497451	Buffalo	-0.0072	-1.094	982651	996925
CH3M	DH9F	SRR1525705	Buffalo	-0.0069	-1.076	984972	998693
CH3M	DJ6M	SRR1355239	Buffalo	-0.0084	-1.218	968628	985082
CH3M	DJ6M	SRR1346376	Buffalo	-0.0083	-1.194	968267	984410
CH3M	DJ6M	SRR3497466	Buffalo	-0.008	-1.164	968586	984233
CH3M	DJ6M	SRR1525702	Buffalo	-0.0077	-1.12	969719	984751
CH3M	DJ6M	SRR3497464	Buffalo	-0.0075	-1.084	968694	983373
CH3M	DJ6M	SRR3497613	Buffalo	-0.0075	-1.069	969986	984651
CH3M	DJ6M	SRR1348583	Buffalo	-0.0074	-1.061	970226	984707
CH3M	DJ6M	ERR2734951	Buffalo	-0.0071	-1.049	963572	977432
CH3M	DJ6M	ERR2734944	Buffalo	-0.007	-1.023	966727	980380
CH3M	DJ6M	SRR1425144	Buffalo	-0.007	-1.009	969739	983378
CH3M	DJ6M	SRR3497451	Buffalo	-0.007	-0.984	968932	982547
CH3M	DJ6M	SRR1346390	Buffalo	-0.0067	-0.973	969350	982501
CH3M	DJ6M	SRR1346389	Buffalo	-0.0064	-0.937	970589	983030
CH3M	DJ6M	SRR1525619	Buffalo	-0.0064	-0.915	969883	982416
CH3M	DJ6M	SRR1525705	Buffalo	-0.0042	-0.61	972792	980942
CH3M	H578	SRR1355239	Buffalo	-0.0084	-1.144	991092	1007824
CH3M	H578	SRR1525702	Buffalo	-0.0074	-1.021	992860	1007703
CH3M	H578	SRR1346376	Buffalo	-0.0067	-0.917	991800	1005208
CH3M	H578	ERR2734951	Buffalo	-0.0067	-0.916	986887	1000278
CH3M	H578	SRR3497613	Buffalo	-0.0064	-0.862	993248	1006123
CH3M	H578	SRR3497466	Buffalo	-0.0059	-0.801	992926	1004668
CH3M	H578	ERR2734944	Buffalo	-0.0059	-0.797	989590	1001248
CH3M	H578	SRR1348583	Buffalo	-0.0056	-0.77	993913	1005123
CH3M	H578	SRR3497451	Buffalo	-0.0052	-0.712	992813	1003217
CH3M	H578	SRR1525619	Buffalo	-0.0052	-0.706	993800	1004159
CH3M	H578	SRR1425144	Buffalo	-0.0051	-0.696	994160	1004364
CH3M	H578	SRR1346389	Buffalo	-0.005	-0.686	993810	1003868
CH3M	H578	SRR1346390	Buffalo	-0.0049	-0.669	993426	1003228
CH3M	H578	SRR3497464	Buffalo	-0.0045	-0.599	993648	1002539
CH3M	H578	SRR1525705	Buffalo	-0.0029	-0.399	996825	1002573
CH3M	I347	SRR1425144	Buffalo	0.0005	0.076	998224	997163
CH3M	I347	SRR1346390	Buffalo	0.0014	0.202	997987	995169
CH3M	I347	SRR3497466	Buffalo	0.0015	0.213	998666	995703
CH3M	I347	SRR1346376	Buffalo	0.0018	0.26	998435	994748
CH3M	I347	ERR2734951	Buffalo	0.002	0.279	993361	989468
CH3M	I347	SRR1346389	Buffalo	0.002	0.289	999114	995054
CH3M	I347	SRR3497464	Buffalo	0.0021	0.293	998906	994769
CH3M	I347	SRR1525619	Buffalo	0.0022	0.309	999377	994985
CH3M	I347	SRR1525702	Buffalo	0.0023	0.327	999938	995309
CH3M	I347	SRR1355239	Buffalo	0.0025	0.365	999197	994124
CH3M	I347	SRR3497451	Buffalo	0.0028	0.393	999292	993696
CH3M	I347	ERR2734944	Buffalo	0.0031	0.44	996166	989957
CH3M	I347	SRR1348583	Buffalo	0.0033	0.463	1000607	994075
CH3M	I347	SRR3497613	Buffalo	0.0035	0.49	1000809	993896
CH3M	I347	SRR1525705	Buffalo	0.0044	0.621	1002465	993620
CH3M	RS1M	SRR3497466	Buffalo	0.0009	0.142	988369	986578
CH3M	RS1M	SRR1525702	Buffalo	0.001	0.161	989645	987580
CH3M	RS1M	SRR1355239	Buffalo	0.0015	0.226	989108	986242
CH3M	RS1M	SRR1346376	Buffalo	0.0018	0.271	988927	985463
CH3M	RS1M	SRR1348583	Buffalo	0.0019	0.293	990612	986867
CH3M	RS1M	ERR2734944	Buffalo	0.0019	0.3	986044	982224
CH3M	RS1M	SRR1346389	Buffalo	0.002	0.314	989996	986066
CH3M	RS1M	SRR1425144	Buffalo	0.0023	0.35	990492	985997
CH3M	RS1M	SRR1346390	Buffalo	0.0023	0.353	990126	985588
CH3M	RS1M	SRR1525619	Buffalo	0.0024	0.373	990066	985288
CH3M	RS1M	SRR3497451	Buffalo	0.0025	0.381	989335	984378
CH3M	RS1M	SRR3497464	Buffalo	0.0027	0.42	989494	984109
CH3M	RS1M	SRR3497613	Buffalo	0.0032	0.486	990996	984751
CH3M	RS1M	ERR2734951	Buffalo	0.0032	0.499	985105	978735
CH3M	RS1M	SRR1525705	Buffalo	0.0043	0.664	992969	984448
CH3M	RS2F	SRR1525702	Buffalo	0.0001	0.016	981546	981335
CH3M	RS2F	SRR1355239	Buffalo	0.0008	0.116	981148	979640
CH3M	RS2F	SRR3497466	Buffalo	0.0008	0.122	980645	979056
CH3M	RS2F	SRR1346376	Buffalo	0.001	0.156	980594	978537
CH3M	RS2F	SRR1346389	Buffalo	0.0011	0.162	981014	978898
CH3M	RS2F	SRR1525619	Buffalo	0.0014	0.201	981614	978958
CH3M	RS2F	SRR1425144	Buffalo	0.0015	0.217	981896	978996
CH3M	RS2F	ERR2734951	Buffalo	0.0016	0.24	975796	972670
CH3M	RS2F	SRR1348583	Buffalo	0.0018	0.259	982285	978844
CH3M	RS2F	SRR1346390	Buffalo	0.0019	0.271	981404	977775
CH3M	RS2F	ERR2734944	Buffalo	0.0023	0.357	978585	973999
CH3M	RS2F	SRR3497464	Buffalo	0.0028	0.417	981461	975979
CH3M	RS2F	SRR1525705	Buffalo	0.0032	0.478	984409	978055
CH3M	RS2F	SRR3497451	Buffalo	0.0037	0.545	982207	975059
CH3M	RS2F	SRR3497613	Buffalo	0.0042	0.618	983892	975754
CH3M	SA10	SRR1346376	Buffalo	-0.0118	-1.608	980211	1003691
CH3M	SA10	SRR3497466	Buffalo	-0.0099	-1.348	981643	1001262
CH3M	SA10	SRR1346390	Buffalo	-0.0098	-1.301	982278	1001697
CH3M	SA10	SRR3497613	Buffalo	-0.0094	-1.257	982815	1001356
CH3M	SA10	SRR1355239	Buffalo	-0.0092	-1.229	982620	1000855
CH3M	SA10	SRR1425144	Buffalo	-0.0091	-1.223	983271	1001325
CH3M	SA10	SRR1348583	Buffalo	-0.0088	-1.196	984143	1001655
CH3M	SA10	SRR1525702	Buffalo	-0.0084	-1.141	984693	1001339
CH3M	SA10	SRR1525619	Buffalo	-0.0084	-1.129	983867	1000557
CH3M	SA10	ERR2734944	Buffalo	-0.008	-1.068	980526	996284
CH3M	SA10	SRR1525705	Buffalo	-0.0079	-1.061	985259	1000945
CH3M	SA10	SRR1346389	Buffalo	-0.0076	-1.035	984495	999646
CH3M	SA10	SRR3497464	Buffalo	-0.0077	-1.035	983016	998254
CH3M	SA10	ERR2734951	Buffalo	-0.0073	-0.994	978336	992765
CH3M	SA10	SRR3497451	Buffalo	-0.0071	-0.959	983320	997444
CH5M	CH9M	ERR2734944	Buffalo	0.0027	0.401	833349	828900
CH5M	CH9M	SRR1525619	Buffalo	0.003	0.456	835886	830832
CH5M	CH9M	SRR1525702	Buffalo	0.0033	0.511	837350	831764
CH5M	CH9M	ERR2734951	Buffalo	0.0045	0.678	832238	824833
CH5M	CH9M	SRR3497466	Buffalo	0.0046	0.688	836437	828820
CH5M	CH9M	SRR1348583	Buffalo	0.0047	0.706	838649	830873
CH5M	CH9M	SRR3497464	Buffalo	0.005	0.75	835984	827621
CH5M	CH9M	SRR3497451	Buffalo	0.0053	0.795	836828	827984
CH5M	CH9M	SRR1346390	Buffalo	0.0054	0.817	838272	829203
CH5M	CH9M	SRR1525705	Buffalo	0.0058	0.882	838841	829139
CH5M	CH9M	SRR3497613	Buffalo	0.0061	0.903	838301	828209
CH5M	CH9M	SRR1346389	Buffalo	0.0063	0.96	839852	829327
CH5M	CH9M	SRR1425144	Buffalo	0.0071	1.049	840258	828479
CH5M	CH9M	SRR1346376	Buffalo	0.0074	1.119	839406	827014
CH5M	CH9M	SRR1355239	Buffalo	0.0076	1.152	840449	827759
CH5M	DH1M	SRR1525619	Buffalo	-0.0006	-0.092	996145	997358
CH5M	DH1M	SRR1525702	Buffalo	0.0002	0.03	998536	998127
CH5M	DH1M	SRR3497466	Buffalo	0.0009	0.133	997081	995273
CH5M	DH1M	SRR1348583	Buffalo	0.0009	0.138	998658	996821
CH5M	DH1M	SRR3497464	Buffalo	0.0015	0.22	996590	993590
CH5M	DH1M	SRR1346390	Buffalo	0.0017	0.254	998634	995192
CH5M	DH1M	ERR2734951	Buffalo	0.0018	0.27	992362	988742
CH5M	DH1M	SRR3497451	Buffalo	0.0019	0.273	997196	993448
CH5M	DH1M	SRR3497613	Buffalo	0.0025	0.355	999072	994173
CH5M	DH1M	ERR2734944	Buffalo	0.0025	0.364	995117	990208
CH5M	DH1M	SRR1346376	Buffalo	0.0033	0.486	999581	993029
CH5M	DH1M	SRR1525705	Buffalo	0.0033	0.487	1000507	993963
CH5M	DH1M	SRR1425144	Buffalo	0.004	0.583	1001608	993702
CH5M	DH1M	SRR1346389	Buffalo	0.0046	0.667	1001982	992868
CH5M	DH1M	SRR1355239	Buffalo	0.0047	0.692	1002054	992639
CH5M	DH3M	SRR1525619	Buffalo	-0.0051	-0.756	993916	1004192
CH5M	DH3M	SRR3497466	Buffalo	-0.005	-0.738	994741	1004745
CH5M	DH3M	ERR2734944	Buffalo	-0.0049	-0.715	992255	1001950
CH5M	DH3M	SRR3497464	Buffalo	-0.0043	-0.641	994159	1002818
CH5M	DH3M	SRR1525705	Buffalo	-0.0042	-0.614	995952	1004340
CH5M	DH3M	SRR3497451	Buffalo	-0.0042	-0.605	994379	1002664
CH5M	DH3M	SRR1525702	Buffalo	-0.004	-0.591	996817	1004898
CH5M	DH3M	ERR2734951	Buffalo	-0.004	-0.582	990274	998262
CH5M	DH3M	SRR1348583	Buffalo	-0.0038	-0.573	997007	1004702
CH5M	DH3M	SRR1346390	Buffalo	-0.0038	-0.567	995965	1003591
CH5M	DH3M	SRR3497613	Buffalo	-0.0034	-0.501	996899	1003712
CH5M	DH3M	SRR1346376	Buffalo	-0.0029	-0.421	996604	1002336
CH5M	DH3M	SRR1425144	Buffalo	-0.0027	-0.393	998250	1003660
CH5M	DH3M	SRR1355239	Buffalo	-0.0019	-0.272	998477	1002228
CH5M	DH3M	SRR1346389	Buffalo	-0.0016	-0.236	999182	1002372
CH5M	DH7F	SRR1525619	Buffalo	0	-0.002	997669	997691
CH5M	DH7F	ERR2734944	Buffalo	0.0007	0.097	995507	994196
CH5M	DH7F	ERR2734951	Buffalo	0.0013	0.195	993428	990823
CH5M	DH7F	SRR1525705	Buffalo	0.0017	0.244	999568	996223
CH5M	DH7F	SRR3497451	Buffalo	0.0022	0.327	998581	994115
CH5M	DH7F	SRR1525702	Buffalo	0.0027	0.39	1001231	995928
CH5M	DH7F	SRR3497466	Buffalo	0.003	0.452	999830	993769
CH5M	DH7F	SRR3497464	Buffalo	0.0032	0.477	998941	992564
CH5M	DH7F	SRR1346376	Buffalo	0.0035	0.512	1000768	993706
CH5M	DH7F	SRR3497613	Buffalo	0.0035	0.518	1000776	993826
CH5M	DH7F	SRR1348583	Buffalo	0.0038	0.57	1002484	994826
CH5M	DH7F	SRR1346390	Buffalo	0.0046	0.678	1002057	992858
CH5M	DH7F	SRR1425144	Buffalo	0.0047	0.686	1003127	993754
CH5M	DH7F	SRR1355239	Buffalo	0.0047	0.688	1002804	993352
CH5M	DH7F	SRR1346389	Buffalo	0.0053	0.788	1003930	993370
CH5M	DH9F	SRR1525619	Buffalo	-0.0164	-2.419	985360	1018304
CH5M	DH9F	ERR2734951	Buffalo	-0.0148	-2.17	981356	1010830
CH5M	DH9F	SRR1525702	Buffalo	-0.0138	-2.068	989108	1016695
CH5M	DH9F	SRR1348583	Buffalo	-0.0137	-2.022	989195	1016685
CH5M	DH9F	SRR1525705	Buffalo	-0.0134	-1.988	988790	1015554
CH5M	DH9F	ERR2734944	Buffalo	-0.0135	-1.963	985169	1012140
CH5M	DH9F	SRR1346389	Buffalo	-0.0131	-1.934	989698	1015903
CH5M	DH9F	SRR3497466	Buffalo	-0.0128	-1.907	988637	1014228
CH5M	DH9F	SRR1346390	Buffalo	-0.0129	-1.892	989089	1014908
CH5M	DH9F	SRR3497464	Buffalo	-0.0129	-1.89	987229	1012936
CH5M	DH9F	SRR1346376	Buffalo	-0.0129	-1.888	988838	1014777
CH5M	DH9F	SRR3497451	Buffalo	-0.0127	-1.831	987604	1013072
CH5M	DH9F	SRR3497613	Buffalo	-0.0124	-1.816	989314	1014188
CH5M	DH9F	SRR1425144	Buffalo	-0.0118	-1.71	990852	1014486
CH5M	DH9F	SRR1355239	Buffalo	-0.0107	-1.564	991283	1012679
CH5M	DJ6M	SRR3497464	Buffalo	-0.013	-1.825	971124	996622
CH5M	DJ6M	SRR3497466	Buffalo	-0.0128	-1.816	972092	997375
CH5M	DJ6M	ERR2734944	Buffalo	-0.0124	-1.76	970095	994402
CH5M	DJ6M	SRR1525619	Buffalo	-0.0122	-1.721	972550	996616
CH5M	DJ6M	SRR1525702	Buffalo	-0.012	-1.718	974363	998009
CH5M	DJ6M	SRR3497451	Buffalo	-0.0124	-1.702	971902	996281
CH5M	DJ6M	SRR1348583	Buffalo	-0.0118	-1.687	975098	998463
CH5M	DJ6M	SRR3497613	Buffalo	-0.0118	-1.643	973830	997088
CH5M	DJ6M	ERR2734951	Buffalo	-0.0114	-1.641	967711	990111
CH5M	DJ6M	SRR1346376	Buffalo	-0.0109	-1.531	974425	995863
CH5M	DJ6M	SRR1346390	Buffalo	-0.0108	-1.513	973989	995266
CH5M	DJ6M	SRR1525705	Buffalo	-0.0106	-1.505	974673	995491
CH5M	DJ6M	SRR1355239	Buffalo	-0.0101	-1.428	975601	995564
CH5M	DJ6M	SRR1425144	Buffalo	-0.0098	-1.391	975901	995279
CH5M	DJ6M	SRR1346389	Buffalo	-0.0086	-1.217	977412	994270
CH5M	H578	SRR1525702	Buffalo	-0.0116	-1.648	996946	1020402
CH5M	H578	ERR2734944	Buffalo	-0.0113	-1.574	992548	1015237
CH5M	H578	SRR1525619	Buffalo	-0.011	-1.52	996088	1018254
CH5M	H578	ERR2734951	Buffalo	-0.0111	-1.516	991032	1013190
CH5M	H578	SRR3497466	Buffalo	-0.0108	-1.499	996410	1018082
CH5M	H578	SRR3497451	Buffalo	-0.0108	-1.482	995491	1017201
CH5M	H578	SRR3497613	Buffalo	-0.0108	-1.471	997038	1018802
CH5M	H578	SRR1348583	Buffalo	-0.0101	-1.414	998145	1018530
CH5M	H578	SRR1355239	Buffalo	-0.01	-1.379	998057	1018312
CH5M	H578	SRR3497464	Buffalo	-0.01	-1.369	996095	1016141
CH5M	H578	SRR1525705	Buffalo	-0.0094	-1.318	997785	1016692
CH5M	H578	SRR1346376	Buffalo	-0.0094	-1.286	997731	1016566
CH5M	H578	SRR1346390	Buffalo	-0.0089	-1.22	998133	1015984
CH5M	H578	SRR1425144	Buffalo	-0.008	-1.102	1000177	1016272
CH5M	H578	SRR1346389	Buffalo	-0.0073	-1.002	1000260	1014927
CH5M	I347	SRR1525619	Buffalo	-0.0035	-0.496	995354	1002415
CH5M	I347	SRR3497464	Buffalo	-0.0035	-0.496	994915	1001978
CH5M	I347	SRR3497466	Buffalo	-0.0034	-0.472	995808	1002521
CH5M	I347	SRR3497451	Buffalo	-0.0027	-0.378	995477	1000916
CH5M	I347	SRR1346390	Buffalo	-0.0024	-0.342	996719	1001592
CH5M	I347	ERR2734951	Buffalo	-0.0022	-0.315	991307	995774
CH5M	I347	ERR2734944	Buffalo	-0.0023	-0.314	993325	997818
CH5M	I347	SRR1425144	Buffalo	-0.0022	-0.308	998281	1002674
CH5M	I347	SRR1525705	Buffalo	-0.0021	-0.293	997380	1001517
CH5M	I347	SRR1525702	Buffalo	-0.0018	-0.257	998152	1001807
CH5M	I347	SRR1348583	Buffalo	-0.0013	-0.179	998641	1001161
CH5M	I347	SRR3497613	Buffalo	-0.0008	-0.117	998222	999887
CH5M	I347	SRR1346376	Buffalo	-0.0008	-0.105	997791	999291
CH5M	I347	SRR1346389	Buffalo	-0.0001	-0.01	999519	999662
CH5M	I347	SRR1355239	Buffalo	0.0008	0.112	999860	998265
CH5M	RS1M	SRR3497466	Buffalo	-0.0039	-0.588	989178	996984
CH5M	RS1M	ERR2734944	Buffalo	-0.0036	-0.532	986295	993399
CH5M	RS1M	SRR1525619	Buffalo	-0.0035	-0.529	989224	996202
CH5M	RS1M	SRR1525702	Buffalo	-0.0033	-0.506	990886	997541
CH5M	RS1M	SRR3497451	Buffalo	-0.003	-0.441	989245	995265
CH5M	RS1M	SRR3497464	Buffalo	-0.0029	-0.436	988673	994488
CH5M	RS1M	SRR1348583	Buffalo	-0.0027	-0.403	991620	996993
CH5M	RS1M	SRR1525705	Buffalo	-0.0023	-0.341	991077	995569
CH5M	RS1M	SRR1346390	Buffalo	-0.0018	-0.27	991409	995031
CH5M	RS1M	SRR3497613	Buffalo	-0.0014	-0.201	991934	994647
CH5M	RS1M	ERR2734951	Buffalo	-0.0012	-0.183	986014	988443
CH5M	RS1M	SRR1346376	Buffalo	-0.001	-0.151	992241	994269
CH5M	RS1M	SRR1425144	Buffalo	-0.0007	-0.096	993580	994877
CH5M	RS1M	SRR1355239	Buffalo	-0.0003	-0.047	993562	994203
CH5M	RS1M	SRR1346389	Buffalo	-0.0003	-0.041	993519	994069
CH5M	RS2F	SRR1525619	Buffalo	-0.0043	-0.598	983182	991619
CH5M	RS2F	SRR1525702	Buffalo	-0.0039	-0.541	984735	992370
CH5M	RS2F	SRR3497466	Buffalo	-0.0038	-0.534	983176	990726
CH5M	RS2F	SRR1525705	Buffalo	-0.0031	-0.426	984814	990858
CH5M	RS2F	ERR2734944	Buffalo	-0.0029	-0.404	980862	986605
CH5M	RS2F	SRR3497464	Buffalo	-0.0026	-0.359	983140	988263
CH5M	RS2F	ERR2734951	Buffalo	-0.0026	-0.357	978940	983970
CH5M	RS2F	SRR1348583	Buffalo	-0.0025	-0.343	985732	990618
CH5M	RS2F	SRR1346390	Buffalo	-0.0019	-0.257	985515	989248
CH5M	RS2F	SRR3497451	Buffalo	-0.0017	-0.239	984124	987567
CH5M	RS2F	SRR1346376	Buffalo	-0.0014	-0.19	985573	988301
CH5M	RS2F	SRR1425144	Buffalo	-0.0012	-0.157	987331	989623
CH5M	RS2F	SRR1346389	Buffalo	-0.0009	-0.128	986907	988739
CH5M	RS2F	SRR1355239	Buffalo	-0.0007	-0.096	987667	989045
CH5M	RS2F	SRR3497613	Buffalo	-0.0001	-0.015	987003	987216
CH5M	SA10	SRR3497466	Buffalo	-0.0149	-2.056	979263	1008901
CH5M	SA10	SRR1346376	Buffalo	-0.0146	-2.035	979987	1009020
CH5M	SA10	SRR1525705	Buffalo	-0.0145	-1.992	980653	1009446
CH5M	SA10	SRR1525619	Buffalo	-0.0144	-1.985	979928	1008465
CH5M	SA10	SRR1346390	Buffalo	-0.0139	-1.921	980564	1008106
CH5M	SA10	SRR3497613	Buffalo	-0.0138	-1.904	980950	1008471
CH5M	SA10	SRR1348583	Buffalo	-0.0134	-1.888	982504	1009155
CH5M	SA10	ERR2734944	Buffalo	-0.0136	-1.855	977775	1004630
CH5M	SA10	SRR3497464	Buffalo	-0.0134	-1.85	979663	1006180
CH5M	SA10	SRR1525702	Buffalo	-0.0127	-1.767	982751	1008084
CH5M	SA10	SRR3497451	Buffalo	-0.0128	-1.751	980175	1005580
CH5M	SA10	SRR1425144	Buffalo	-0.012	-1.668	983426	1007401
CH5M	SA10	ERR2734951	Buffalo	-0.0118	-1.638	976612	999849
CH5M	SA10	SRR1355239	Buffalo	-0.0109	-1.496	983700	1005450
CH5M	SA10	SRR1346389	Buffalo	-0.0099	-1.385	985148	1004929
CH9M	DH1M	SRR1525619	Buffalo	-0.0031	-0.458	999228	1005503
CH9M	DH1M	SRR1348583	Buffalo	-0.003	-0.445	999561	1005590
CH9M	DH1M	SRR1346376	Buffalo	-0.0029	-0.421	998189	1003994
CH9M	DH1M	SRR3497466	Buffalo	-0.0029	-0.415	998126	1003896
CH9M	DH1M	SRR1346390	Buffalo	-0.0029	-0.413	999073	1004826
CH9M	DH1M	SRR1525702	Buffalo	-0.0027	-0.385	1000903	1006255
CH9M	DH1M	SRR3497464	Buffalo	-0.0027	-0.378	997374	1002687
CH9M	DH1M	SRR3497613	Buffalo	-0.0026	-0.362	998573	1003705
CH9M	DH1M	SRR3497451	Buffalo	-0.0025	-0.359	997997	1003033
CH9M	DH1M	ERR2734951	Buffalo	-0.002	-0.285	993788	997686
CH9M	DH1M	SRR1425144	Buffalo	-0.0019	-0.281	1000040	1003945
CH9M	DH1M	SRR1355239	Buffalo	-0.0016	-0.235	1000679	1003978
CH9M	DH1M	SRR1525705	Buffalo	-0.0016	-0.23	1000580	1003764
CH9M	DH1M	SRR1346389	Buffalo	-0.0007	-0.105	1001333	1002801
CH9M	DH1M	ERR2734944	Buffalo	0.0003	0.037	998004	997482
CH9M	DH3M	SRR1346376	Buffalo	-0.009	-1.246	988556	1006608
CH9M	DH3M	SRR1525705	Buffalo	-0.0089	-1.239	989420	1007227
CH9M	DH3M	SRR3497466	Buffalo	-0.0089	-1.235	988715	1006475
CH9M	DH3M	SRR3497451	Buffalo	-0.0086	-1.189	988002	1005182
CH9M	DH3M	SRR3497464	Buffalo	-0.0085	-1.177	987817	1004797
CH9M	DH3M	SRR1425144	Buffalo	-0.0085	-1.162	989944	1006921
CH9M	DH3M	SRR3497613	Buffalo	-0.0084	-1.16	989530	1006215
CH9M	DH3M	SRR1346390	Buffalo	-0.0082	-1.134	989749	1006129
CH9M	DH3M	SRR1355239	Buffalo	-0.0081	-1.109	990489	1006720
CH9M	DH3M	SRR1348583	Buffalo	-0.0077	-1.089	991047	1006482
CH9M	DH3M	SRR1525619	Buffalo	-0.0077	-1.061	989938	1005249
CH9M	DH3M	ERR2734951	Buffalo	-0.0077	-1.056	984704	999933
CH9M	DH3M	ERR2734944	Buffalo	-0.0071	-0.972	987915	1002016
CH9M	DH3M	SRR1525702	Buffalo	-0.0068	-0.952	992345	1005975
CH9M	DH3M	SRR1346389	Buffalo	-0.0068	-0.945	991739	1005279
CH9M	DH7F	SRR1525705	Buffalo	-0.003	-0.446	995688	1001730
CH9M	DH7F	SRR1346376	Buffalo	-0.0026	-0.379	995106	1000271
CH9M	DH7F	SRR1525619	Buffalo	-0.0024	-0.358	995944	1000774
CH9M	DH7F	ERR2734951	Buffalo	-0.0023	-0.35	990071	994676
CH9M	DH7F	SRR3497451	Buffalo	-0.0021	-0.309	994699	998868
CH9M	DH7F	SRR1355239	Buffalo	-0.0015	-0.223	996737	999779
CH9M	DH7F	SRR3497613	Buffalo	-0.0015	-0.223	996067	999065
CH9M	DH7F	ERR2734944	Buffalo	-0.0015	-0.219	993713	996708
CH9M	DH7F	SRR1425144	Buffalo	-0.0012	-0.171	997389	999715
CH9M	DH7F	SRR3497464	Buffalo	-0.0009	-0.138	995483	997345
CH9M	DH7F	SRR3497466	Buffalo	-0.0008	-0.113	996336	997851
CH9M	DH7F	SRR1525702	Buffalo	-0.0001	-0.021	999086	999371
CH9M	DH7F	SRR1348583	Buffalo	0	0.006	999052	998976
CH9M	DH7F	SRR1346389	Buffalo	0	0.007	999074	998974
CH9M	DH7F	SRR1346390	Buffalo	0.0001	0.009	998127	998007
CH9M	DH9F	SRR1346376	Buffalo	-0.0191	-2.794	982315	1020610
CH9M	DH9F	SRR1525619	Buffalo	-0.019	-2.767	983360	1021367
CH9M	DH9F	SRR1346389	Buffalo	-0.0184	-2.714	984406	1021295
CH9M	DH9F	ERR2734951	Buffalo	-0.0186	-2.713	977475	1014451
CH9M	DH9F	SRR1525705	Buffalo	-0.0182	-2.695	984436	1020898
CH9M	DH9F	SRR1348583	Buffalo	-0.0176	-2.62	985413	1020733
CH9M	DH9F	SRR1346390	Buffalo	-0.0176	-2.602	984442	1019672
CH9M	DH9F	SRR1425144	Buffalo	-0.0177	-2.6	984265	1019711
CH9M	DH9F	SRR3497613	Buffalo	-0.0174	-2.537	984383	1019306
CH9M	DH9F	SRR3497451	Buffalo	-0.0171	-2.521	983358	1017589
CH9M	DH9F	SRR1355239	Buffalo	-0.017	-2.476	984760	1018830
CH9M	DH9F	SRR3497464	Buffalo	-0.017	-2.476	983335	1017377
CH9M	DH9F	SRR3497466	Buffalo	-0.0166	-2.458	984817	1018076
CH9M	DH9F	SRR1525702	Buffalo	-0.0167	-2.448	986457	1019897
CH9M	DH9F	ERR2734944	Buffalo	-0.0158	-2.321	982830	1014465
CH9M	DJ6M	SRR1346376	Buffalo	-0.0169	-2.494	965529	998802
CH9M	DJ6M	SRR3497464	Buffalo	-0.017	-2.494	964690	998083
CH9M	DJ6M	SRR3497466	Buffalo	-0.0166	-2.417	965663	998265
CH9M	DJ6M	SRR3497451	Buffalo	-0.0168	-2.416	964893	997950
CH9M	DJ6M	SRR3497613	Buffalo	-0.0167	-2.397	966303	999099
CH9M	DJ6M	SRR1355239	Buffalo	-0.0163	-2.361	966851	998905
CH9M	DJ6M	SRR1348583	Buffalo	-0.0156	-2.259	968213	998846
CH9M	DJ6M	SRR1425144	Buffalo	-0.0155	-2.254	967256	997767
CH9M	DJ6M	SRR1525705	Buffalo	-0.0152	-2.222	967738	997690
CH9M	DJ6M	ERR2734951	Buffalo	-0.0151	-2.215	961730	991124
CH9M	DJ6M	SRR1346390	Buffalo	-0.0151	-2.181	967034	996708
CH9M	DJ6M	SRR1525702	Buffalo	-0.0146	-2.132	969134	997943
CH9M	DJ6M	ERR2734944	Buffalo	-0.0145	-2.103	965345	993805
CH9M	DJ6M	SRR1525619	Buffalo	-0.0146	-2.096	967812	996487
CH9M	DJ6M	SRR1346389	Buffalo	-0.0137	-2.005	969685	996610
CH9M	H578	SRR1355239	Buffalo	-0.0162	-2.162	995338	1028117
CH9M	H578	SRR1346376	Buffalo	-0.0153	-2.067	995094	1026088
CH9M	H578	SRR3497613	Buffalo	-0.0156	-2.067	995653	1027263
CH9M	H578	SRR3497451	Buffalo	-0.015	-2.026	994622	1024898
CH9M	H578	ERR2734951	Buffalo	-0.0146	-1.943	990830	1020104
CH9M	H578	SRR1525702	Buffalo	-0.0143	-1.93	998284	1027141
CH9M	H578	SRR1525705	Buffalo	-0.014	-1.924	996943	1025310
CH9M	H578	SRR3497466	Buffalo	-0.0144	-1.921	996310	1025397
CH9M	H578	SRR1348583	Buffalo	-0.0138	-1.868	998236	1026067
CH9M	H578	SRR3497464	Buffalo	-0.0139	-1.845	995855	1024017
CH9M	H578	SRR1425144	Buffalo	-0.0137	-1.836	997287	1024954
CH9M	H578	SRR1525619	Buffalo	-0.0133	-1.807	997486	1024374
CH9M	H578	SRR1346390	Buffalo	-0.0133	-1.783	997369	1024188
CH9M	H578	ERR2734944	Buffalo	-0.0133	-1.774	994522	1021412
CH9M	H578	SRR1346389	Buffalo	-0.0124	-1.661	998929	1023920
CH9M	I347	SRR1425144	Buffalo	-0.0081	-1.134	995029	1011328
CH9M	I347	SRR3497464	Buffalo	-0.0076	-1.059	994226	1009487
CH9M	I347	SRR3497466	Buffalo	-0.0071	-0.998	995176	1009486
CH9M	I347	SRR3497451	Buffalo	-0.007	-0.982	994566	1008654
CH9M	I347	SRR1346390	Buffalo	-0.0071	-0.978	995316	1009460
CH9M	I347	SRR1346376	Buffalo	-0.0069	-0.977	994871	1008788
CH9M	I347	SRR1525705	Buffalo	-0.0067	-0.927	996159	1009588
CH9M	I347	ERR2734951	Buffalo	-0.0059	-0.832	990508	1002343
CH9M	I347	SRR1525619	Buffalo	-0.006	-0.827	996907	1008896
CH9M	I347	SRR3497613	Buffalo	-0.0058	-0.808	996571	1008235
CH9M	I347	SRR1355239	Buffalo	-0.0054	-0.755	997013	1007849
CH9M	I347	SRR1346389	Buffalo	-0.0053	-0.738	997566	1008260
CH9M	I347	SRR1348583	Buffalo	-0.005	-0.708	998065	1008110
CH9M	I347	SRR1525702	Buffalo	-0.0046	-0.634	998894	1008161
CH9M	I347	ERR2734944	Buffalo	-0.0044	-0.611	994335	1003206
CH9M	RS1M	SRR3497466	Buffalo	-0.0078	-1.19	984954	1000463
CH9M	RS1M	SRR3497451	Buffalo	-0.0075	-1.136	984919	999822
CH9M	RS1M	SRR3497464	Buffalo	-0.0071	-1.085	984549	998694
CH9M	RS1M	SRR1346376	Buffalo	-0.0071	-1.084	985860	1000050
CH9M	RS1M	SRR1525705	Buffalo	-0.0071	-1.074	986804	1000826
CH9M	RS1M	SRR1348583	Buffalo	-0.0065	-0.998	988337	1001323
CH9M	RS1M	SRR1355239	Buffalo	-0.0065	-0.982	987509	1000492
CH9M	RS1M	SRR1425144	Buffalo	-0.0065	-0.981	987388	1000287
CH9M	RS1M	SRR3497613	Buffalo	-0.0063	-0.953	986973	999476
CH9M	RS1M	SRR1346390	Buffalo	-0.0062	-0.943	987422	999753
CH9M	RS1M	SRR1525619	Buffalo	-0.006	-0.904	987344	999183
CH9M	RS1M	SRR1525702	Buffalo	-0.006	-0.896	988304	1000148
CH9M	RS1M	ERR2734944	Buffalo	-0.0057	-0.845	984527	995823
CH9M	RS1M	SRR1346389	Buffalo	-0.0055	-0.834	988402	999312
CH9M	RS1M	ERR2734951	Buffalo	-0.0048	-0.728	982420	991985
CH9M	RS2F	SRR1525705	Buffalo	-0.0078	-1.101	978947	994320
CH9M	RS2F	SRR1346376	Buffalo	-0.0075	-1.069	977699	992477
CH9M	RS2F	SRR3497466	Buffalo	-0.0075	-1.065	977933	992772
CH9M	RS2F	SRR1425144	Buffalo	-0.007	-0.971	979539	993341
CH9M	RS2F	SRR1355239	Buffalo	-0.0069	-0.969	979728	993304
CH9M	RS2F	SRR1525619	Buffalo	-0.0067	-0.953	979483	992697
CH9M	RS2F	SRR1525702	Buffalo	-0.0067	-0.934	980837	994028
CH9M	RS2F	SRR3497464	Buffalo	-0.0066	-0.93	977735	990811
CH9M	RS2F	SRR1348583	Buffalo	-0.0063	-0.89	980575	993029
CH9M	RS2F	SRR1346390	Buffalo	-0.0064	-0.885	979549	992117
CH9M	RS2F	ERR2734951	Buffalo	-0.0062	-0.875	973794	985904
CH9M	RS2F	SRR1346389	Buffalo	-0.0062	-0.862	980292	992470
CH9M	RS2F	SRR3497451	Buffalo	-0.0061	-0.856	978240	990158
CH9M	RS2F	ERR2734944	Buffalo	-0.005	-0.705	977523	987356
CH9M	RS2F	SRR3497613	Buffalo	-0.005	-0.698	980540	990308
CH9M	SA10	SRR1346376	Buffalo	-0.0209	-2.991	970734	1012085
CH9M	SA10	SRR1525705	Buffalo	-0.0194	-2.758	973169	1011696
CH9M	SA10	SRR3497613	Buffalo	-0.0189	-2.682	972617	1010080
CH9M	SA10	SRR3497466	Buffalo	-0.0188	-2.673	972449	1009721
CH9M	SA10	SRR1346390	Buffalo	-0.0185	-2.592	973641	1010270
CH9M	SA10	SRR1425144	Buffalo	-0.018	-2.553	974199	1009915
CH9M	SA10	SRR3497464	Buffalo	-0.0176	-2.508	972586	1007408
CH9M	SA10	SRR1348583	Buffalo	-0.0173	-2.501	975892	1010329
CH9M	SA10	SRR3497451	Buffalo	-0.0173	-2.482	972984	1007183
CH9M	SA10	SRR1355239	Buffalo	-0.0173	-2.425	974702	1009093
CH9M	SA10	SRR1525619	Buffalo	-0.0169	-2.388	975454	1008981
CH9M	SA10	SRR1525702	Buffalo	-0.0156	-2.217	977517	1008512
CH9M	SA10	ERR2734944	Buffalo	-0.0158	-2.208	972772	1003985
CH9M	SA10	ERR2734951	Buffalo	-0.0155	-2.182	969950	1000412
CH9M	SA10	SRR1346389	Buffalo	-0.0152	-2.151	977246	1007315
DH1M	DH3M	SRR1525705	Buffalo	-0.0079	-1.254	910664	925190
DH1M	DH3M	ERR2734944	Buffalo	-0.0079	-1.228	907165	921584
DH1M	DH3M	SRR1425144	Buffalo	-0.0071	-1.122	911636	924735
DH1M	DH3M	SRR1355239	Buffalo	-0.0069	-1.052	911662	924284
DH1M	DH3M	SRR1346376	Buffalo	-0.0066	-1.015	911274	923458
DH1M	DH3M	SRR3497451	Buffalo	-0.0065	-1.015	910011	921850
DH1M	DH3M	SRR1346389	Buffalo	-0.0066	-1.004	911467	923484
DH1M	DH3M	SRR3497466	Buffalo	-0.0063	-0.974	911305	922854
DH1M	DH3M	SRR3497613	Buffalo	-0.0062	-0.974	911937	923401
DH1M	DH3M	SRR3497464	Buffalo	-0.0061	-0.959	910298	921483
DH1M	DH3M	ERR2734951	Buffalo	-0.0061	-0.952	906380	917445
DH1M	DH3M	SRR1346390	Buffalo	-0.0057	-0.88	912780	923211
DH1M	DH3M	SRR1348583	Buffalo	-0.0052	-0.812	913781	923304
DH1M	DH3M	SRR1525619	Buffalo	-0.0047	-0.735	913560	922181
DH1M	DH3M	SRR1525702	Buffalo	-0.0043	-0.681	915164	923136
DH1M	DH7F	ERR2734944	Buffalo	-0.0019	-0.287	916280	919705
DH1M	DH7F	SRR1525705	Buffalo	-0.0016	-0.251	920696	923686
DH1M	DH7F	ERR2734951	Buffalo	-0.0004	-0.064	915239	916001
DH1M	DH7F	SRR1355239	Buffalo	0.0001	0.015	921770	921596
DH1M	DH7F	SRR1346376	Buffalo	0.0003	0.044	921644	921115
DH1M	DH7F	SRR3497451	Buffalo	0.0004	0.057	920535	919857
DH1M	DH7F	SRR1525619	Buffalo	0.0008	0.118	922912	921511
DH1M	DH7F	SRR1346389	Buffalo	0.0008	0.123	922038	920544
DH1M	DH7F	SRR1425144	Buffalo	0.0008	0.125	922362	920854
DH1M	DH7F	SRR3497613	Buffalo	0.0011	0.171	922154	920101
DH1M	DH7F	SRR3497464	Buffalo	0.0018	0.278	921364	917992
DH1M	DH7F	SRR3497466	Buffalo	0.0023	0.355	922771	918493
DH1M	DH7F	SRR1525702	Buffalo	0.0028	0.42	925598	920488
DH1M	DH7F	SRR1346390	Buffalo	0.0032	0.48	924606	918696
DH1M	DH7F	SRR1348583	Buffalo	0.0033	0.51	925074	919040
DH1M	DH9F	SRR1346389	Buffalo	-0.0178	-2.612	975359	1010714
DH1M	DH9F	SRR1525705	Buffalo	-0.0167	-2.529	976645	1009808
DH1M	DH9F	ERR2734951	Buffalo	-0.0167	-2.453	970409	1003387
DH1M	DH9F	SRR1346376	Buffalo	-0.0164	-2.433	976725	1009298
DH1M	DH9F	ERR2734944	Buffalo	-0.0161	-2.405	973155	1005031
DH1M	DH9F	SRR1525619	Buffalo	-0.0159	-2.384	977951	1009535
DH1M	DH9F	SRR1425144	Buffalo	-0.0159	-2.356	977340	1008931
DH1M	DH9F	SRR1355239	Buffalo	-0.0154	-2.28	977498	1008167
DH1M	DH9F	SRR1346390	Buffalo	-0.0148	-2.206	978323	1007687
DH1M	DH9F	SRR1348583	Buffalo	-0.0147	-2.193	979384	1008660
DH1M	DH9F	SRR3497613	Buffalo	-0.0149	-2.164	978264	1007904
DH1M	DH9F	SRR3497451	Buffalo	-0.0147	-2.161	976787	1005954
DH1M	DH9F	SRR3497464	Buffalo	-0.0145	-2.111	977185	1005924
DH1M	DH9F	SRR1525702	Buffalo	-0.014	-2.088	980458	1008302
DH1M	DH9F	SRR3497466	Buffalo	-0.0138	-2.036	979180	1006488
DH1M	DJ6M	ERR2734944	Buffalo	-0.0147	-2.121	964693	993552
DH1M	DJ6M	SRR1355239	Buffalo	-0.0146	-2.078	968438	997194
DH1M	DJ6M	SRR3497464	Buffalo	-0.0145	-2.034	966972	995402
DH1M	DJ6M	SRR1346376	Buffalo	-0.0142	-2.031	968418	996368
DH1M	DJ6M	SRR3497451	Buffalo	-0.0142	-2.002	966532	994475
DH1M	DJ6M	SRR3497613	Buffalo	-0.0143	-2.002	968539	996690
DH1M	DJ6M	SRR1525705	Buffalo	-0.0138	-2	968984	996189
DH1M	DJ6M	SRR1425144	Buffalo	-0.0137	-1.97	969217	996171
DH1M	DJ6M	SRR3497466	Buffalo	-0.0137	-1.922	968542	995401
DH1M	DJ6M	ERR2734951	Buffalo	-0.0132	-1.889	963274	988952
DH1M	DJ6M	SRR1346389	Buffalo	-0.013	-1.845	969170	994786
DH1M	DJ6M	SRR1348583	Buffalo	-0.0128	-1.837	971298	996421
DH1M	DJ6M	SRR1346390	Buffalo	-0.0123	-1.752	970063	994309
DH1M	DJ6M	SRR1525702	Buffalo	-0.0119	-1.703	971973	995309
DH1M	DJ6M	SRR1525619	Buffalo	-0.0115	-1.634	971237	993815
DH1M	H578	SRR1355239	Buffalo	-0.0147	-1.917	993507	1023215
DH1M	H578	ERR2734944	Buffalo	-0.0137	-1.821	989671	1017217
DH1M	H578	SRR3497613	Buffalo	-0.0132	-1.742	994916	1021488
DH1M	H578	SRR1525705	Buffalo	-0.0126	-1.695	995179	1020507
DH1M	H578	ERR2734951	Buffalo	-0.0128	-1.687	988900	1014455
DH1M	H578	SRR3497451	Buffalo	-0.0126	-1.676	993896	1019287
DH1M	H578	SRR1346376	Buffalo	-0.0126	-1.657	995102	1020486
DH1M	H578	SRR1425144	Buffalo	-0.0118	-1.576	995849	1019652
DH1M	H578	SRR1525702	Buffalo	-0.0117	-1.559	997844	1021534
DH1M	H578	SRR1346389	Buffalo	-0.0118	-1.554	995148	1018832
DH1M	H578	SRR3497466	Buffalo	-0.0115	-1.524	995760	1018981
DH1M	H578	SRR3497464	Buffalo	-0.0115	-1.514	994720	1017819
DH1M	H578	SRR1348583	Buffalo	-0.0109	-1.463	997736	1019676
DH1M	H578	SRR1346390	Buffalo	-0.0105	-1.381	996703	1017824
DH1M	H578	SRR1525619	Buffalo	-0.0103	-1.367	997472	1018190
DH1M	I347	SRR1425144	Buffalo	-0.0072	-1.115	868246	880755
DH1M	I347	SRR1525705	Buffalo	-0.006	-0.961	868754	879304
DH1M	I347	SRR3497464	Buffalo	-0.0058	-0.919	867539	877720
DH1M	I347	ERR2734944	Buffalo	-0.0054	-0.838	866160	875482
DH1M	I347	SRR3497451	Buffalo	-0.0052	-0.831	868541	877658
DH1M	I347	SRR1346389	Buffalo	-0.0053	-0.823	868674	877979
DH1M	I347	SRR3497466	Buffalo	-0.005	-0.791	868858	877539
DH1M	I347	SRR1346376	Buffalo	-0.0048	-0.76	869251	877681
DH1M	I347	SRR1346390	Buffalo	-0.0048	-0.752	869735	878168
DH1M	I347	ERR2734951	Buffalo	-0.0047	-0.745	864518	872600
DH1M	I347	SRR1355239	Buffalo	-0.0043	-0.694	869960	877553
DH1M	I347	SRR3497613	Buffalo	-0.0038	-0.608	870074	876744
DH1M	I347	SRR1525619	Buffalo	-0.0034	-0.536	871366	877363
DH1M	I347	SRR1525702	Buffalo	-0.0024	-0.395	872770	877054
DH1M	I347	SRR1348583	Buffalo	-0.0024	-0.375	872244	876365
DH1M	RS1M	ERR2734944	Buffalo	-0.006	-0.891	983173	995008
DH1M	RS1M	SRR1525705	Buffalo	-0.0055	-0.82	987744	998591
DH1M	RS1M	SRR1355239	Buffalo	-0.0049	-0.716	988522	998216
DH1M	RS1M	SRR3497451	Buffalo	-0.0048	-0.714	986789	996402
DH1M	RS1M	SRR3497466	Buffalo	-0.0048	-0.709	988064	997527
DH1M	RS1M	SRR1346389	Buffalo	-0.0047	-0.695	987991	997293
DH1M	RS1M	SRR1425144	Buffalo	-0.0045	-0.673	989300	998340
DH1M	RS1M	SRR3497464	Buffalo	-0.0043	-0.634	987340	995911
DH1M	RS1M	SRR1346376	Buffalo	-0.0043	-0.631	988244	996696
DH1M	RS1M	SRR3497613	Buffalo	-0.0037	-0.547	989132	996447
DH1M	RS1M	SRR1348583	Buffalo	-0.0035	-0.526	990457	997344
DH1M	RS1M	SRR1346390	Buffalo	-0.0033	-0.493	990074	996724
DH1M	RS1M	SRR1525702	Buffalo	-0.0032	-0.472	991343	997738
DH1M	RS1M	SRR1525619	Buffalo	-0.0027	-0.411	990548	996001
DH1M	RS1M	ERR2734951	Buffalo	-0.0027	-0.402	983968	989376
DH1M	RS2F	SRR1525705	Buffalo	-0.0061	-0.868	980580	992588
DH1M	RS2F	ERR2734944	Buffalo	-0.0053	-0.752	976728	987058
DH1M	RS2F	SRR1346389	Buffalo	-0.0053	-0.739	980649	991055
DH1M	RS2F	SRR1355239	Buffalo	-0.0052	-0.726	981445	991700
DH1M	RS2F	SRR1425144	Buffalo	-0.005	-0.705	981444	991259
DH1M	RS2F	SRR3497466	Buffalo	-0.0046	-0.658	980755	989839
DH1M	RS2F	SRR1346376	Buffalo	-0.0045	-0.625	981785	990669
DH1M	RS2F	ERR2734951	Buffalo	-0.0041	-0.587	975627	983724
DH1M	RS2F	SRR1525702	Buffalo	-0.0039	-0.553	983726	991343
DH1M	RS2F	SRR3497464	Buffalo	-0.0039	-0.552	980357	988042
DH1M	RS2F	SRR1525619	Buffalo	-0.0035	-0.491	983303	990197
DH1M	RS2F	SRR3497451	Buffalo	-0.0034	-0.488	980642	987429
DH1M	RS2F	SRR1346390	Buffalo	-0.0034	-0.484	982476	989250
DH1M	RS2F	SRR1348583	Buffalo	-0.0031	-0.447	983848	990000
DH1M	RS2F	SRR3497613	Buffalo	-0.0024	-0.339	983214	987940
DH1M	SA10	SRR1346376	Buffalo	-0.018	-2.544	980328	1016193
DH1M	SA10	SRR1525705	Buffalo	-0.0178	-2.515	981034	1016528
DH1M	SA10	SRR1425144	Buffalo	-0.0161	-2.303	982615	1014771
DH1M	SA10	SRR3497613	Buffalo	-0.0163	-2.301	982113	1014671
DH1M	SA10	ERR2734944	Buffalo	-0.016	-2.253	978606	1010422
DH1M	SA10	SRR3497466	Buffalo	-0.0159	-2.229	982229	1013871
DH1M	SA10	SRR1355239	Buffalo	-0.0156	-2.182	982714	1013878
DH1M	SA10	SRR1346390	Buffalo	-0.0156	-2.164	983097	1014293
DH1M	SA10	SRR3497451	Buffalo	-0.0147	-2.094	982150	1011456
DH1M	SA10	SRR3497464	Buffalo	-0.0149	-2.094	982022	1011745
DH1M	SA10	SRR1348583	Buffalo	-0.0144	-2.069	985000	1013783
DH1M	SA10	SRR1346389	Buffalo	-0.0145	-2.048	983458	1012386
DH1M	SA10	SRR1525619	Buffalo	-0.0138	-1.939	985545	1013047
DH1M	SA10	ERR2734951	Buffalo	-0.0136	-1.925	978336	1005242
DH1M	SA10	SRR1525702	Buffalo	-0.0129	-1.844	987137	1012918
DH3M	DH7F	SRR1525619	Buffalo	0.0057	0.819	923828	913436
DH3M	DH7F	ERR2734951	Buffalo	0.0058	0.844	918661	908063
DH3M	DH7F	ERR2734944	Buffalo	0.0061	0.868	921397	910302
DH3M	DH7F	SRR1525705	Buffalo	0.0064	0.925	925087	913390
DH3M	DH7F	SRR1346376	Buffalo	0.007	0.981	924740	911940
DH3M	DH7F	SRR3497451	Buffalo	0.0069	0.991	923152	910572
DH3M	DH7F	SRR1355239	Buffalo	0.0072	1.005	925386	912195
DH3M	DH7F	SRR1525702	Buffalo	0.0073	1.051	926594	913096
DH3M	DH7F	SRR3497613	Buffalo	0.0074	1.072	925099	911534
DH3M	DH7F	SRR1346389	Buffalo	0.0074	1.076	925654	912102
DH3M	DH7F	SRR1425144	Buffalo	0.008	1.146	925982	911279
DH3M	DH7F	SRR3497464	Buffalo	0.008	1.164	923822	909123
DH3M	DH7F	SRR1348583	Buffalo	0.0083	1.203	926869	911683
DH3M	DH7F	SRR3497466	Buffalo	0.0086	1.249	925575	909728
DH3M	DH7F	SRR1346390	Buffalo	0.0091	1.296	926211	909488
DH3M	DH9F	SRR1346389	Buffalo	-0.0115	-1.7	978493	1001221
DH3M	DH9F	SRR1525619	Buffalo	-0.0113	-1.64	978579	1000988
DH3M	DH9F	ERR2734951	Buffalo	-0.0108	-1.561	973182	994472
DH3M	DH9F	SRR1348583	Buffalo	-0.0099	-1.44	980645	1000175
DH3M	DH9F	SRR1346376	Buffalo	-0.01	-1.424	979292	999160
DH3M	DH9F	SRR1525702	Buffalo	-0.0098	-1.418	980855	1000186
DH3M	DH9F	SRR1525705	Buffalo	-0.0093	-1.382	980443	998840
DH3M	DH9F	SRR1346390	Buffalo	-0.0092	-1.347	979897	998195
DH3M	DH9F	SRR1425144	Buffalo	-0.0091	-1.315	980701	998687
DH3M	DH9F	SRR3497613	Buffalo	-0.009	-1.292	980736	998521
DH3M	DH9F	ERR2734944	Buffalo	-0.0087	-1.251	977837	994912
DH3M	DH9F	SRR1355239	Buffalo	-0.0088	-1.25	980643	998070
DH3M	DH9F	SRR3497464	Buffalo	-0.0085	-1.241	979292	996137
DH3M	DH9F	SRR3497451	Buffalo	-0.0084	-1.224	979715	996338
DH3M	DH9F	SRR3497466	Buffalo	-0.0076	-1.113	981583	996667
DH3M	DJ6M	SRR3497464	Buffalo	-0.0085	-1.192	970461	987091
DH3M	DJ6M	SRR3497613	Buffalo	-0.0083	-1.144	972428	988650
DH3M	DJ6M	SRR3497451	Buffalo	-0.008	-1.121	970486	986212
DH3M	DJ6M	SRR1355239	Buffalo	-0.0081	-1.12	972787	988582
DH3M	DJ6M	SRR1348583	Buffalo	-0.0078	-1.1	973718	989035
DH3M	DJ6M	SRR1525702	Buffalo	-0.0077	-1.099	973574	988611
DH3M	DJ6M	SRR1346376	Buffalo	-0.0078	-1.09	972528	987806
DH3M	DJ6M	SRR3497466	Buffalo	-0.0076	-1.058	972499	987311
DH3M	DJ6M	ERR2734944	Buffalo	-0.0073	-1.046	970338	984674
DH3M	DJ6M	ERR2734951	Buffalo	-0.0072	-1.029	966947	981059
DH3M	DJ6M	SRR1425144	Buffalo	-0.007	-0.99	973658	987318
DH3M	DJ6M	SRR1346390	Buffalo	-0.0069	-0.984	973235	986855
DH3M	DJ6M	SRR1346389	Buffalo	-0.0068	-0.967	973484	986785
DH3M	DJ6M	SRR1525619	Buffalo	-0.0069	-0.965	973047	986578
DH3M	DJ6M	SRR1525705	Buffalo	-0.0063	-0.899	974603	986902
DH3M	H578	SRR1355239	Buffalo	-0.0081	-1.048	993223	1009409
DH3M	H578	SRR1525702	Buffalo	-0.0075	-1.003	994555	1009515
DH3M	H578	SRR3497613	Buffalo	-0.0073	-0.957	994220	1008891
DH3M	H578	ERR2734951	Buffalo	-0.0069	-0.911	988301	1002067
DH3M	H578	SRR3497451	Buffalo	-0.0066	-0.867	992839	1005933
DH3M	H578	SRR1346376	Buffalo	-0.0064	-0.831	994158	1007042
DH3M	H578	ERR2734944	Buffalo	-0.0063	-0.83	990988	1003523
DH3M	H578	SRR1348583	Buffalo	-0.0061	-0.808	995326	1007539
DH3M	H578	SRR1525619	Buffalo	-0.0058	-0.765	994469	1005983
DH3M	H578	SRR3497466	Buffalo	-0.0056	-0.741	994793	1006016
DH3M	H578	SRR3497464	Buffalo	-0.0056	-0.74	993364	1004611
DH3M	H578	SRR1346389	Buffalo	-0.0056	-0.737	994803	1005938
DH3M	H578	SRR1525705	Buffalo	-0.0052	-0.696	995422	1005794
DH3M	H578	SRR1425144	Buffalo	-0.0051	-0.683	995480	1005763
DH3M	H578	SRR1346390	Buffalo	-0.0051	-0.676	994678	1004860
DH3M	I347	SRR1425144	Buffalo	0.0004	0.05	959565	958889
DH3M	I347	SRR3497464	Buffalo	0.0007	0.097	957978	956668
DH3M	I347	SRR1346390	Buffalo	0.0011	0.156	959118	957003
DH3M	I347	SRR1346389	Buffalo	0.0014	0.203	959871	957122
DH3M	I347	SRR1525619	Buffalo	0.0014	0.204	958947	956192
DH3M	I347	SRR3497451	Buffalo	0.0015	0.219	958175	955233
DH3M	I347	ERR2734951	Buffalo	0.0016	0.222	954227	951253
DH3M	I347	SRR3497466	Buffalo	0.0016	0.227	959473	956410
DH3M	I347	SRR1346376	Buffalo	0.002	0.273	960274	956498
DH3M	I347	SRR1525702	Buffalo	0.002	0.291	960867	956940
DH3M	I347	SRR1525705	Buffalo	0.0023	0.326	960643	956306
DH3M	I347	SRR3497613	Buffalo	0.0025	0.352	960972	956174
DH3M	I347	ERR2734944	Buffalo	0.0026	0.362	957639	952742
DH3M	I347	SRR1355239	Buffalo	0.0028	0.388	960940	955643
DH3M	I347	SRR1348583	Buffalo	0.0028	0.39	961377	956078
DH3M	RS1M	SRR1525702	Buffalo	0.0009	0.124	988956	987214
DH3M	RS1M	SRR3497466	Buffalo	0.0012	0.177	988264	985832
DH3M	RS1M	SRR3497451	Buffalo	0.0014	0.194	987257	984561
DH3M	RS1M	SRR1346389	Buffalo	0.0014	0.2	988785	986028
DH3M	RS1M	SRR1348583	Buffalo	0.0014	0.2	989745	986961
DH3M	RS1M	ERR2734944	Buffalo	0.0015	0.214	985395	982462
DH3M	RS1M	SRR3497464	Buffalo	0.0016	0.223	987251	984181
DH3M	RS1M	SRR1355239	Buffalo	0.0017	0.232	989822	986517
DH3M	RS1M	SRR1525619	Buffalo	0.0017	0.247	988597	985178
DH3M	RS1M	SRR1525705	Buffalo	0.002	0.283	989603	985710
DH3M	RS1M	SRR1346376	Buffalo	0.0021	0.288	989587	985482
DH3M	RS1M	SRR1346390	Buffalo	0.0021	0.297	989015	984884
DH3M	RS1M	SRR1425144	Buffalo	0.0022	0.31	990069	985747
DH3M	RS1M	SRR3497613	Buffalo	0.0023	0.322	989783	985323
DH3M	RS1M	ERR2734951	Buffalo	0.0029	0.415	983782	978028
DH3M	RS2F	SRR1525702	Buffalo	0.0002	0.031	985112	984673
DH3M	RS2F	SRR1346389	Buffalo	0.0007	0.097	984585	983186
DH3M	RS2F	SRR1525619	Buffalo	0.001	0.132	984570	982669
DH3M	RS2F	SRR1525705	Buffalo	0.0012	0.165	985618	983277
DH3M	RS2F	SRR1355239	Buffalo	0.0013	0.17	985601	983103
DH3M	RS2F	SRR3497466	Buffalo	0.0013	0.185	985028	982382
DH3M	RS2F	SRR1348583	Buffalo	0.0015	0.202	986098	983208
DH3M	RS2F	SRR1346376	Buffalo	0.0016	0.212	985110	981973
DH3M	RS2F	ERR2734951	Buffalo	0.0016	0.215	979680	976606
DH3M	RS2F	SRR1425144	Buffalo	0.0016	0.215	985997	982848
DH3M	RS2F	SRR3497464	Buffalo	0.0019	0.26	984065	980336
DH3M	RS2F	SRR1346390	Buffalo	0.0019	0.261	985626	981816
DH3M	RS2F	ERR2734944	Buffalo	0.002	0.28	982522	978510
DH3M	RS2F	SRR3497451	Buffalo	0.0026	0.365	984698	979538
DH3M	RS2F	SRR3497613	Buffalo	0.0034	0.472	987292	980545
DH3M	SA10	SRR1346376	Buffalo	-0.0116	-1.661	982812	1005851
DH3M	SA10	SRR3497613	Buffalo	-0.0103	-1.496	984323	1004807
DH3M	SA10	SRR1525705	Buffalo	-0.0102	-1.467	984981	1005270
DH3M	SA10	SRR3497466	Buffalo	-0.0098	-1.426	984371	1003870
DH3M	SA10	SRR1346390	Buffalo	-0.0099	-1.414	984351	1004079
DH3M	SA10	SRR1348583	Buffalo	-0.0095	-1.372	985878	1004806
DH3M	SA10	SRR1425144	Buffalo	-0.0093	-1.335	985597	1004070
DH3M	SA10	SRR3497464	Buffalo	-0.0091	-1.314	983613	1001589
DH3M	SA10	SRR1525619	Buffalo	-0.0091	-1.296	985096	1003135
DH3M	SA10	SRR1355239	Buffalo	-0.009	-1.27	985723	1003566
DH3M	SA10	ERR2734944	Buffalo	-0.0085	-1.234	982507	999382
DH3M	SA10	SRR3497451	Buffalo	-0.0085	-1.234	984138	1001075
DH3M	SA10	SRR1525702	Buffalo	-0.0084	-1.233	987075	1003855
DH3M	SA10	SRR1346389	Buffalo	-0.0083	-1.204	986073	1002565
DH3M	SA10	ERR2734951	Buffalo	-0.0077	-1.109	980058	995216
DH7F	DH9F	SRR1346389	Buffalo	-0.0184	-2.716	980915	1017759
DH7F	DH9F	SRR1346390	Buffalo	-0.0176	-2.601	980746	1015916
DH7F	DH9F	SRR1348583	Buffalo	-0.0175	-2.583	982251	1017329
DH7F	DH9F	SRR1525619	Buffalo	-0.0165	-2.44	983440	1016339
DH7F	DH9F	SRR1425144	Buffalo	-0.0165	-2.431	982224	1015251
DH7F	DH9F	SRR1346376	Buffalo	-0.0165	-2.411	982504	1015456
DH7F	DH9F	SRR1525702	Buffalo	-0.0165	-2.409	983450	1016505
DH7F	DH9F	ERR2734951	Buffalo	-0.0162	-2.402	976775	1008974
DH7F	DH9F	SRR3497464	Buffalo	-0.0161	-2.352	981048	1013058
DH7F	DH9F	SRR3497466	Buffalo	-0.0158	-2.328	982382	1013932
DH7F	DH9F	SRR3497613	Buffalo	-0.0158	-2.324	983068	1014715
DH7F	DH9F	SRR1525705	Buffalo	-0.0151	-2.233	984470	1014661
DH7F	DH9F	SRR1355239	Buffalo	-0.0155	-2.229	983411	1014310
DH7F	DH9F	SRR3497451	Buffalo	-0.015	-2.22	982431	1012320
DH7F	DH9F	ERR2734944	Buffalo	-0.0143	-2.115	981638	1010115
DH7F	DJ6M	SRR3497464	Buffalo	-0.0159	-2.394	972892	1004363
DH7F	DJ6M	SRR1348583	Buffalo	-0.0156	-2.352	976054	1006940
DH7F	DJ6M	SRR3497466	Buffalo	-0.0157	-2.351	974041	1005050
DH7F	DJ6M	SRR1346390	Buffalo	-0.0154	-2.324	974543	1005117
DH7F	DJ6M	SRR3497613	Buffalo	-0.0152	-2.272	975212	1005256
DH7F	DJ6M	SRR1355239	Buffalo	-0.0148	-2.229	975851	1005154
DH7F	DJ6M	SRR1525702	Buffalo	-0.0146	-2.216	976703	1005550
DH7F	DJ6M	SRR1425144	Buffalo	-0.0144	-2.18	976071	1004635
DH7F	DJ6M	SRR1346376	Buffalo	-0.0143	-2.164	976153	1004488
DH7F	DJ6M	SRR3497451	Buffalo	-0.0144	-2.146	974418	1002955
DH7F	DJ6M	SRR1346389	Buffalo	-0.0138	-2.068	976668	1003945
DH7F	DJ6M	ERR2734944	Buffalo	-0.0129	-1.975	975078	1000632
DH7F	DJ6M	ERR2734951	Buffalo	-0.0127	-1.948	972059	997071
DH7F	DJ6M	SRR1525705	Buffalo	-0.0123	-1.874	978588	1002897
DH7F	DJ6M	SRR1525619	Buffalo	-0.0121	-1.844	978605	1002635
DH7F	H578	SRR1355239	Buffalo	-0.0145	-1.934	998113	1027574
DH7F	H578	SRR1525702	Buffalo	-0.014	-1.905	999820	1028144
DH7F	H578	SRR1348583	Buffalo	-0.0136	-1.869	999636	1027128
DH7F	H578	SRR3497613	Buffalo	-0.014	-1.865	998939	1027266
DH7F	H578	SRR3497466	Buffalo	-0.0134	-1.81	998630	1025827
DH7F	H578	SRR1346390	Buffalo	-0.0132	-1.802	998516	1025167
DH7F	H578	SRR3497464	Buffalo	-0.0128	-1.73	998182	1024119
DH7F	H578	SRR3497451	Buffalo	-0.0127	-1.722	998897	1024560
DH7F	H578	SRR1346376	Buffalo	-0.0125	-1.689	999935	1025343
DH7F	H578	SRR1425144	Buffalo	-0.0124	-1.678	999942	1024952
DH7F	H578	ERR2734951	Buffalo	-0.0121	-1.648	995149	1019454
DH7F	H578	SRR1346389	Buffalo	-0.0122	-1.643	999791	1024526
DH7F	H578	ERR2734944	Buffalo	-0.0117	-1.584	998065	1021724
DH7F	H578	SRR1525705	Buffalo	-0.0108	-1.476	1002386	1024290
DH7F	H578	SRR1525619	Buffalo	-0.0107	-1.46	1002005	1023754
DH7F	I347	SRR1346390	Buffalo	-0.0072	-1.067	958973	972874
DH7F	I347	SRR1425144	Buffalo	-0.007	-1.045	959837	973410
DH7F	I347	SRR3497464	Buffalo	-0.0068	-0.998	958849	971931
DH7F	I347	SRR3497466	Buffalo	-0.0065	-0.968	959845	972357
DH7F	I347	SRR1346389	Buffalo	-0.0054	-0.791	961318	971700
DH7F	I347	SRR1348583	Buffalo	-0.0051	-0.762	961802	971575
DH7F	I347	SRR3497451	Buffalo	-0.0049	-0.733	960931	970425
DH7F	I347	SRR1525702	Buffalo	-0.0045	-0.659	963146	971908
DH7F	I347	SRR1346376	Buffalo	-0.0044	-0.644	962005	970452
DH7F	I347	SRR3497613	Buffalo	-0.0043	-0.641	962202	970548
DH7F	I347	SRR1355239	Buffalo	-0.0039	-0.585	962250	969784
DH7F	I347	SRR1525705	Buffalo	-0.0037	-0.549	963592	970718
DH7F	I347	ERR2734951	Buffalo	-0.0036	-0.539	957581	964563
DH7F	I347	SRR1525619	Buffalo	-0.0035	-0.528	963751	970614
DH7F	I347	ERR2734944	Buffalo	-0.0029	-0.428	960547	966181
DH7F	RS1M	SRR3497466	Buffalo	-0.0068	-1.025	988824	1002398
DH7F	RS1M	SRR1346390	Buffalo	-0.0065	-0.977	989617	1002609
DH7F	RS1M	SRR1348583	Buffalo	-0.0064	-0.971	990699	1003456
DH7F	RS1M	SRR1525702	Buffalo	-0.006	-0.907	991259	1003293
DH7F	RS1M	SRR3497464	Buffalo	-0.006	-0.889	988708	1000570
DH7F	RS1M	SRR1346389	Buffalo	-0.0055	-0.81	991182	1002103
DH7F	RS1M	SRR1425144	Buffalo	-0.0053	-0.793	991325	1001915
DH7F	RS1M	SRR3497451	Buffalo	-0.0052	-0.772	989796	1000072
DH7F	RS1M	SRR1355239	Buffalo	-0.005	-0.742	991676	1001712
DH7F	RS1M	SRR3497613	Buffalo	-0.0048	-0.72	991298	1000806
DH7F	RS1M	SRR1346376	Buffalo	-0.0045	-0.664	991780	1000690
DH7F	RS1M	ERR2734944	Buffalo	-0.0042	-0.619	989065	997393
DH7F	RS1M	SRR1525705	Buffalo	-0.004	-0.596	992989	1000972
DH7F	RS1M	SRR1525619	Buffalo	-0.0035	-0.526	993064	1000074
DH7F	RS1M	ERR2734951	Buffalo	-0.0026	-0.382	987886	992969
DH7F	RS2F	SRR3497466	Buffalo	-0.0067	-0.975	981086	994400
DH7F	RS2F	SRR1525702	Buffalo	-0.0065	-0.939	983344	996166
DH7F	RS2F	SRR1346390	Buffalo	-0.0064	-0.915	981570	994178
DH7F	RS2F	SRR1348583	Buffalo	-0.0062	-0.909	983209	995544
DH7F	RS2F	SRR1346389	Buffalo	-0.0061	-0.876	982588	994678
DH7F	RS2F	SRR3497464	Buffalo	-0.0056	-0.821	980966	992088
DH7F	RS2F	SRR1425144	Buffalo	-0.0057	-0.816	983076	994410
DH7F	RS2F	SRR1355239	Buffalo	-0.0053	-0.761	983326	993870
DH7F	RS2F	SRR1346376	Buffalo	-0.0048	-0.687	983552	993042
DH7F	RS2F	SRR1525705	Buffalo	-0.0047	-0.678	984607	993881
DH7F	RS2F	SRR1525619	Buffalo	-0.0042	-0.61	984881	993178
DH7F	RS2F	SRR3497451	Buffalo	-0.0038	-0.564	982707	990273
DH7F	RS2F	ERR2734951	Buffalo	-0.0038	-0.562	979038	986592
DH7F	RS2F	ERR2734944	Buffalo	-0.0035	-0.504	981678	988547
DH7F	RS2F	SRR3497613	Buffalo	-0.0034	-0.504	984586	991359
DH7F	SA10	SRR1346390	Buffalo	-0.0183	-2.514	984858	1021581
DH7F	SA10	SRR3497466	Buffalo	-0.0178	-2.514	984268	1019952
DH7F	SA10	SRR1346376	Buffalo	-0.018	-2.504	985451	1021510
DH7F	SA10	SRR3497613	Buffalo	-0.0172	-2.413	985985	1020427
DH7F	SA10	SRR1348583	Buffalo	-0.0171	-2.403	986850	1021196
DH7F	SA10	SRR1425144	Buffalo	-0.0166	-2.331	987427	1020766
DH7F	SA10	SRR3497464	Buffalo	-0.0164	-2.309	984744	1017628
DH7F	SA10	SRR1525705	Buffalo	-0.0161	-2.248	988139	1020400
DH7F	SA10	SRR1355239	Buffalo	-0.0156	-2.161	987716	1018984
DH7F	SA10	SRR1525702	Buffalo	-0.0153	-2.151	989089	1019807
DH7F	SA10	SRR3497451	Buffalo	-0.0149	-2.109	986100	1015893
DH7F	SA10	SRR1346389	Buffalo	-0.015	-2.096	988327	1018522
DH7F	SA10	SRR1525619	Buffalo	-0.0143	-1.98	989706	1018314
DH7F	SA10	ERR2734944	Buffalo	-0.0141	-1.944	985799	1013980
DH7F	SA10	ERR2734951	Buffalo	-0.013	-1.839	984277	1010216
DH9F	DJ6M	SRR3497464	Buffalo	-0.0001	-0.014	980097	980286
DH9F	DJ6M	SRR3497466	Buffalo	0	-0.001	981092	981103
DH9F	DJ6M	SRR3497451	Buffalo	0.0003	0.051	980202	979534
DH9F	DJ6M	SRR3497613	Buffalo	0.0007	0.101	982493	981160
DH9F	DJ6M	SRR1355239	Buffalo	0.0007	0.11	981668	980251
DH9F	DJ6M	ERR2734944	Buffalo	0.0013	0.199	979319	976734
DH9F	DJ6M	SRR1348583	Buffalo	0.002	0.305	984326	980379
DH9F	DJ6M	SRR1525702	Buffalo	0.0022	0.338	984324	979990
DH9F	DJ6M	SRR1346376	Buffalo	0.0022	0.341	983357	978941
DH9F	DJ6M	SRR1425144	Buffalo	0.0022	0.342	983395	979010
DH9F	DJ6M	SRR1346390	Buffalo	0.0025	0.374	983274	978404
DH9F	DJ6M	SRR1525705	Buffalo	0.003	0.464	984338	978495
DH9F	DJ6M	ERR2734951	Buffalo	0.0036	0.546	978550	971614
DH9F	DJ6M	SRR1525619	Buffalo	0.0044	0.671	985860	977143
DH9F	DJ6M	SRR1346389	Buffalo	0.0047	0.724	986079	976770
DH9F	H578	SRR1355239	Buffalo	0.0007	0.095	1007374	1005976
DH9F	H578	SRR3497613	Buffalo	0.0017	0.227	1007959	1004595
DH9F	H578	SRR3497451	Buffalo	0.002	0.28	1006903	1002873
DH9F	H578	SRR3497466	Buffalo	0.0021	0.296	1008087	1003797
DH9F	H578	SRR1525702	Buffalo	0.0022	0.312	1009769	1005282
DH9F	H578	ERR2734944	Buffalo	0.0023	0.326	1005130	1000425
DH9F	H578	SRR3497464	Buffalo	0.003	0.408	1007681	1001704
DH9F	H578	SRR1346376	Buffalo	0.0036	0.492	1010246	1002936
DH9F	H578	SRR1348583	Buffalo	0.0037	0.505	1011266	1003868
DH9F	H578	ERR2734951	Buffalo	0.0039	0.53	1004657	996938
DH9F	H578	SRR1425144	Buffalo	0.0039	0.542	1010055	1002187
DH9F	H578	SRR1346390	Buffalo	0.0042	0.576	1009951	1001584
DH9F	H578	SRR1525705	Buffalo	0.0041	0.577	1010489	1002280
DH9F	H578	SRR1525619	Buffalo	0.0055	0.772	1012542	1001369
DH9F	H578	SRR1346389	Buffalo	0.0059	0.814	1012033	1000121
DH9F	I347	SRR3497464	Buffalo	0.0095	1.354	1015490	996439
DH9F	I347	SRR1425144	Buffalo	0.0095	1.364	1017412	998225
DH9F	I347	SRR3497466	Buffalo	0.0095	1.374	1016449	997360
DH9F	I347	SRR3497451	Buffalo	0.0102	1.473	1015765	995290
DH9F	I347	SRR1346390	Buffalo	0.0105	1.506	1017756	996570
DH9F	I347	ERR2734944	Buffalo	0.0114	1.61	1014977	992156
DH9F	I347	SRR1525705	Buffalo	0.0115	1.645	1019074	995888
DH9F	I347	SRR1355239	Buffalo	0.0116	1.658	1018439	994986
DH9F	I347	SRR3497613	Buffalo	0.0116	1.668	1018722	995371
DH9F	I347	SRR1525702	Buffalo	0.012	1.696	1019792	995631
DH9F	I347	SRR1346376	Buffalo	0.0121	1.719	1018989	994549
DH9F	I347	ERR2734951	Buffalo	0.0125	1.768	1014016	988897
DH9F	I347	SRR1348583	Buffalo	0.0127	1.806	1020199	994698
DH9F	I347	SRR1525619	Buffalo	0.0129	1.817	1020625	994609
DH9F	I347	SRR1346389	Buffalo	0.013	1.859	1020604	994430
DH9F	RS1M	SRR3497466	Buffalo	0.0089	1.34	1002842	985093
DH9F	RS1M	SRR3497451	Buffalo	0.0098	1.455	1002257	982812
DH9F	RS1M	ERR2734944	Buffalo	0.0101	1.473	1000853	980907
DH9F	RS1M	SRR3497464	Buffalo	0.0101	1.482	1002715	982596
DH9F	RS1M	SRR1355239	Buffalo	0.0105	1.55	1004895	983973
DH9F	RS1M	SRR1525702	Buffalo	0.0107	1.601	1005819	984451
DH9F	RS1M	SRR3497613	Buffalo	0.0113	1.653	1005402	983022
DH9F	RS1M	SRR1348583	Buffalo	0.0112	1.661	1006611	984294
DH9F	RS1M	SRR1425144	Buffalo	0.0113	1.692	1005666	983234
DH9F	RS1M	SRR1525705	Buffalo	0.0113	1.711	1005829	983429
DH9F	RS1M	SRR1346390	Buffalo	0.0114	1.714	1005268	982659
DH9F	RS1M	SRR1346376	Buffalo	0.0121	1.788	1006340	982232
DH9F	RS1M	SRR1346389	Buffalo	0.013	1.929	1007303	981490
DH9F	RS1M	SRR1525619	Buffalo	0.0131	1.979	1007463	981409
DH9F	RS1M	ERR2734951	Buffalo	0.0138	2.019	1001803	974536
DH9F	RS2F	SRR3497466	Buffalo	0.0089	1.238	995707	978116
DH9F	RS2F	SRR1355239	Buffalo	0.01	1.387	997498	977681
DH9F	RS2F	SRR1525702	Buffalo	0.01	1.399	998221	978441
DH9F	RS2F	SRR3497464	Buffalo	0.0104	1.421	995795	975318
DH9F	RS2F	SRR1525705	Buffalo	0.0103	1.455	997839	977438
DH9F	RS2F	SRR1425144	Buffalo	0.0107	1.476	998364	977219
DH9F	RS2F	ERR2734944	Buffalo	0.0106	1.483	994030	973101
DH9F	RS2F	SRR3497451	Buffalo	0.011	1.547	995988	974272
DH9F	RS2F	SRR1346390	Buffalo	0.0111	1.549	998202	976203
DH9F	RS2F	SRR1348583	Buffalo	0.0113	1.565	999518	977222
DH9F	RS2F	SRR1346376	Buffalo	0.0116	1.624	998278	975331
DH9F	RS2F	SRR1346389	Buffalo	0.0122	1.688	999755	975706
DH9F	RS2F	ERR2734951	Buffalo	0.0124	1.713	993805	969506
DH9F	RS2F	SRR3497613	Buffalo	0.0124	1.72	999491	975029
DH9F	RS2F	SRR1525619	Buffalo	0.0123	1.722	1000062	975734
DH9F	SA10	SRR3497466	Buffalo	-0.0021	-0.272	995808	999900
DH9F	SA10	SRR1346376	Buffalo	-0.0015	-0.202	996834	999877
DH9F	SA10	SRR3497613	Buffalo	-0.0013	-0.171	997058	999661
DH9F	SA10	SRR1525705	Buffalo	-0.001	-0.131	997806	999740
DH9F	SA10	SRR1346390	Buffalo	-0.0008	-0.106	997148	998742
DH9F	SA10	SRR3497464	Buffalo	-0.0004	-0.05	995946	996700
DH9F	SA10	SRR1355239	Buffalo	-0.0002	-0.02	997261	997558
DH9F	SA10	SRR1425144	Buffalo	-0.0001	-0.019	997789	998064
DH9F	SA10	SRR3497451	Buffalo	0	0.005	996287	996204
DH9F	SA10	ERR2734944	Buffalo	0.0001	0.018	993955	993671
DH9F	SA10	SRR1348583	Buffalo	0.0004	0.056	999570	998723
DH9F	SA10	SRR1525702	Buffalo	0.0012	0.165	1000117	997644
DH9F	SA10	SRR1525619	Buffalo	0.0022	0.296	1000825	996327
DH9F	SA10	ERR2734951	Buffalo	0.0032	0.431	994494	988097
DH9F	SA10	SRR1346389	Buffalo	0.0033	0.44	1000928	994380
DJ6M	H578	SRR1355239	Buffalo	0	-0.003	994434	994474
DJ6M	H578	SRR1525702	Buffalo	0.0002	0.021	995573	995260
DJ6M	H578	ERR2734951	Buffalo	0.0003	0.048	988233	987544
DJ6M	H578	SRR3497613	Buffalo	0.001	0.135	995374	993348
DJ6M	H578	ERR2734944	Buffalo	0.0011	0.146	991994	989866
DJ6M	H578	SRR1525619	Buffalo	0.0012	0.163	995201	992830
DJ6M	H578	SRR1525705	Buffalo	0.0012	0.166	995258	992874
DJ6M	H578	SRR1346389	Buffalo	0.0013	0.177	994846	992256
DJ6M	H578	SRR1346376	Buffalo	0.0014	0.193	995539	992724
DJ6M	H578	SRR3497451	Buffalo	0.0016	0.213	994434	991297
DJ6M	H578	SRR1348583	Buffalo	0.0017	0.23	996946	993575
DJ6M	H578	SRR1346390	Buffalo	0.0018	0.249	994956	991332
DJ6M	H578	SRR1425144	Buffalo	0.0019	0.257	995661	991947
DJ6M	H578	SRR3497466	Buffalo	0.002	0.27	995639	991672
DJ6M	H578	SRR3497464	Buffalo	0.003	0.402	995586	989711
DJ6M	I347	SRR1425144	Buffalo	0.0074	1.079	992824	978275
DJ6M	I347	SRR1346390	Buffalo	0.0081	1.176	992672	976702
DJ6M	I347	SRR1346389	Buffalo	0.0083	1.202	992739	976328
DJ6M	I347	SRR1525705	Buffalo	0.0085	1.258	993721	976897
DJ6M	I347	SRR1525619	Buffalo	0.0086	1.265	993466	976495
DJ6M	I347	ERR2734951	Buffalo	0.009	1.334	988026	970323
DJ6M	I347	SRR3497464	Buffalo	0.0094	1.37	994186	975710
DJ6M	I347	SRR3497466	Buffalo	0.0094	1.373	994782	976315
DJ6M	I347	SRR3497451	Buffalo	0.0097	1.416	993880	974798
DJ6M	I347	SRR1346376	Buffalo	0.01	1.454	994712	975063
DJ6M	I347	ERR2734944	Buffalo	0.0099	1.457	991881	972371
DJ6M	I347	SRR1525702	Buffalo	0.0099	1.47	995470	975890
DJ6M	I347	SRR1348583	Buffalo	0.0106	1.543	996265	975446
DJ6M	I347	SRR1355239	Buffalo	0.0108	1.573	996256	974911
DJ6M	I347	SRR3497613	Buffalo	0.0108	1.574	996607	975230
DJ6M	RS1M	SRR1346389	Buffalo	0.0083	1.248	986969	970656
DJ6M	RS1M	SRR1525705	Buffalo	0.0084	1.275	987476	971111
DJ6M	RS1M	SRR1525702	Buffalo	0.0087	1.292	988518	971483
DJ6M	RS1M	ERR2734944	Buffalo	0.0088	1.293	984273	967071
DJ6M	RS1M	SRR1525619	Buffalo	0.0088	1.31	987103	969965
DJ6M	RS1M	SRR3497466	Buffalo	0.0088	1.322	987458	970139
DJ6M	RS1M	SRR1346390	Buffalo	0.009	1.334	987428	969905
DJ6M	RS1M	SRR1425144	Buffalo	0.0091	1.37	988185	970270
DJ6M	RS1M	SRR1348583	Buffalo	0.0092	1.376	989395	971322
DJ6M	RS1M	SRR3497451	Buffalo	0.0094	1.382	986494	968137
DJ6M	RS1M	SRR1355239	Buffalo	0.0098	1.445	988689	969587
DJ6M	RS1M	SRR1346376	Buffalo	0.01	1.483	988374	968852
DJ6M	RS1M	SRR3497464	Buffalo	0.0101	1.49	987780	968030
DJ6M	RS1M	SRR3497613	Buffalo	0.0105	1.532	989205	968560
DJ6M	RS1M	ERR2734951	Buffalo	0.0104	1.565	982366	962155
DJ6M	RS2F	SRR1346389	Buffalo	0.0078	1.096	979194	964078
DJ6M	RS2F	SRR1525705	Buffalo	0.0077	1.105	980147	965115
DJ6M	RS2F	SRR1525619	Buffalo	0.0081	1.149	980394	964682
DJ6M	RS2F	SRR1525702	Buffalo	0.0081	1.168	981308	965518
DJ6M	RS2F	SRR1425144	Buffalo	0.0088	1.224	980506	963355
DJ6M	RS2F	SRR1346390	Buffalo	0.009	1.248	980474	963010
DJ6M	RS2F	SRR3497466	Buffalo	0.0091	1.29	980700	962934
DJ6M	RS2F	ERR2734951	Buffalo	0.0091	1.303	974704	957127
DJ6M	RS2F	SRR1355239	Buffalo	0.0095	1.339	981737	963270
DJ6M	RS2F	SRR1348583	Buffalo	0.0096	1.346	982376	963746
DJ6M	RS2F	ERR2734944	Buffalo	0.0096	1.367	978228	959554
DJ6M	RS2F	SRR1346376	Buffalo	0.0097	1.371	981347	962513
DJ6M	RS2F	SRR3497464	Buffalo	0.0106	1.492	981285	960610
DJ6M	RS2F	SRR3497451	Buffalo	0.0109	1.521	980743	959596
DJ6M	RS2F	SRR3497613	Buffalo	0.0119	1.667	983786	960568
DJ6M	SA10	SRR1525705	Buffalo	-0.004	-0.563	980313	988113
DJ6M	SA10	SRR1346376	Buffalo	-0.0037	-0.517	980048	987371
DJ6M	SA10	SRR1346390	Buffalo	-0.003	-0.407	980469	986302
DJ6M	SA10	SRR1425144	Buffalo	-0.0023	-0.324	981657	986189
DJ6M	SA10	SRR3497466	Buffalo	-0.0022	-0.305	981300	985603
DJ6M	SA10	SRR1525619	Buffalo	-0.0021	-0.299	981739	985930
DJ6M	SA10	SRR3497613	Buffalo	-0.002	-0.277	982246	986183
DJ6M	SA10	SRR1348583	Buffalo	-0.0017	-0.232	983234	986512
DJ6M	SA10	SRR1346389	Buffalo	-0.0013	-0.189	981669	984292
DJ6M	SA10	ERR2734944	Buffalo	-0.0012	-0.159	979042	981297
DJ6M	SA10	SRR1355239	Buffalo	-0.0009	-0.124	982673	984428
DJ6M	SA10	SRR1525702	Buffalo	-0.0008	-0.11	983877	985391
DJ6M	SA10	SRR3497451	Buffalo	-0.0005	-0.07	981652	982641
DJ6M	SA10	SRR3497464	Buffalo	-0.0005	-0.069	981833	982794
DJ6M	SA10	ERR2734951	Buffalo	-0.0004	-0.051	976464	977168
H578	I347	SRR1425144	Buffalo	0.0057	0.748	1012481	1001012
H578	I347	SRR1346390	Buffalo	0.0064	0.837	1012229	999363
H578	I347	SRR3497464	Buffalo	0.0065	0.843	1012026	999003
H578	I347	SRR1346389	Buffalo	0.0072	0.927	1012716	998306
H578	I347	SRR3497466	Buffalo	0.0074	0.959	1013668	998875
H578	I347	SRR1525619	Buffalo	0.0074	0.966	1013980	999099
H578	I347	SRR1525705	Buffalo	0.0074	0.98	1013554	998632
H578	I347	SRR3497451	Buffalo	0.0082	1.073	1013728	997183
H578	I347	SRR1346376	Buffalo	0.0085	1.096	1014615	997596
H578	I347	ERR2734951	Buffalo	0.0087	1.14	1009355	991959
H578	I347	ERR2734944	Buffalo	0.0092	1.176	1012255	993884
H578	I347	SRR1348583	Buffalo	0.009	1.185	1016086	998053
H578	I347	SRR3497613	Buffalo	0.01	1.285	1017253	997194
H578	I347	SRR1525702	Buffalo	0.0098	1.288	1017506	997753
H578	I347	SRR1355239	Buffalo	0.011	1.436	1017698	995495
H578	RS1M	SRR3497466	Buffalo	0.0067	0.935	1001389	987980
H578	RS1M	SRR1346389	Buffalo	0.0069	0.97	1001155	987396
H578	RS1M	SRR3497464	Buffalo	0.0071	0.988	1000331	986208
H578	RS1M	SRR1525705	Buffalo	0.0071	1.011	1001738	987542
H578	RS1M	SRR1346390	Buffalo	0.0072	1.018	1001447	987183
H578	RS1M	SRR1425144	Buffalo	0.0073	1.026	1002200	987654
H578	RS1M	SRR1348583	Buffalo	0.0074	1.033	1003011	988198
H578	RS1M	SRR1525619	Buffalo	0.0075	1.064	1002073	987068
H578	RS1M	ERR2734944	Buffalo	0.0077	1.065	998849	983548
H578	RS1M	SRR3497451	Buffalo	0.0078	1.102	1001323	985844
H578	RS1M	SRR1346376	Buffalo	0.0084	1.174	1003385	986606
H578	RS1M	SRR1525702	Buffalo	0.0084	1.176	1004565	987826
H578	RS1M	SRR3497613	Buffalo	0.0095	1.317	1004388	985499
H578	RS1M	SRR1355239	Buffalo	0.0098	1.353	1005384	985848
H578	RS1M	ERR2734951	Buffalo	0.0099	1.364	998851	979188
H578	RS2F	SRR1346389	Buffalo	0.0063	0.828	991279	978796
H578	RS2F	SRR1525705	Buffalo	0.0064	0.853	991944	979406
H578	RS2F	SRR1425144	Buffalo	0.0068	0.895	992603	979144
H578	RS2F	SRR1525619	Buffalo	0.0067	0.897	992347	979080
H578	RS2F	SRR3497466	Buffalo	0.0069	0.901	991984	978469
H578	RS2F	SRR1346390	Buffalo	0.0071	0.926	992109	978193
H578	RS2F	SRR3497464	Buffalo	0.0074	0.98	990961	976379
H578	RS2F	SRR1525702	Buffalo	0.0077	1.021	994977	979778
H578	RS2F	SRR1348583	Buffalo	0.0077	1.03	994177	978963
H578	RS2F	SRR1346376	Buffalo	0.0081	1.064	993465	977547
H578	RS2F	ERR2734944	Buffalo	0.0084	1.105	990203	973797
H578	RS2F	ERR2734951	Buffalo	0.0086	1.122	988246	971465
H578	RS2F	SRR3497451	Buffalo	0.0091	1.217	992711	974741
H578	RS2F	SRR1355239	Buffalo	0.0095	1.241	995473	976681
H578	RS2F	SRR3497613	Buffalo	0.0107	1.41	995858	974701
H578	SA10	SRR1346376	Buffalo	-0.0051	-0.64	1000293	1010579
H578	SA10	SRR1525705	Buffalo	-0.005	-0.635	1000647	1010784
H578	SA10	SRR1346390	Buffalo	-0.0049	-0.601	1000457	1010208
H578	SA10	SRR3497466	Buffalo	-0.0041	-0.514	1000974	1009312
H578	SA10	SRR1425144	Buffalo	-0.004	-0.498	1001776	1009794
H578	SA10	SRR3497464	Buffalo	-0.0034	-0.416	1000348	1007110
H578	SA10	SRR1525619	Buffalo	-0.0033	-0.412	1002350	1009000
H578	SA10	SRR1348583	Buffalo	-0.0033	-0.407	1003410	1009986
H578	SA10	SRR3497613	Buffalo	-0.003	-0.363	1002846	1008791
H578	SA10	SRR1346389	Buffalo	-0.0026	-0.32	1002319	1007499
H578	SA10	ERR2734944	Buffalo	-0.0022	-0.266	999535	1003847
H578	SA10	SRR3497451	Buffalo	-0.0019	-0.243	1001867	1005767
H578	SA10	SRR1525702	Buffalo	-0.001	-0.127	1005706	1007738
H578	SA10	SRR1355239	Buffalo	-0.0007	-0.091	1004733	1006228
H578	SA10	ERR2734951	Buffalo	-0.0006	-0.076	998649	999868
I347	RS1M	SRR1348583	Buffalo	-0.0016	-0.24	998901	1002085
I347	RS1M	SRR1525702	Buffalo	-0.0014	-0.203	999526	1002357
I347	RS1M	ERR2734944	Buffalo	-0.0014	-0.2	995266	998041
I347	RS1M	SRR1355239	Buffalo	-0.0012	-0.179	998810	1001266
I347	RS1M	SRR3497466	Buffalo	-0.0007	-0.098	999323	1000659
I347	RS1M	SRR3497451	Buffalo	-0.0005	-0.076	998490	999538
I347	RS1M	SRR3497613	Buffalo	-0.0005	-0.074	999329	1000341
I347	RS1M	SRR1525705	Buffalo	-0.0004	-0.055	999799	1000553
I347	RS1M	SRR1346389	Buffalo	-0.0002	-0.035	999280	999770
I347	RS1M	SRR1346376	Buffalo	-0.0002	-0.034	999393	999868
I347	RS1M	SRR1525619	Buffalo	-0.0001	-0.008	999927	1000044
I347	RS1M	SRR3497464	Buffalo	0.0006	0.083	999590	998465
I347	RS1M	SRR1346390	Buffalo	0.0007	0.102	1000427	999040
I347	RS1M	ERR2734951	Buffalo	0.0011	0.153	995227	993142
I347	RS1M	SRR1425144	Buffalo	0.0016	0.229	1002392	999297
I347	RS2F	SRR1525702	Buffalo	-0.002	-0.285	988321	992319
I347	RS2F	SRR1355239	Buffalo	-0.0013	-0.178	988327	990859
I347	RS2F	SRR1348583	Buffalo	-0.001	-0.142	988691	990685
I347	RS2F	SRR1525705	Buffalo	-0.0009	-0.121	988886	990610
I347	RS2F	SRR1346389	Buffalo	-0.0007	-0.104	988225	989709
I347	RS2F	SRR1525619	Buffalo	-0.0006	-0.085	989013	990215
I347	RS2F	ERR2734944	Buffalo	-0.0005	-0.076	985618	986691
I347	RS2F	SRR1346376	Buffalo	-0.0005	-0.073	988331	989387
I347	RS2F	SRR3497466	Buffalo	-0.0003	-0.049	988860	989553
I347	RS2F	ERR2734951	Buffalo	-0.0002	-0.029	983278	983693
I347	RS2F	SRR1346390	Buffalo	0.0007	0.095	989366	988027
I347	RS2F	SRR3497613	Buffalo	0.0009	0.121	990045	988320
I347	RS2F	SRR3497451	Buffalo	0.0011	0.16	989038	986776
I347	RS2F	SRR1425144	Buffalo	0.0012	0.163	991264	988964
I347	RS2F	SRR3497464	Buffalo	0.0012	0.168	989579	987221
I347	SA10	SRR1346376	Buffalo	-0.0137	-1.894	986250	1013668
I347	SA10	SRR3497613	Buffalo	-0.0129	-1.794	987168	1013047
I347	SA10	SRR1525705	Buffalo	-0.0126	-1.756	987679	1012832
I347	SA10	SRR1348583	Buffalo	-0.0123	-1.713	988132	1012738
I347	SA10	SRR1355239	Buffalo	-0.0119	-1.651	987589	1011364
I347	SA10	SRR3497466	Buffalo	-0.0116	-1.616	988422	1011536
I347	SA10	SRR1346390	Buffalo	-0.0114	-1.546	988604	1011309
I347	SA10	ERR2734944	Buffalo	-0.0112	-1.541	984915	1007267
I347	SA10	SRR1525702	Buffalo	-0.0109	-1.52	989591	1011356
I347	SA10	SRR1525619	Buffalo	-0.0108	-1.466	989322	1010833
I347	SA10	SRR3497451	Buffalo	-0.0102	-1.424	988031	1008366
I347	SA10	SRR3497464	Buffalo	-0.0099	-1.373	989068	1008796
I347	SA10	SRR1346389	Buffalo	-0.0098	-1.367	989493	1009138
I347	SA10	SRR1425144	Buffalo	-0.0098	-1.364	990999	1010517
I347	SA10	ERR2734951	Buffalo	-0.0094	-1.31	984135	1002752
RS1M	RS2F	ERR2734951	Buffalo	-0.0013	-0.195	970548	973149
RS1M	RS2F	SRR1525705	Buffalo	-0.0007	-0.104	978007	979358
RS1M	RS2F	SRR1525619	Buffalo	-0.0007	-0.102	977610	978946
RS1M	RS2F	SRR1346389	Buffalo	-0.0007	-0.097	977363	978646
RS1M	RS2F	SRR1525702	Buffalo	-0.0006	-0.084	979327	980437
RS1M	RS2F	SRR1425144	Buffalo	-0.0004	-0.056	977978	978715
RS1M	RS2F	SRR1355239	Buffalo	-0.0003	-0.038	978100	978593
RS1M	RS2F	SRR1346376	Buffalo	-0.0002	-0.028	977448	977804
RS1M	RS2F	SRR1346390	Buffalo	0	0	977654	977650
RS1M	RS2F	SRR3497466	Buffalo	0.0002	0.032	978003	977576
RS1M	RS2F	SRR1348583	Buffalo	0.0002	0.037	979175	978680
RS1M	RS2F	SRR3497464	Buffalo	0.0005	0.068	976731	975827
RS1M	RS2F	ERR2734944	Buffalo	0.0008	0.114	975614	974075
RS1M	RS2F	SRR3497613	Buffalo	0.0014	0.201	979349	976689
RS1M	RS2F	SRR3497451	Buffalo	0.0015	0.215	977697	974835
RS1M	SA10	SRR1346376	Buffalo	-0.0137	-1.889	976304	1003486
RS1M	SA10	SRR3497613	Buffalo	-0.0127	-1.752	977709	1002798
RS1M	SA10	SRR1525705	Buffalo	-0.0123	-1.707	978385	1002802
RS1M	SA10	SRR1346390	Buffalo	-0.0121	-1.669	978106	1002086
RS1M	SA10	SRR1425144	Buffalo	-0.0115	-1.605	979109	1001926
RS1M	SA10	SRR3497466	Buffalo	-0.0112	-1.534	978894	1000994
RS1M	SA10	SRR1348583	Buffalo	-0.0109	-1.529	980234	1001906
RS1M	SA10	SRR1525619	Buffalo	-0.011	-1.497	979184	1000970
RS1M	SA10	SRR3497464	Buffalo	-0.0107	-1.482	977898	999062
RS1M	SA10	ERR2734951	Buffalo	-0.0107	-1.466	972680	993656
RS1M	SA10	SRR1355239	Buffalo	-0.0108	-1.46	979296	1000663
RS1M	SA10	SRR3497451	Buffalo	-0.01	-1.392	978365	998034
RS1M	SA10	ERR2734944	Buffalo	-0.0101	-1.359	976270	996085
RS1M	SA10	SRR1346389	Buffalo	-0.0097	-1.335	980192	999442
RS1M	SA10	SRR1525702	Buffalo	-0.0095	-1.312	981702	1000481
RS2F	SA10	SRR3497613	Buffalo	-0.014	-1.895	972840	1000418
RS2F	SA10	SRR1346376	Buffalo	-0.0134	-1.831	973643	1000131
RS2F	SA10	SRR1525705	Buffalo	-0.0116	-1.607	976786	999763
RS2F	SA10	SRR1346390	Buffalo	-0.0121	-1.591	974995	998871
RS2F	SA10	SRR3497451	Buffalo	-0.0112	-1.543	973898	995986
RS2F	SA10	SRR3497466	Buffalo	-0.0112	-1.53	975920	998041
RS2F	SA10	SRR1348583	Buffalo	-0.0111	-1.525	977201	999154
RS2F	SA10	SRR3497464	Buffalo	-0.011	-1.494	974454	996109
RS2F	SA10	SRR1425144	Buffalo	-0.0111	-1.489	976750	998662
RS2F	SA10	ERR2734944	Buffalo	-0.0108	-1.445	972742	993936
RS2F	SA10	SRR1355239	Buffalo	-0.0104	-1.413	976753	997378
RS2F	SA10	SRR1525619	Buffalo	-0.0102	-1.403	977218	997454
RS2F	SA10	ERR2734951	Buffalo	-0.0094	-1.276	971797	990177
RS2F	SA10	SRR1525702	Buffalo	-0.009	-1.259	979370	997139
RS2F	SA10	SRR1346389	Buffalo	-0.0091	-1.243	977836	995837

## Sheet: D(SAI,SAI;wild,Buffalo)
Supplementary Data 4 D statistic among indicine, banteng and gaur samples to select pure indicine cattle, banteng and gaur samples
Popa	Popb	Popc(Source population)	Popd（out group）	D stat	Z score	BABA	ABBA
CA279	CH10M	B1	Buffalo	-0.0005	-0.221	514248	514740
CA279	CH10M	B3	Buffalo	-0.0003	-0.137	514293	514619
CA279	CH10M	banteng08	Buffalo	-0.0051	-2.185	485750	490746
CA279	CH10M	banteng09	Buffalo	-0.0038	-1.632	500419	504212
CA279	CH10M	gaur_ypr115	Buffalo	-0.0002	-0.117	500469	500707
CA279	CH10M	gaur04	Buffalo	-0.0013	-0.703	501237	502522
CA279	CH3M	B1	Buffalo	0.0042	2.055	516261	511930
CA279	CH3M	B3	Buffalo	0.0035	1.583	515348	511805
CA279	CH3M	banteng08	Buffalo	-0.0024	-1.122	486547	488915
CA279	CH3M	banteng09	Buffalo	0.0005	0.214	501958	501486
CA279	CH3M	gaur_ypr115	Buffalo	0.002	1.086	500968	498959
CA279	CH3M	gaur04	Buffalo	0.0015	0.853	501826	500324
CA279	CH5M	B1	Buffalo	0.0037	1.611	521532	517701
CA279	CH5M	B3	Buffalo	-0.0002	-0.082	519040	519234
CA279	CH5M	banteng08	Buffalo	-0.0034	-1.358	491642	495030
CA279	CH5M	banteng09	Buffalo	-0.0009	-0.403	506418	507375
CA279	CH5M	gaur_ypr115	Buffalo	0.001	0.512	505915	504879
CA279	CH5M	gaur04	Buffalo	0.0003	0.166	506728	506414
CA279	CH9M	B1	Buffalo	0.0009	0.411	518963	517978
CA279	CH9M	B3	Buffalo	-0.002	-0.822	517208	519262
CA279	CH9M	banteng08	Buffalo	-0.0043	-1.855	490207	494426
CA279	CH9M	banteng09	Buffalo	-0.0013	-0.541	505403	506693
CA279	CH9M	gaur_ypr115	Buffalo	0.0001	0.063	504307	504182
CA279	CH9M	gaur04	Buffalo	-0.0002	-0.119	505252	505469
CA279	DH1M	B1	Buffalo	0.0002	0.103	519702	519454
CA279	DH1M	B3	Buffalo	0.0005	0.227	519223	518685
CA279	DH1M	banteng08	Buffalo	-0.0044	-1.896	490823	495189
CA279	DH1M	banteng09	Buffalo	-0.0028	-1.265	505524	508340
CA279	DH1M	gaur_ypr115	Buffalo	-0.0004	-0.219	505046	505492
CA279	DH1M	gaur04	Buffalo	-0.0006	-0.322	506081	506697
CA279	DH3M	B1	Buffalo	0.0048	2.072	518868	513914
CA279	DH3M	B3	Buffalo	0.0021	0.855	517290	515119
CA279	DH3M	banteng08	Buffalo	-0.0025	-1.074	489105	491553
CA279	DH3M	banteng09	Buffalo	-0.0008	-0.331	504132	504946
CA279	DH3M	gaur_ypr115	Buffalo	0.0015	0.554	503677	502173
CA279	DH3M	gaur04	Buffalo	0.0004	0.168	504264	503831
CA279	DH7F	B1	Buffalo	0.0048	2.083	520608	515657
CA279	DH7F	B3	Buffalo	0.0002	0.062	518918	518752
CA279	DH7F	banteng08	Buffalo	-0.0018	-0.774	490949	492745
CA279	DH7F	banteng09	Buffalo	-0.0014	-0.68	505203	506613
CA279	DH7F	gaur_ypr115	Buffalo	0.0027	1.557	505426	502743
CA279	DH7F	gaur04	Buffalo	0.0036	1.995	507348	503704
CA279	DH9F	B1	Buffalo	0.0013	0.56	518624	517312
CA279	DH9F	B3	Buffalo	-0.0031	-1.322	515824	518998
CA279	DH9F	banteng08	Buffalo	-0.0069	-2.824	488349	495119
CA279	DH9F	banteng09	Buffalo	-0.0031	-1.24	504362	507485
CA279	DH9F	gaur_ypr115	Buffalo	-0.0021	-1.081	502491	504587
CA279	DH9F	gaur04	Buffalo	-0.0018	-0.888	503735	505503
CA279	DJ6M	B1	Buffalo	0.0048	1.809	514308	509401
CA279	DJ6M	B3	Buffalo	0.0017	0.711	512499	510774
CA279	DJ6M	banteng08	Buffalo	-0.0043	-1.734	484260	488419
CA279	DJ6M	banteng09	Buffalo	-0.0006	-0.24	499843	500452
CA279	DJ6M	gaur_ypr115	Buffalo	0.0015	0.683	498919	497378
CA279	DJ6M	gaur04	Buffalo	0.0018	0.807	500140	498376
CA279	H578	B1	Buffalo	0.0041	1.742	523040	518742
CA279	H578	B3	Buffalo	-0.0002	-0.085	520740	520951
CA279	H578	banteng08	Buffalo	-0.0029	-1.358	491961	494791
CA279	H578	banteng09	Buffalo	-0.0011	-0.516	507227	508383
CA279	H578	gaur_ypr115	Buffalo	0.0001	0.056	506400	506291
CA279	H578	gaur04	Buffalo	-0.0007	-0.368	507544	508252
CA279	I347	B1	Buffalo	-0.0011	-0.486	520680	521862
CA279	I347	B3	Buffalo	-0.0019	-0.796	520010	522003
CA279	I347	banteng08	Buffalo	-0.0036	-1.441	492348	495954
CA279	I347	banteng09	Buffalo	0	-0.009	507813	507835
CA279	I347	gaur_ypr115	Buffalo	-0.0026	-1.275	505736	508356
CA279	I347	gaur04	Buffalo	-0.0015	-0.779	507446	509002
CA279	RS1M	B1	Buffalo	0.0047	1.99	517361	512555
CA279	RS1M	B3	Buffalo	0.0017	0.671	515742	514000
CA279	RS1M	banteng08	Buffalo	-0.0028	-1.216	487224	489953
CA279	RS1M	banteng09	Buffalo	0.001	0.437	502767	501727
CA279	RS1M	gaur_ypr115	Buffalo	0.0021	0.917	501554	499420
CA279	RS1M	gaur04	Buffalo	0.0031	1.635	503408	500282
CA279	RS2F	B1	Buffalo	0.0029	1.167	511766	508837
CA279	RS2F	B3	Buffalo	-0.0019	-0.831	508803	510767
CA279	RS2F	banteng08	Buffalo	-0.0047	-2.077	482231	486765
CA279	RS2F	banteng09	Buffalo	-0.0032	-1.323	496561	499763
CA279	RS2F	gaur_ypr115	Buffalo	0.0002	0.107	496591	496399
CA279	RS2F	gaur04	Buffalo	0.0009	0.484	497941	497075
CA279	SA10	B1	Buffalo	0.0027	1.248	519126	516316
CA279	SA10	B3	Buffalo	-0.0013	-0.488	517263	518563
CA279	SA10	banteng08	Buffalo	-0.0041	-1.641	489977	493991
CA279	SA10	banteng09	Buffalo	-0.0022	-0.928	504862	507071
CA279	SA10	gaur_ypr115	Buffalo	0.0025	1.28	504416	501882
CA279	SA10	gaur04	Buffalo	0.0023	1.117	505847	503562
CH10M	CH3M	B1	Buffalo	0.006	2.693	391728	387073
CH10M	CH3M	B3	Buffalo	0.0047	2.198	390568	386928
CH10M	CH3M	banteng08	Buffalo	0.0032	1.206	372628	370258
CH10M	CH3M	banteng09	Buffalo	0.0052	2.082	383622	379624
CH10M	CH3M	gaur_ypr115	Buffalo	0.0027	1.504	380240	378179
CH10M	CH3M	gaur04	Buffalo	0.0036	2.126	381583	378831
CH10M	CH5M	B1	Buffalo	0.0048	2.164	435209	431028
CH10M	CH5M	B3	Buffalo	0.0003	0.116	432744	432516
CH10M	CH5M	banteng08	Buffalo	0.0019	0.837	411818	410267
CH10M	CH5M	banteng09	Buffalo	0.0033	1.602	424583	421756
CH10M	CH5M	gaur_ypr115	Buffalo	0.0015	0.867	422142	420837
CH10M	CH5M	gaur04	Buffalo	0.002	1.133	423800	422090
CH10M	CH9M	B1	Buffalo	0.0016	0.578	422457	421144
CH10M	CH9M	B3	Buffalo	-0.002	-0.889	419840	421488
CH10M	CH9M	banteng08	Buffalo	0.0007	0.3	401397	400841
CH10M	CH9M	banteng09	Buffalo	0.0028	1.153	414061	411757
CH10M	CH9M	gaur_ypr115	Buffalo	0.0005	0.226	410946	410562
CH10M	CH9M	gaur04	Buffalo	0.0015	0.794	412394	411156
CH10M	DH1M	B1	Buffalo	0.0007	0.338	504195	503516
CH10M	DH1M	B3	Buffalo	0.0009	0.424	503557	502692
CH10M	DH1M	banteng08	Buffalo	0.0006	0.287	479807	479208
CH10M	DH1M	banteng09	Buffalo	0.0009	0.39	493287	492435
CH10M	DH1M	gaur_ypr115	Buffalo	-0.0002	-0.107	490003	490194
CH10M	DH1M	gaur04	Buffalo	0.0007	0.397	492088	491420
CH10M	DH3M	B1	Buffalo	0.0054	2.597	504241	498869
CH10M	DH3M	B3	Buffalo	0.0026	1.163	502753	500146
CH10M	DH3M	banteng08	Buffalo	0.0028	1.102	478848	476210
CH10M	DH3M	banteng09	Buffalo	0.0031	1.28	492616	489567
CH10M	DH3M	gaur_ypr115	Buffalo	0.0015	0.702	489252	487752
CH10M	DH3M	gaur04	Buffalo	0.0017	0.772	490888	489189
CH10M	DH7F	B1	Buffalo	0.0052	2.203	508850	503551
CH10M	DH7F	B3	Buffalo	0.0005	0.25	506811	506272
CH10M	DH7F	banteng08	Buffalo	0.0032	1.293	483301	480218
CH10M	DH7F	banteng09	Buffalo	0.0022	0.947	496170	493952
CH10M	DH7F	gaur_ypr115	Buffalo	0.0028	1.531	493737	490986
CH10M	DH7F	gaur04	Buffalo	0.0047	2.907	496304	491619
CH10M	DH9F	B1	Buffalo	0.0017	0.81	504308	502617
CH10M	DH9F	B3	Buffalo	-0.0029	-1.277	502390	505340
CH10M	DH9F	banteng08	Buffalo	-0.0019	-0.771	479028	480854
CH10M	DH9F	banteng09	Buffalo	0.0005	0.21	493798	493282
CH10M	DH9F	gaur_ypr115	Buffalo	-0.002	-1.107	489245	491188
CH10M	DH9F	gaur04	Buffalo	-0.0005	-0.285	491060	491558
CH10M	DJ6M	B1	Buffalo	0.0054	2.55	500454	495040
CH10M	DJ6M	B3	Buffalo	0.0021	0.938	498099	496061
CH10M	DJ6M	banteng08	Buffalo	0.0008	0.346	474129	473370
CH10M	DJ6M	banteng09	Buffalo	0.0032	1.356	488578	485454
CH10M	DJ6M	gaur_ypr115	Buffalo	0.0019	0.888	485157	483346
CH10M	DJ6M	gaur04	Buffalo	0.0029	1.473	487128	484272
CH10M	H578	B1	Buffalo	0.0045	2	509814	505212
CH10M	H578	B3	Buffalo	0.0002	0.069	507709	507540
CH10M	H578	banteng08	Buffalo	0.0021	0.894	483285	481260
CH10M	H578	banteng09	Buffalo	0.0026	1.076	497088	494559
CH10M	H578	gaur_ypr115	Buffalo	0.0001	0.065	493950	493835
CH10M	H578	gaur04	Buffalo	0.0004	0.249	495429	495006
CH10M	I347	B1	Buffalo	-0.0007	-0.356	507097	507833
CH10M	I347	B3	Buffalo	-0.0015	-0.696	506283	507843
CH10M	I347	banteng08	Buffalo	0.0014	0.577	482597	481232
CH10M	I347	banteng09	Buffalo	0.0038	1.473	497414	493687
CH10M	I347	gaur_ypr115	Buffalo	-0.0026	-1.324	492600	495171
CH10M	I347	gaur04	Buffalo	-0.0004	-0.238	495057	495500
CH10M	RS1M	B1	Buffalo	0.0052	2.514	503720	498557
CH10M	RS1M	B3	Buffalo	0.0022	0.94	502293	500109
CH10M	RS1M	banteng08	Buffalo	0.0024	1.09	478098	475838
CH10M	RS1M	banteng09	Buffalo	0.0049	2.077	492765	487990
CH10M	RS1M	gaur_ypr115	Buffalo	0.0023	1.155	489059	486792
CH10M	RS1M	gaur04	Buffalo	0.0044	2.544	490934	486609
CH10M	RS2F	B1	Buffalo	0.0034	1.46	500320	496976
CH10M	RS2F	B3	Buffalo	-0.0016	-0.805	497532	499160
CH10M	RS2F	banteng08	Buffalo	0.0002	0.097	474484	474285
CH10M	RS2F	banteng09	Buffalo	0.0004	0.176	487995	487623
CH10M	RS2F	gaur_ypr115	Buffalo	0.0005	0.303	485522	485014
CH10M	RS2F	gaur04	Buffalo	0.0023	1.402	487541	485326
CH10M	SA10	B1	Buffalo	0.0032	1.386	503206	500044
CH10M	SA10	B3	Buffalo	-0.001	-0.415	501420	502416
CH10M	SA10	banteng08	Buffalo	0.0009	0.399	477679	476787
CH10M	SA10	banteng09	Buffalo	0.0015	0.711	491427	489914
CH10M	SA10	gaur_ypr115	Buffalo	0.0027	1.417	488988	486333
CH10M	SA10	gaur04	Buffalo	0.0036	1.907	490970	487472
CH3M	CH5M	B1	Buffalo	-0.0006	-0.232	433362	433860
CH3M	CH5M	B3	Buffalo	-0.0041	-1.769	431530	435072
CH3M	CH5M	banteng08	Buffalo	-0.0012	-0.41	413270	414276
CH3M	CH5M	banteng09	Buffalo	-0.0017	-0.65	423380	424790
CH3M	CH5M	gaur_ypr115	Buffalo	-0.001	-0.541	421177	421989
CH3M	CH5M	gaur04	Buffalo	-0.0012	-0.703	422641	423683
CH3M	CH9M	B1	Buffalo	-0.0041	-1.612	397399	400711
CH3M	CH9M	B3	Buffalo	-0.0068	-2.964	395168	400610
CH3M	CH9M	banteng08	Buffalo	-0.0025	-1.008	379604	381544
CH3M	CH9M	banteng09	Buffalo	-0.0023	-0.91	389540	391331
CH3M	CH9M	gaur_ypr115	Buffalo	-0.0023	-1.237	387189	388984
CH3M	CH9M	gaur04	Buffalo	-0.0021	-1.151	388314	389914
CH3M	DH1M	B1	Buffalo	-0.004	-1.795	502784	506872
CH3M	DH1M	B3	Buffalo	-0.0029	-1.389	502659	505566
CH3M	DH1M	banteng08	Buffalo	-0.002	-0.868	480064	482011
CH3M	DH1M	banteng09	Buffalo	-0.0033	-1.479	492748	495996
CH3M	DH1M	gaur_ypr115	Buffalo	-0.0024	-1.242	490243	492576
CH3M	DH1M	gaur04	Buffalo	-0.0022	-1.162	491884	494047
CH3M	DH3M	B1	Buffalo	0.0005	0.211	502330	501864
CH3M	DH3M	B3	Buffalo	-0.0013	-0.566	500783	502086
CH3M	DH3M	banteng08	Buffalo	0	-0.006	478548	478565
CH3M	DH3M	banteng09	Buffalo	-0.0012	-0.502	491154	492359
CH3M	DH3M	gaur_ypr115	Buffalo	-0.0007	-0.3	488557	489277
CH3M	DH3M	gaur04	Buffalo	-0.0013	-0.552	489380	490670
CH3M	DH7F	B1	Buffalo	0.0006	0.239	506367	505768
CH3M	DH7F	B3	Buffalo	-0.0032	-1.337	504630	507876
CH3M	DH7F	banteng08	Buffalo	0.0007	0.314	482019	481355
CH3M	DH7F	banteng09	Buffalo	-0.0018	-0.851	494061	495876
CH3M	DH7F	gaur_ypr115	Buffalo	0.0007	0.369	492448	491798
CH3M	DH7F	gaur04	Buffalo	0.002	1.16	494622	492670
CH3M	DH9F	B1	Buffalo	-0.0031	-1.342	500466	503564
CH3M	DH9F	B3	Buffalo	-0.0066	-2.788	498894	505530
CH3M	DH9F	banteng08	Buffalo	-0.0045	-1.854	476322	480615
CH3M	DH9F	banteng09	Buffalo	-0.0037	-1.466	489886	493481
CH3M	DH9F	gaur_ypr115	Buffalo	-0.0042	-2.278	486791	490890
CH3M	DH9F	gaur04	Buffalo	-0.0033	-1.772	488269	491518
CH3M	DJ6M	B1	Buffalo	0.0007	0.288	496518	495834
CH3M	DJ6M	B3	Buffalo	-0.0017	-0.824	494731	496452
CH3M	DJ6M	banteng08	Buffalo	-0.0018	-0.711	472318	474029
CH3M	DJ6M	banteng09	Buffalo	-0.0011	-0.482	485012	486077
CH3M	DJ6M	gaur_ypr115	Buffalo	-0.0006	-0.28	482651	483191
CH3M	DJ6M	gaur04	Buffalo	-0.0002	-0.088	483859	484027
CH3M	H578	B1	Buffalo	-0.0003	-0.129	506198	506523
CH3M	H578	B3	Buffalo	-0.0038	-1.577	504045	507864
CH3M	H578	banteng08	Buffalo	-0.0005	-0.194	481391	481831
CH3M	H578	banteng09	Buffalo	-0.0017	-0.756	493637	495362
CH3M	H578	gaur_ypr115	Buffalo	-0.0022	-1.197	491768	493944
CH3M	H578	gaur04	Buffalo	-0.0025	-1.487	492879	495385
CH3M	I347	B1	Buffalo	-0.0053	-2.38	504959	510336
CH3M	I347	B3	Buffalo	-0.0054	-2.407	504608	510043
CH3M	I347	banteng08	Buffalo	-0.0012	-0.457	481801	482924
CH3M	I347	banteng09	Buffalo	-0.0004	-0.16	495433	495823
CH3M	I347	gaur_ypr115	Buffalo	-0.0048	-2.432	492031	496748
CH3M	I347	gaur04	Buffalo	-0.0033	-1.826	493680	496962
CH3M	RS1M	B1	Buffalo	0.0004	0.188	500936	500528
CH3M	RS1M	B3	Buffalo	-0.0017	-0.681	499906	501580
CH3M	RS1M	banteng08	Buffalo	-0.0003	-0.117	476826	477068
CH3M	RS1M	banteng09	Buffalo	0.0006	0.281	490193	489560
CH3M	RS1M	gaur_ypr115	Buffalo	0.0002	0.106	487806	487612
CH3M	RS1M	gaur04	Buffalo	0.0016	0.987	489262	487657
CH3M	RS2F	B1	Buffalo	-0.0015	-0.634	496831	498304
CH3M	RS2F	B3	Buffalo	-0.0055	-2.569	494419	499923
CH3M	RS2F	banteng08	Buffalo	-0.0024	-1.029	473566	475811
CH3M	RS2F	banteng09	Buffalo	-0.0039	-1.657	485640	489413
CH3M	RS2F	gaur_ypr115	Buffalo	-0.0019	-1.122	483749	485569
CH3M	RS2F	gaur04	Buffalo	-0.0008	-0.503	485168	485953
CH3M	SA10	B1	Buffalo	-0.0015	-0.708	501123	502644
CH3M	SA10	B3	Buffalo	-0.0046	-1.893	499937	504596
CH3M	SA10	banteng08	Buffalo	-0.0015	-0.563	478182	479636
CH3M	SA10	banteng09	Buffalo	-0.0026	-1.13	490424	492954
CH3M	SA10	gaur_ypr115	Buffalo	0.0005	0.286	488640	488120
CH3M	SA10	gaur04	Buffalo	0.0006	0.349	490166	489558
CH5M	CH9M	B1	Buffalo	-0.0031	-1.057	422859	425469
CH5M	CH9M	B3	Buffalo	-0.002	-0.775	421619	423292
CH5M	CH9M	banteng08	Buffalo	-0.0009	-0.338	402210	402973
CH5M	CH9M	banteng09	Buffalo	-0.0003	-0.132	413999	414278
CH5M	CH9M	gaur_ypr115	Buffalo	-0.0011	-0.55	411566	412469
CH5M	CH9M	gaur04	Buffalo	-0.0006	-0.33	413144	413635
CH5M	DH1M	B1	Buffalo	-0.0035	-1.478	504956	508510
CH5M	DH1M	B3	Buffalo	0.0008	0.334	506736	505969
CH5M	DH1M	banteng08	Buffalo	-0.0008	-0.344	482146	482969
CH5M	DH1M	banteng09	Buffalo	-0.0018	-0.807	494958	496745
CH5M	DH1M	gaur_ypr115	Buffalo	-0.0014	-0.73	492181	493580
CH5M	DH1M	gaur04	Buffalo	-0.0009	-0.454	493981	494874
CH5M	DH3M	B1	Buffalo	0.0012	0.542	507570	506307
CH5M	DH3M	B3	Buffalo	0.0024	1.008	507794	505337
CH5M	DH3M	banteng08	Buffalo	0.0011	0.458	483263	482189
CH5M	DH3M	banteng09	Buffalo	0.0003	0.132	496209	495892
CH5M	DH3M	gaur_ypr115	Buffalo	0.0003	0.144	494172	493836
CH5M	DH3M	gaur04	Buffalo	0	-0.013	495414	495441
CH5M	DH7F	B1	Buffalo	0.0011	0.448	506630	505543
CH5M	DH7F	B3	Buffalo	0.0004	0.174	506974	506560
CH5M	DH7F	banteng08	Buffalo	0.0016	0.679	483118	481548
CH5M	DH7F	banteng09	Buffalo	-0.0006	-0.282	494962	495591
CH5M	DH7F	gaur_ypr115	Buffalo	0.0014	0.741	493556	492214
CH5M	DH7F	gaur04	Buffalo	0.0031	1.671	495898	492878
CH5M	DH9F	B1	Buffalo	-0.0024	-0.987	505694	508087
CH5M	DH9F	B3	Buffalo	-0.0028	-1.206	505692	508570
CH5M	DH9F	banteng08	Buffalo	-0.0033	-1.227	481762	484944
CH5M	DH9F	banteng09	Buffalo	-0.0021	-0.824	495811	497866
CH5M	DH9F	gaur_ypr115	Buffalo	-0.0033	-1.751	491706	494920
CH5M	DH9F	gaur04	Buffalo	-0.0022	-1.162	493648	495794
CH5M	DJ6M	B1	Buffalo	0.0011	0.448	499877	498802
CH5M	DJ6M	B3	Buffalo	0.0019	0.839	499762	497835
CH5M	DJ6M	banteng08	Buffalo	-0.0008	-0.383	474900	475683
CH5M	DJ6M	banteng09	Buffalo	0.0003	0.121	488426	488174
CH5M	DJ6M	gaur_ypr115	Buffalo	0.0001	0.071	485800	485665
CH5M	DJ6M	gaur04	Buffalo	0.001	0.47	487729	486769
CH5M	H578	B1	Buffalo	0.0004	0.19	511484	511046
CH5M	H578	B3	Buffalo	0.0002	0.107	511499	511257
CH5M	H578	banteng08	Buffalo	0.0007	0.293	486611	485914
CH5M	H578	banteng09	Buffalo	-0.0001	-0.055	499308	499431
CH5M	H578	gaur_ypr115	Buffalo	-0.0011	-0.609	497410	498521
CH5M	H578	gaur04	Buffalo	-0.0012	-0.667	498822	499982
CH5M	I347	B1	Buffalo	-0.0048	-2.173	505592	510517
CH5M	I347	B3	Buffalo	-0.0015	-0.633	506805	508291
CH5M	I347	banteng08	Buffalo	-0.0003	-0.138	482747	483038
CH5M	I347	banteng09	Buffalo	0.0009	0.375	496591	495734
CH5M	I347	gaur_ypr115	Buffalo	-0.0041	-2.1	493046	497097
CH5M	I347	gaur04	Buffalo	-0.0021	-1.073	495336	497388
CH5M	RS1M	B1	Buffalo	0.001	0.402	505003	504020
CH5M	RS1M	B3	Buffalo	0.0019	0.784	505690	503759
CH5M	RS1M	banteng08	Buffalo	0.0008	0.296	480658	479902
CH5M	RS1M	banteng09	Buffalo	0.002	0.881	493820	491803
CH5M	RS1M	gaur_ypr115	Buffalo	0.001	0.523	491647	490674
CH5M	RS1M	gaur04	Buffalo	0.0027	1.574	493511	490855
CH5M	RS2F	B1	Buffalo	-0.0009	-0.348	500894	501797
CH5M	RS2F	B3	Buffalo	-0.002	-0.872	499994	501962
CH5M	RS2F	banteng08	Buffalo	-0.0014	-0.634	476583	477871
CH5M	RS2F	banteng09	Buffalo	-0.0025	-1.128	488778	491186
CH5M	RS2F	gaur_ypr115	Buffalo	-0.0009	-0.545	487611	488500
CH5M	RS2F	gaur04	Buffalo	0.0006	0.334	489384	488845
CH5M	SA10	B1	Buffalo	-0.0011	-0.441	502501	503590
CH5M	SA10	B3	Buffalo	-0.0011	-0.416	503120	504213
CH5M	SA10	banteng08	Buffalo	-0.0005	-0.206	478328	478848
CH5M	SA10	banteng09	Buffalo	-0.0012	-0.495	491438	492607
CH5M	SA10	gaur_ypr115	Buffalo	0.0013	0.673	490192	488934
CH5M	SA10	gaur04	Buffalo	0.0017	0.957	491718	490014
CH9M	DH1M	B1	Buffalo	-0.0008	-0.304	509146	509951
CH9M	DH1M	B3	Buffalo	0.0024	1.049	509855	507443
CH9M	DH1M	banteng08	Buffalo	-0.0001	-0.056	485241	485389
CH9M	DH1M	banteng09	Buffalo	-0.0016	-0.653	497763	499373
CH9M	DH1M	gaur_ypr115	Buffalo	-0.0006	-0.274	495032	495601
CH9M	DH1M	gaur04	Buffalo	-0.0005	-0.252	496495	497004
CH9M	DH3M	B1	Buffalo	0.0037	1.383	509551	505745
CH9M	DH3M	B3	Buffalo	0.0042	1.637	508514	504285
CH9M	DH3M	banteng08	Buffalo	0.0019	0.724	483736	481856
CH9M	DH3M	banteng09	Buffalo	0.0006	0.225	496225	495606
CH9M	DH3M	gaur_ypr115	Buffalo	0.0011	0.432	494508	493393
CH9M	DH3M	gaur04	Buffalo	0.0005	0.21	495623	495102
CH9M	DH7F	B1	Buffalo	0.0038	1.544	509474	505648
CH9M	DH7F	B3	Buffalo	0.0021	0.867	508481	506314
CH9M	DH7F	banteng08	Buffalo	0.0026	0.983	484618	482116
CH9M	DH7F	banteng09	Buffalo	-0.0002	-0.064	496304	496454
CH9M	DH7F	gaur_ypr115	Buffalo	0.0023	1.242	494590	492347
CH9M	DH7F	gaur04	Buffalo	0.0036	1.938	496860	493311
CH9M	DH9F	B1	Buffalo	0.0001	0.048	508176	508052
CH9M	DH9F	B3	Buffalo	-0.0012	-0.464	507588	508778
CH9M	DH9F	banteng08	Buffalo	-0.0026	-1.069	483049	485582
CH9M	DH9F	banteng09	Buffalo	-0.0019	-0.732	496624	498477
CH9M	DH9F	gaur_ypr115	Buffalo	-0.0025	-1.269	493007	495488
CH9M	DH9F	gaur04	Buffalo	-0.0018	-0.94	494602	496387
CH9M	DJ6M	B1	Buffalo	0.0037	1.474	500774	497046
CH9M	DJ6M	B3	Buffalo	0.0037	1.632	500628	496961
CH9M	DJ6M	banteng08	Buffalo	-0.0001	-0.04	475690	475788
CH9M	DJ6M	banteng09	Buffalo	0.0005	0.193	488393	487932
CH9M	DJ6M	gaur_ypr115	Buffalo	0.001	0.476	486102	485161
CH9M	DJ6M	gaur04	Buffalo	0.0015	0.715	487486	486040
CH9M	H578	B1	Buffalo	0.003	1.094	515837	512750
CH9M	H578	B3	Buffalo	0.0017	0.651	514787	512993
CH9M	H578	banteng08	Buffalo	0.0016	0.651	489792	488217
CH9M	H578	banteng09	Buffalo	0.0002	0.081	502017	501816
CH9M	H578	gaur_ypr115	Buffalo	-0.0002	-0.119	500441	500691
CH9M	H578	gaur04	Buffalo	-0.0007	-0.355	501545	502217
CH9M	I347	B1	Buffalo	-0.0022	-0.878	509868	512147
CH9M	I347	B3	Buffalo	-0.0001	-0.024	510641	510696
CH9M	I347	banteng08	Buffalo	0.0005	0.17	486075	485607
CH9M	I347	banteng09	Buffalo	0.0011	0.402	499668	498542
CH9M	I347	gaur_ypr115	Buffalo	-0.0031	-1.501	496010	499067
CH9M	I347	gaur04	Buffalo	-0.0016	-0.854	497813	499452
CH9M	RS1M	B1	Buffalo	0.0036	1.505	506261	502583
CH9M	RS1M	B3	Buffalo	0.0036	1.306	506486	502859
CH9M	RS1M	banteng08	Buffalo	0.0015	0.604	481023	479570
CH9M	RS1M	banteng09	Buffalo	0.0022	0.814	494075	491896
CH9M	RS1M	gaur_ypr115	Buffalo	0.0018	0.897	491782	489973
CH9M	RS1M	gaur04	Buffalo	0.0032	1.748	493556	490444
CH9M	RS2F	B1	Buffalo	0.0019	0.891	502095	500149
CH9M	RS2F	B3	Buffalo	0	-0.017	500502	500539
CH9M	RS2F	banteng08	Buffalo	-0.0004	-0.161	477314	477675
CH9M	RS2F	banteng09	Buffalo	-0.002	-0.816	489328	491265
CH9M	RS2F	gaur_ypr115	Buffalo	0	0.019	488039	488010
CH9M	RS2F	gaur04	Buffalo	0.001	0.568	489517	488568
CH9M	SA10	B1	Buffalo	0.0016	0.643	504428	502853
CH9M	SA10	B3	Buffalo	0.0007	0.263	504094	503401
CH9M	SA10	banteng08	Buffalo	0.0003	0.104	480177	479914
CH9M	SA10	banteng09	Buffalo	-0.0009	-0.349	492431	493314
CH9M	SA10	gaur_ypr115	Buffalo	0.0023	1.089	490612	488332
CH9M	SA10	gaur04	Buffalo	0.0024	1.164	491977	489673
DH1M	DH3M	B1	Buffalo	0.005	2.151	469864	465220
DH1M	DH3M	B3	Buffalo	0.0017	0.662	468151	466524
DH1M	DH3M	banteng08	Buffalo	0.0021	0.75	446451	444588
DH1M	DH3M	banteng09	Buffalo	0.0021	0.958	458704	456735
DH1M	DH3M	gaur_ypr115	Buffalo	0.0019	0.812	456232	454527
DH1M	DH3M	gaur04	Buffalo	0.001	0.407	457050	456176
DH1M	DH7F	B1	Buffalo	0.0051	1.986	471954	467165
DH1M	DH7F	B3	Buffalo	-0.0002	-0.104	468739	468970
DH1M	DH7F	banteng08	Buffalo	0.0029	1.276	447605	445024
DH1M	DH7F	banteng09	Buffalo	0.0015	0.669	460019	458637
DH1M	DH7F	gaur_ypr115	Buffalo	0.0033	1.728	458159	455143
DH1M	DH7F	gaur04	Buffalo	0.0045	2.53	460029	455939
DH1M	DH9F	B1	Buffalo	0.0009	0.414	504977	504032
DH1M	DH9F	B3	Buffalo	-0.0039	-1.547	502396	506346
DH1M	DH9F	banteng08	Buffalo	-0.0025	-0.904	480117	482505
DH1M	DH9F	banteng09	Buffalo	-0.0003	-0.134	493996	494309
DH1M	DH9F	gaur_ypr115	Buffalo	-0.0019	-0.935	490069	491908
DH1M	DH9F	gaur04	Buffalo	-0.0012	-0.624	491307	492450
DH1M	DJ6M	B1	Buffalo	0.0047	1.808	501994	497294
DH1M	DJ6M	B3	Buffalo	0.0012	0.537	499580	498336
DH1M	DJ6M	banteng08	Buffalo	0.0003	0.116	476174	475917
DH1M	DJ6M	banteng09	Buffalo	0.0022	0.962	490020	487835
DH1M	DJ6M	gaur_ypr115	Buffalo	0.0018	0.823	486711	484922
DH1M	DJ6M	gaur04	Buffalo	0.0022	1.159	488086	485917
DH1M	H578	B1	Buffalo	0.0039	1.509	514359	510344
DH1M	H578	B3	Buffalo	-0.0007	-0.29	511515	512269
DH1M	H578	banteng08	Buffalo	0.0015	0.685	487515	486069
DH1M	H578	banteng09	Buffalo	0.0016	0.719	501293	499735
DH1M	H578	gaur_ypr115	Buffalo	0.0003	0.176	497947	497633
DH1M	H578	gaur04	Buffalo	-0.0002	-0.134	499124	499374
DH1M	I347	B1	Buffalo	-0.0013	-0.514	445747	446876
DH1M	I347	B3	Buffalo	-0.0026	-1.067	445023	447381
DH1M	I347	banteng08	Buffalo	0.0009	0.375	424186	423402
DH1M	I347	banteng09	Buffalo	0.0033	1.44	437237	434375
DH1M	I347	gaur_ypr115	Buffalo	-0.0026	-1.333	433248	435477
DH1M	I347	gaur04	Buffalo	-0.0012	-0.597	435162	436250
DH1M	RS1M	B1	Buffalo	0.0045	1.925	507426	502837
DH1M	RS1M	B3	Buffalo	0.0012	0.546	505150	503898
DH1M	RS1M	banteng08	Buffalo	0.0017	0.696	481392	479773
DH1M	RS1M	banteng09	Buffalo	0.0039	1.714	495844	492036
DH1M	RS1M	gaur_ypr115	Buffalo	0.0026	1.178	492159	489643
DH1M	RS1M	gaur04	Buffalo	0.0038	2.004	493974	490218
DH1M	RS2F	B1	Buffalo	0.0025	1.015	502372	499836
DH1M	RS2F	B3	Buffalo	-0.0026	-1.135	498846	501431
DH1M	RS2F	banteng08	Buffalo	-0.0004	-0.189	476916	477338
DH1M	RS2F	banteng09	Buffalo	-0.0006	-0.24	489827	490368
DH1M	RS2F	gaur_ypr115	Buffalo	0.0005	0.29	487652	487117
DH1M	RS2F	gaur04	Buffalo	0.0015	0.779	489043	487614
DH1M	SA10	B1	Buffalo	0.0024	0.947	508246	505771
DH1M	SA10	B3	Buffalo	-0.0019	-0.832	505823	507746
DH1M	SA10	banteng08	Buffalo	0.0003	0.114	483520	483208
DH1M	SA10	banteng09	Buffalo	0.0006	0.283	496804	496176
DH1M	SA10	gaur_ypr115	Buffalo	0.0029	1.526	493840	490998
DH1M	SA10	gaur04	Buffalo	0.0028	1.374	495477	492712
DH3M	DH7F	B1	Buffalo	0.0001	0.046	467207	467102
DH3M	DH7F	B3	Buffalo	-0.0021	-0.79	465795	467759
DH3M	DH7F	banteng08	Buffalo	0.0008	0.278	445494	444815
DH3M	DH7F	banteng09	Buffalo	-0.0007	-0.253	457089	457720
DH3M	DH7F	gaur_ypr115	Buffalo	0.0012	0.436	455596	454492
DH3M	DH7F	gaur04	Buffalo	0.0033	1.264	457787	454760
DH3M	DH9F	B1	Buffalo	-0.0037	-1.602	500073	503824
DH3M	DH9F	B3	Buffalo	-0.0056	-2.234	499115	504720
DH3M	DH9F	banteng08	Buffalo	-0.0046	-2.013	475884	480239
DH3M	DH9F	banteng09	Buffalo	-0.0025	-1.122	490448	492908
DH3M	DH9F	gaur_ypr115	Buffalo	-0.0036	-1.599	486999	490538
DH3M	DH9F	gaur04	Buffalo	-0.0023	-1.077	488804	491041
DH3M	DJ6M	B1	Buffalo	-0.0001	-0.029	497475	497549
DH3M	DJ6M	B3	Buffalo	-0.0005	-0.199	496269	496732
DH3M	DJ6M	banteng08	Buffalo	-0.0018	-0.748	472683	474423
DH3M	DJ6M	banteng09	Buffalo	0.0001	0.043	486781	486681
DH3M	DJ6M	gaur_ypr115	Buffalo	-0.0001	-0.047	484359	484481
DH3M	DJ6M	gaur04	Buffalo	0.0012	0.43	485946	484831
DH3M	H578	B1	Buffalo	-0.0008	-0.328	507786	508574
DH3M	H578	B3	Buffalo	-0.0024	-0.936	506877	509333
DH3M	H578	banteng08	Buffalo	-0.0005	-0.207	482879	483343
DH3M	H578	banteng09	Buffalo	-0.0005	-0.244	496514	497035
DH3M	H578	gaur_ypr115	Buffalo	-0.0015	-0.602	494757	496214
DH3M	H578	gaur04	Buffalo	-0.0012	-0.518	495904	497140
DH3M	I347	B1	Buffalo	-0.0062	-2.911	484847	490887
DH3M	I347	B3	Buffalo	-0.0043	-1.8	485205	489443
DH3M	I347	banteng08	Buffalo	-0.0012	-0.493	463294	464424
DH3M	I347	banteng09	Buffalo	0.0008	0.365	476837	476066
DH3M	I347	gaur_ypr115	Buffalo	-0.0044	-1.711	473924	478139
DH3M	I347	gaur04	Buffalo	-0.0024	-0.998	475470	477777
DH3M	RS1M	B1	Buffalo	0	0.019	501746	501702
DH3M	RS1M	B3	Buffalo	-0.0003	-0.139	500890	501223
DH3M	RS1M	banteng08	Buffalo	-0.0001	-0.06	477216	477358
DH3M	RS1M	banteng09	Buffalo	0.002	0.888	491406	489479
DH3M	RS1M	gaur_ypr115	Buffalo	0.0009	0.372	488923	488020
DH3M	RS1M	gaur04	Buffalo	0.003	1.241	490706	487811
DH3M	RS2F	B1	Buffalo	-0.002	-0.791	498846	500854
DH3M	RS2F	B3	Buffalo	-0.0044	-1.896	496895	501275
DH3M	RS2F	banteng08	Buffalo	-0.0024	-1.087	474623	476881
DH3M	RS2F	banteng09	Buffalo	-0.0026	-1.068	487747	490284
DH3M	RS2F	gaur_ypr115	Buffalo	-0.0014	-0.552	486564	487885
DH3M	RS2F	gaur04	Buffalo	0.0003	0.145	488530	488200
DH3M	SA10	B1	Buffalo	-0.0022	-0.946	503026	505204
DH3M	SA10	B3	Buffalo	-0.0035	-1.447	502260	505803
DH3M	SA10	banteng08	Buffalo	-0.0016	-0.667	479698	481269
DH3M	SA10	banteng09	Buffalo	-0.0014	-0.612	493441	494852
DH3M	SA10	gaur_ypr115	Buffalo	0.001	0.398	491272	490344
DH3M	SA10	gaur04	Buffalo	0.0018	0.749	493269	491539
DH7F	DH9F	B1	Buffalo	-0.0038	-1.468	504438	508278
DH7F	DH9F	B3	Buffalo	-0.0035	-1.36	505192	508763
DH7F	DH9F	banteng08	Buffalo	-0.0052	-2.016	480524	485519
DH7F	DH9F	banteng09	Buffalo	-0.0018	-0.707	495201	496940
DH7F	DH9F	gaur_ypr115	Buffalo	-0.0049	-2.529	490624	495437
DH7F	DH9F	gaur04	Buffalo	-0.0055	-2.862	491442	496840
DH7F	DJ6M	B1	Buffalo	0.0001	0.047	502571	502452
DH7F	DJ6M	B3	Buffalo	0.0017	0.721	503654	501935
DH7F	DJ6M	banteng08	Buffalo	-0.0024	-1.004	478199	480482
DH7F	DJ6M	banteng09	Buffalo	0.0009	0.392	492593	491696
DH7F	DJ6M	gaur_ypr115	Buffalo	-0.0012	-0.574	488838	489975
DH7F	DJ6M	gaur04	Buffalo	-0.0018	-0.997	489748	491500
DH7F	H578	B1	Buffalo	-0.0008	-0.336	513563	514388
DH7F	H578	B3	Buffalo	-0.0004	-0.143	513883	514266
DH7F	H578	banteng08	Buffalo	-0.001	-0.413	487729	488674
DH7F	H578	banteng09	Buffalo	0.0003	0.142	502039	501705
DH7F	H578	gaur_ypr115	Buffalo	-0.0026	-1.483	498394	501010
DH7F	H578	gaur04	Buffalo	-0.0044	-2.572	498921	503297
DH7F	I347	B1	Buffalo	-0.0062	-2.627	489174	495279
DH7F	I347	B3	Buffalo	-0.0022	-0.887	490416	492576
DH7F	I347	banteng08	Buffalo	-0.002	-0.853	466614	468461
DH7F	I347	banteng09	Buffalo	0.0014	0.558	481113	479768
DH7F	I347	gaur_ypr115	Buffalo	-0.0055	-2.693	476496	481795
DH7F	I347	gaur04	Buffalo	-0.0055	-2.71	477728	483000
DH7F	RS1M	B1	Buffalo	-0.0001	-0.03	505244	505314
DH7F	RS1M	B3	Buffalo	0.0015	0.661	506369	504832
DH7F	RS1M	banteng08	Buffalo	-0.0009	-0.346	480679	481541
DH7F	RS1M	banteng09	Buffalo	0.0026	1.021	495821	493265
DH7F	RS1M	gaur_ypr115	Buffalo	-0.0004	-0.184	491565	491964
DH7F	RS1M	gaur04	Buffalo	-0.0003	-0.187	492400	492724
DH7F	RS2F	B1	Buffalo	-0.002	-0.902	500466	502502
DH7F	RS2F	B3	Buffalo	-0.0023	-0.998	500619	502961
DH7F	RS2F	banteng08	Buffalo	-0.003	-1.399	476068	478935
DH7F	RS2F	banteng09	Buffalo	-0.0018	-0.829	489756	491529
DH7F	RS2F	gaur_ypr115	Buffalo	-0.0023	-1.344	487798	490065
DH7F	RS2F	gaur04	Buffalo	-0.0025	-1.425	488847	491303
DH7F	SA10	B1	Buffalo	-0.0022	-0.862	507641	509902
DH7F	SA10	B3	Buffalo	-0.0016	-0.628	507893	509503
DH7F	SA10	banteng08	Buffalo	-0.0023	-0.81	483477	485750
DH7F	SA10	banteng09	Buffalo	-0.0007	-0.307	497474	498219
DH7F	SA10	gaur_ypr115	Buffalo	-0.0002	-0.085	494500	494662
DH7F	SA10	gaur04	Buffalo	-0.0013	-0.661	495429	496688
DH9F	DJ6M	B1	Buffalo	0.0036	1.434	499188	495563
DH9F	DJ6M	B3	Buffalo	0.0051	2.166	500152	495118
DH9F	DJ6M	banteng08	Buffalo	0.0026	1.027	475371	472880
DH9F	DJ6M	banteng09	Buffalo	0.0025	1.011	488332	485910
DH9F	DJ6M	gaur_ypr115	Buffalo	0.0036	1.812	486199	482690
DH9F	DJ6M	gaur04	Buffalo	0.0035	1.746	486933	483558
DH9F	H578	B1	Buffalo	0.0029	1.09	511588	508596
DH9F	H578	B3	Buffalo	0.003	1.205	511191	508169
DH9F	H578	banteng08	Buffalo	0.0041	1.729	486656	482636
DH9F	H578	banteng09	Buffalo	0.002	0.831	498985	496979
DH9F	H578	gaur_ypr115	Buffalo	0.0021	1.011	497154	495030
DH9F	H578	gaur04	Buffalo	0.001	0.496	498118	497124
DH9F	I347	B1	Buffalo	-0.0021	-0.86	511016	513204
DH9F	I347	B3	Buffalo	0.0012	0.477	512373	511166
DH9F	I347	banteng08	Buffalo	0.0034	1.234	489149	485833
DH9F	I347	banteng09	Buffalo	0.0032	1.243	502384	499153
DH9F	I347	gaur_ypr115	Buffalo	-0.0005	-0.23	498475	499004
DH9F	I347	gaur04	Buffalo	-0.0001	-0.041	499583	499670
DH9F	RS1M	B1	Buffalo	0.0035	1.553	505842	502268
DH9F	RS1M	B3	Buffalo	0.005	1.969	506609	501546
DH9F	RS1M	banteng08	Buffalo	0.0042	1.887	482110	478095
DH9F	RS1M	banteng09	Buffalo	0.0042	1.917	495372	491231
DH9F	RS1M	gaur_ypr115	Buffalo	0.0043	2.11	492844	488617
DH9F	RS1M	gaur04	Buffalo	0.0049	2.614	493748	488962
DH9F	RS2F	B1	Buffalo	0.0015	0.598	502558	501061
DH9F	RS2F	B3	Buffalo	0.001	0.426	501873	500898
DH9F	RS2F	banteng08	Buffalo	0.002	0.933	478963	477020
DH9F	RS2F	banteng09	Buffalo	-0.0003	-0.143	491037	491356
DH9F	RS2F	gaur_ypr115	Buffalo	0.0022	1.195	489563	487397
DH9F	RS2F	gaur04	Buffalo	0.0026	1.323	490571	488030
DH9F	SA10	B1	Buffalo	0.0015	0.608	505508	503985
DH9F	SA10	B3	Buffalo	0.0019	0.729	506125	504180
DH9F	SA10	banteng08	Buffalo	0.0028	1.109	482106	479407
DH9F	SA10	banteng09	Buffalo	0.0009	0.343	495120	494257
DH9F	SA10	gaur_ypr115	Buffalo	0.0047	2.177	493502	488910
DH9F	SA10	gaur04	Buffalo	0.004	1.922	494387	490454
DJ6M	H578	B1	Buffalo	-0.0008	-0.311	504015	504776
DJ6M	H578	B3	Buffalo	-0.002	-0.82	503156	505135
DJ6M	H578	banteng08	Buffalo	0.0013	0.595	480075	478828
DJ6M	H578	banteng09	Buffalo	-0.0006	-0.279	492468	493108
DJ6M	H578	gaur_ypr115	Buffalo	-0.0015	-0.677	490512	491994
DJ6M	H578	gaur04	Buffalo	-0.0024	-1.204	491099	493501
DJ6M	I347	B1	Buffalo	-0.006	-2.458	498180	504199
DJ6M	I347	B3	Buffalo	-0.0038	-1.674	498937	502762
DJ6M	I347	banteng08	Buffalo	0.0003	0.15	476965	476635
DJ6M	I347	banteng09	Buffalo	0.0004	0.182	489875	489457
DJ6M	I347	gaur_ypr115	Buffalo	-0.0043	-1.849	486025	490249
DJ6M	I347	gaur04	Buffalo	-0.0035	-1.441	487468	490873
DJ6M	RS1M	B1	Buffalo	-0.0004	-0.179	496251	496657
DJ6M	RS1M	B3	Buffalo	-0.0002	-0.064	496473	496623
DJ6M	RS1M	banteng08	Buffalo	0.0014	0.571	474268	472934
DJ6M	RS1M	banteng09	Buffalo	0.0016	0.689	486971	485429
DJ6M	RS1M	gaur_ypr115	Buffalo	0.0006	0.289	483921	483353
DJ6M	RS1M	gaur04	Buffalo	0.0014	0.682	485154	483788
DJ6M	RS2F	B1	Buffalo	-0.002	-0.85	492819	494790
DJ6M	RS2F	B3	Buffalo	-0.0038	-1.542	491750	495465
DJ6M	RS2F	banteng08	Buffalo	-0.0004	-0.192	470204	470576
DJ6M	RS2F	banteng09	Buffalo	-0.0026	-1.075	481811	484278
DJ6M	RS2F	gaur_ypr115	Buffalo	-0.0011	-0.548	480463	481490
DJ6M	RS2F	gaur04	Buffalo	-0.0007	-0.314	481375	482004
DJ6M	SA10	B1	Buffalo	-0.0022	-0.816	497146	499317
DJ6M	SA10	B3	Buffalo	-0.0031	-1.29	496480	499540
DJ6M	SA10	banteng08	Buffalo	0	0.009	475112	475090
DJ6M	SA10	banteng09	Buffalo	-0.0017	-0.713	487165	488863
DJ6M	SA10	gaur_ypr115	Buffalo	0.0009	0.389	485019	484156
DJ6M	SA10	gaur04	Buffalo	0.0004	0.178	485918	485524
H578	I347	B1	Buffalo	-0.0052	-2.222	509704	515010
H578	I347	B3	Buffalo	-0.0019	-0.785	510383	512334
H578	I347	banteng08	Buffalo	-0.0008	-0.329	485947	486736
H578	I347	banteng09	Buffalo	0.0012	0.517	500436	499258
H578	I347	gaur_ypr115	Buffalo	-0.0026	-1.412	497344	499898
H578	I347	gaur04	Buffalo	-0.0011	-0.603	499089	500179
H578	RS1M	B1	Buffalo	0.0006	0.228	506158	505562
H578	RS1M	B3	Buffalo	0.0019	0.677	506696	504805
H578	RS1M	banteng08	Buffalo	0.0001	0.05	480491	480383
H578	RS1M	banteng09	Buffalo	0.0022	0.98	494607	492428
H578	RS1M	gaur_ypr115	Buffalo	0.0021	1.005	493017	490927
H578	RS1M	gaur04	Buffalo	0.0039	2.228	495000	491142
H578	RS2F	B1	Buffalo	-0.0012	-0.469	499852	501089
H578	RS2F	B3	Buffalo	-0.002	-0.799	499662	501669
H578	RS2F	banteng08	Buffalo	-0.002	-0.876	475082	476975
H578	RS2F	banteng09	Buffalo	-0.0022	-0.916	487940	490107
H578	RS2F	gaur_ypr115	Buffalo	0.0003	0.143	487572	487314
H578	RS2F	gaur04	Buffalo	0.0017	1.048	489505	487802
H578	SA10	B1	Buffalo	-0.0013	-0.559	508972	510300
H578	SA10	B3	Buffalo	-0.001	-0.351	509563	510621
H578	SA10	banteng08	Buffalo	-0.0012	-0.475	484200	485324
H578	SA10	banteng09	Buffalo	-0.0009	-0.391	497994	498906
H578	SA10	gaur_ypr115	Buffalo	0.0025	1.441	496943	494439
H578	SA10	gaur04	Buffalo	0.0031	1.699	498871	495821
I347	RS1M	B1	Buffalo	0.0059	2.577	511421	505417
I347	RS1M	B3	Buffalo	0.0036	1.487	509873	506263
I347	RS1M	banteng08	Buffalo	0.0009	0.327	483347	482486
I347	RS1M	banteng09	Buffalo	0.0011	0.451	496288	495214
I347	RS1M	gaur_ypr115	Buffalo	0.0051	2.458	497341	492291
I347	RS1M	gaur04	Buffalo	0.0048	2.64	498107	493339
I347	RS2F	B1	Buffalo	0.0041	1.724	506118	502020
I347	RS2F	B3	Buffalo	-0.0004	-0.187	503313	503727
I347	RS2F	banteng08	Buffalo	-0.0012	-0.544	478320	479483
I347	RS2F	banteng09	Buffalo	-0.0033	-1.382	490516	493781
I347	RS2F	gaur_ypr115	Buffalo	0.0032	1.703	492402	489299
I347	RS2F	gaur04	Buffalo	0.0025	1.464	493090	490592
I347	SA10	B1	Buffalo	0.0039	1.677	510047	506085
I347	SA10	B3	Buffalo	0.0009	0.336	508382	507468
I347	SA10	banteng08	Buffalo	-0.0003	-0.114	482934	483253
I347	SA10	banteng09	Buffalo	-0.0021	-0.804	495385	497469
I347	SA10	gaur_ypr115	Buffalo	0.0053	2.97	496669	491385
I347	SA10	gaur04	Buffalo	0.0041	2.158	497332	493282
RS1M	RS2F	B1	Buffalo	-0.0021	-0.963	495719	497776
RS1M	RS2F	B3	Buffalo	-0.004	-1.753	495156	499141
RS1M	RS2F	banteng08	Buffalo	-0.0022	-0.957	472025	474101
RS1M	RS2F	banteng09	Buffalo	-0.0046	-1.834	483882	488338
RS1M	RS2F	gaur_ypr115	Buffalo	-0.002	-1.044	482953	484905
RS1M	RS2F	gaur04	Buffalo	-0.0024	-1.373	483645	485933
RS1M	SA10	B1	Buffalo	-0.002	-0.877	501130	503178
RS1M	SA10	B3	Buffalo	-0.003	-1.207	501064	504092
RS1M	SA10	banteng08	Buffalo	-0.0014	-0.578	477801	479100
RS1M	SA10	banteng09	Buffalo	-0.0033	-1.417	489950	493211
RS1M	SA10	gaur_ypr115	Buffalo	0.0002	0.114	488354	488140
RS1M	SA10	gaur04	Buffalo	-0.001	-0.62	489015	490008
RS2F	SA10	B1	Buffalo	-0.0002	-0.088	500474	500695
RS2F	SA10	B3	Buffalo	0.0008	0.323	500956	500141
RS2F	SA10	banteng08	Buffalo	0.0007	0.289	477420	476727
RS2F	SA10	banteng09	Buffalo	0.0012	0.497	490860	489725
RS2F	SA10	gaur_ypr115	Buffalo	0.0022	1.214	488178	486049
RS2F	SA10	gaur04	Buffalo	0.0012	0.703	489010	487835

## Sheet: D(wild,wild;SAI,Buffalo)
Supplementary Data 4 D statistic among gaur, banteng, and indicine to select pure indicine cattle, banteng and gaur samples
Popa	Popb	Popc(Source population)	Popd（out group）	D stat	Z score	BABA	ABBA
B1	B3	RS2F	Buffalo	-0.0012	-0.038	310541	311125
B1	B3	DH7F	Buffalo	-0.0009	-0.027	312686	313069
B1	B3	DH9F	Buffalo	-0.0002	-0.007	312126	312119
B1	B3	H578	Buffalo	0	-0.001	312358	312234
B1	B3	SA10	Buffalo	0.0002	0.006	313098	312831
B1	B3	CH5M	Buffalo	0.0004	0.012	312290	311912
B1	B3	RS1M	Buffalo	0.002	0.061	312305	310936
B1	B3	CH9M	Buffalo	0.0022	0.068	313337	311847
B1	B3	DJ6M	Buffalo	0.0022	0.068	309637	308157
B1	B3	DH3M	Buffalo	0.0024	0.074	311091	309436
B1	B3	CH3M	Buffalo	0.0056	0.178	312737	309117
B1	B3	I347	Buffalo	0.0058	0.183	314524	310748
B1	B3	CH10M	Buffalo	0.0069	0.217	314281	309817
B1	B3	CA279	Buffalo	0.007	0.22	316040	311487
B1	B3	DH1M	Buffalo	0.0075	0.24	315232	310391
B1	banteng08	H578	Buffalo	-0.0056	-0.182	303597	306925
B1	banteng08	RS2F	Buffalo	-0.0023	-0.073	302917	304212
B1	banteng08	DJ6M	Buffalo	-0.0021	-0.069	301369	302561
B1	banteng08	DH9F	Buffalo	-0.0018	-0.059	303933	304949
B1	banteng08	CH5M	Buffalo	-0.0011	-0.035	304571	305146
B1	banteng08	RS1M	Buffalo	-0.001	-0.033	304168	304715
B1	banteng08	DH7F	Buffalo	-0.0008	-0.026	304951	305358
B1	banteng08	DH3M	Buffalo	-0.0007	-0.024	303277	303643
B1	banteng08	CH3M	Buffalo	0.0007	0.024	304637	304100
B1	banteng08	SA10	Buffalo	0.0009	0.029	305510	304892
B1	banteng08	CH9M	Buffalo	0.0021	0.069	305730	304348
B1	banteng08	I347	Buffalo	0.0022	0.072	306484	305044
B1	banteng08	CH10M	Buffalo	0.0028	0.089	306263	304478
B1	banteng08	DH1M	Buffalo	0.0031	0.099	307226	305274
B1	banteng08	CA279	Buffalo	0.0051	0.163	308030	304847
B1	banteng09	H578	Buffalo	0.0119	0.401	318240	310692
B1	banteng09	DH7F	Buffalo	0.0144	0.481	319308	310176
B1	banteng09	RS2F	Buffalo	0.0148	0.497	317449	308154
B1	banteng09	DH3M	Buffalo	0.0166	0.563	317980	307564
B1	banteng09	CH5M	Buffalo	0.017	0.572	319400	308690
B1	banteng09	SA10	Buffalo	0.0177	0.6	320124	308950
B1	banteng09	DJ6M	Buffalo	0.0177	0.603	316408	305336
B1	banteng09	DH9F	Buffalo	0.0182	0.613	319119	307630
B1	banteng09	CH10M	Buffalo	0.0191	0.634	320706	308650
B1	banteng09	RS1M	Buffalo	0.0192	0.643	319182	307110
B1	banteng09	CH3M	Buffalo	0.0194	0.648	319538	307339
B1	banteng09	CA279	Buffalo	0.02	0.663	322559	309830
B1	banteng09	DH1M	Buffalo	0.02	0.675	321590	308924
B1	banteng09	CH9M	Buffalo	0.0211	0.712	320667	307375
B1	banteng09	I347	Buffalo	0.0225	0.762	321643	307460
B3	banteng08	H578	Buffalo	-0.0058	-0.165	299959	303469
B3	banteng08	CH3M	Buffalo	-0.0048	-0.136	299597	302502
B3	banteng08	DJ6M	Buffalo	-0.0045	-0.13	297359	300100
B3	banteng08	DH1M	Buffalo	-0.0044	-0.125	300793	303478
B3	banteng08	I347	Buffalo	-0.0041	-0.115	300552	303026
B3	banteng08	CH10M	Buffalo	-0.004	-0.112	300206	302661
B3	banteng08	DH3M	Buffalo	-0.0036	-0.1	298774	300971
B3	banteng08	RS1M	Buffalo	-0.0033	-0.094	300376	302423
B3	banteng08	CA279	Buffalo	-0.0019	-0.054	301936	303123
B3	banteng08	DH9F	Buffalo	-0.0016	-0.046	301031	302045
B3	banteng08	CH5M	Buffalo	-0.0015	-0.042	301544	302473
B3	banteng08	RS2F	Buffalo	-0.0014	-0.04	300598	301507
B3	banteng08	DH7F	Buffalo	-0.0004	-0.01	302589	302846
B3	banteng08	CH9M	Buffalo	-0.0001	-0.003	302381	302466
B3	banteng08	SA10	Buffalo	0.0002	0.007	302082	301968
B3	banteng09	H578	Buffalo	0.0123	0.367	312971	305449
B3	banteng09	CH10M	Buffalo	0.013	0.382	313004	305067
B3	banteng09	DH1M	Buffalo	0.0133	0.396	313634	305482
B3	banteng09	CA279	Buffalo	0.014	0.411	314396	305818
B3	banteng09	DH3M	Buffalo	0.0146	0.424	311908	303055
B3	banteng09	CH3M	Buffalo	0.0145	0.432	312589	303713
B3	banteng09	DH7F	Buffalo	0.0156	0.458	315151	305566
B3	banteng09	RS2F	Buffalo	0.0164	0.477	313196	303204
B3	banteng09	DJ6M	Buffalo	0.0161	0.483	310739	300985
B3	banteng09	I347	Buffalo	0.0171	0.51	314071	303569
B3	banteng09	CH5M	Buffalo	0.0172	0.511	314505	303975
B3	banteng09	RS1M	Buffalo	0.0178	0.521	313922	303049
B3	banteng09	SA10	Buffalo	0.018	0.536	314815	303750
B3	banteng09	DH9F	Buffalo	0.0191	0.561	314726	302997
B3	banteng09	CH9M	Buffalo	0.0196	0.583	315458	303396
banteng08	banteng09	CA279	Buffalo	0.0219	0.601	177463	169894
banteng08	banteng09	DH7F	Buffalo	0.0217	0.601	177486	169980
banteng08	banteng09	CH10M	Buffalo	0.0237	0.651	177459	169271
banteng08	banteng09	RS2F	Buffalo	0.0251	0.681	177348	168700
banteng08	banteng09	SA10	Buffalo	0.0249	0.685	177921	169323
banteng08	banteng09	H578	Buffalo	0.0252	0.706	177975	169254
banteng08	banteng09	DH3M	Buffalo	0.0255	0.71	177027	168262
banteng08	banteng09	DH1M	Buffalo	0.0256	0.725	177756	168922
banteng08	banteng09	CH5M	Buffalo	0.0265	0.729	178001	168850
banteng08	banteng09	CH3M	Buffalo	0.0276	0.769	177552	168057
banteng08	banteng09	CH9M	Buffalo	0.0287	0.791	178006	168126
banteng08	banteng09	DJ6M	Buffalo	0.0295	0.817	176896	166800
banteng08	banteng09	DH9F	Buffalo	0.0302	0.836	178136	167750
banteng08	banteng09	RS1M	Buffalo	0.0309	0.858	178061	167426
banteng08	banteng09	I347	Buffalo	0.0309	0.865	178879	168231
gaur_ypr115	gaur04	DH3M	Buffalo	0.0031	1.388	608143	604365
gaur_ypr115	gaur04	CH10M	Buffalo	0.0032	1.445	609791	605936
gaur_ypr115	gaur04	CH9M	Buffalo	0.0038	1.511	612075	607504
gaur_ypr115	gaur04	CH5M	Buffalo	0.0036	1.523	611411	607083
gaur_ypr115	gaur04	SA10	Buffalo	0.0037	1.552	610964	606428
gaur_ypr115	gaur04	DH1M	Buffalo	0.0039	1.606	611758	607021
gaur_ypr115	gaur04	H578	Buffalo	0.0038	1.661	613348	608663
gaur_ypr115	gaur04	CH3M	Buffalo	0.0037	1.665	609659	605128
gaur_ypr115	gaur04	DJ6M	Buffalo	0.0042	1.709	606696	601685
gaur_ypr115	gaur04	CA279	Buffalo	0.0044	1.796	614289	608965
gaur_ypr115	gaur04	RS2F	Buffalo	0.0046	1.905	609500	603967
gaur_ypr115	gaur04	DH9F	Buffalo	0.0044	1.915	610622	605297
gaur_ypr115	gaur04	RS1M	Buffalo	0.0048	1.919	610367	604523
gaur_ypr115	gaur04	I347	Buffalo	0.0052	2.027	613723	607375
gaur_ypr115	gaur04	DH7F	Buffalo	0.0049	2.123	612479	606481

## Sheet: D(wild,wild;taurine,Buffalo)
Supplementary Data 4 D statistic among gaur, banteng, and taurine cattle to select pure taurine cattle, banteng and gaur samples
Popa	Popb	Popc(Source population)	Popd（out group）	D stat	Z score	BABA	ABBA
B1	B3	SRR1346389	Buffalo	-0.0057	-0.192	303418	306777
B1	B3	ERR2734951	Buffalo	-0.0041	-0.139	302313	304689
B1	B3	SRR3497451	Buffalo	-0.0029	-0.1	303679	305352
B1	B3	SRR1525705	Buffalo	-0.0028	-0.096	304008	305619
B1	B3	SRR1346376	Buffalo	-0.0026	-0.087	304066	305521
B1	B3	ERR2734944	Buffalo	-0.0025	-0.086	302938	304368
B1	B3	SRR3497613	Buffalo	-0.0025	-0.083	304117	305503
B1	B3	SRR1525702	Buffalo	-0.0019	-0.067	304790	305878
B1	B3	SRR3497466	Buffalo	-0.0018	-0.063	304224	305243
B1	B3	SRR1425144	Buffalo	-0.0017	-0.057	304876	305790
B1	B3	SRR3497464	Buffalo	-0.0012	-0.041	303843	304469
B1	B3	SRR1346390	Buffalo	-0.001	-0.033	304662	305160
B1	B3	SRR1348583	Buffalo	-0.0002	-0.008	305454	305505
B1	B3	SRR1355239	Buffalo	-0.0001	-0.005	304924	304910
B1	B3	SRR1525619	Buffalo	0.0001	0.002	304636	304497
B1	banteng08	SRR1346376	Buffalo	-0.0261	-0.885	292178	307758
B1	banteng08	SRR1346389	Buffalo	-0.0257	-0.872	291996	307295
B1	banteng08	ERR2734951	Buffalo	-0.0246	-0.841	290730	305330
B1	banteng08	SRR3497451	Buffalo	-0.0248	-0.84	291896	306658
B1	banteng08	SRR1525619	Buffalo	-0.0241	-0.822	292207	306573
B1	banteng08	ERR2734944	Buffalo	-0.0243	-0.82	291599	306039
B1	banteng08	SRR3497464	Buffalo	-0.024	-0.814	292109	306406
B1	banteng08	SRR1525705	Buffalo	-0.0237	-0.807	292373	306464
B1	banteng08	SRR1425144	Buffalo	-0.0234	-0.795	292880	306812
B1	banteng08	SRR3497466	Buffalo	-0.0231	-0.785	292632	306405
B1	banteng08	SRR1525702	Buffalo	-0.0229	-0.779	292930	306556
B1	banteng08	SRR1355239	Buffalo	-0.0229	-0.775	292987	306636
B1	banteng08	SRR1346390	Buffalo	-0.0227	-0.773	292903	306426
B1	banteng08	SRR3497613	Buffalo	-0.0219	-0.741	292948	305953
B1	banteng08	SRR1348583	Buffalo	-0.0211	-0.714	293832	306419
B1	banteng09	SRR1346376	Buffalo	0.0081	0.287	310182	305126
B1	banteng09	SRR3497464	Buffalo	0.0082	0.29	309846	304740
B1	banteng09	SRR1346389	Buffalo	0.0084	0.299	310018	304790
B1	banteng09	SRR3497451	Buffalo	0.0084	0.299	309788	304556
B1	banteng09	ERR2734951	Buffalo	0.0089	0.317	308626	303112
B1	banteng09	SRR1525705	Buffalo	0.0091	0.322	310113	304501
B1	banteng09	ERR2734944	Buffalo	0.0098	0.349	309438	303357
B1	banteng09	SRR1525619	Buffalo	0.0101	0.362	310310	304035
B1	banteng09	SRR1425144	Buffalo	0.0103	0.365	310852	304497
B1	banteng09	SRR1525702	Buffalo	0.0105	0.373	310944	304420
B1	banteng09	SRR3497466	Buffalo	0.0105	0.374	310657	304150
B1	banteng09	SRR1346390	Buffalo	0.0106	0.376	310858	304309
B1	banteng09	SRR3497613	Buffalo	0.0113	0.401	310847	303847
B1	banteng09	SRR1355239	Buffalo	0.0114	0.402	310976	303948
B1	banteng09	SRR1348583	Buffalo	0.012	0.424	311839	304396
B3	banteng08	SRR1525619	Buffalo	-0.0242	-0.735	290169	304558
B3	banteng08	SRR1346376	Buffalo	-0.024	-0.722	290673	304949
B3	banteng08	SRR3497464	Buffalo	-0.0233	-0.701	290047	303890
B3	banteng08	SRR1355239	Buffalo	-0.0231	-0.695	290587	304339
B3	banteng08	SRR3497451	Buffalo	-0.0222	-0.667	290696	303889
B3	banteng08	SRR1425144	Buffalo	-0.022	-0.665	291132	304234
B3	banteng08	ERR2734944	Buffalo	-0.022	-0.662	290202	303224
B3	banteng08	SRR1346390	Buffalo	-0.0219	-0.66	290992	304007
B3	banteng08	SRR3497466	Buffalo	-0.0219	-0.659	290957	303966
B3	banteng08	SRR1525705	Buffalo	-0.0214	-0.65	291101	303847
B3	banteng08	SRR1525702	Buffalo	-0.0214	-0.645	291400	304119
B3	banteng08	SRR1348583	Buffalo	-0.0212	-0.639	291408	304011
B3	banteng08	ERR2734951	Buffalo	-0.0208	-0.627	289917	302208
B3	banteng08	SRR1346389	Buffalo	-0.0206	-0.617	291784	304078
B3	banteng08	SRR3497613	Buffalo	-0.0201	-0.603	291457	303415
B3	banteng09	SRR3497464	Buffalo	0.0096	0.304	306467	300692
B3	banteng09	SRR1525619	Buffalo	0.0106	0.34	306800	300423
B3	banteng09	SRR1346376	Buffalo	0.0109	0.345	307362	300804
B3	banteng09	SRR3497451	Buffalo	0.0116	0.37	307231	300210
B3	banteng09	SRR1355239	Buffalo	0.0117	0.372	307308	300275
B3	banteng09	SRR1525705	Buffalo	0.0119	0.381	307498	300312
B3	banteng09	SRR1346390	Buffalo	0.012	0.382	307528	300297
B3	banteng09	SRR1425144	Buffalo	0.0122	0.389	307734	300368
B3	banteng09	SRR3497466	Buffalo	0.0125	0.399	307633	300070
B3	banteng09	SRR1348583	Buffalo	0.0126	0.401	308035	300409
B3	banteng09	SRR1525702	Buffalo	0.0126	0.402	308042	300404
B3	banteng09	ERR2734944	Buffalo	0.0127	0.405	306812	299153
B3	banteng09	ERR2734951	Buffalo	0.0133	0.423	306298	298294
B3	banteng09	SRR3497613	Buffalo	0.0138	0.438	308077	299755
B3	banteng09	SRR1346389	Buffalo	0.0142	0.449	308605	300036
banteng08	banteng09	SRR3497464	Buffalo	0.0477	1.36	179118	162848
banteng08	banteng09	SRR1525705	Buffalo	0.0486	1.405	179277	162716
banteng08	banteng09	SRR3497451	Buffalo	0.0494	1.413	179339	162497
banteng08	banteng09	SRR3497613	Buffalo	0.0494	1.416	179262	162431
banteng08	banteng09	SRR1348583	Buffalo	0.0493	1.419	179494	162663
banteng08	banteng09	SRR1346390	Buffalo	0.0493	1.425	179392	162591
banteng08	banteng09	SRR1525702	Buffalo	0.0498	1.428	179379	162420
banteng08	banteng09	ERR2734951	Buffalo	0.0498	1.438	178466	161565
banteng08	banteng09	SRR1425144	Buffalo	0.05	1.439	179496	162450
banteng08	banteng09	SRR3497466	Buffalo	0.0503	1.439	179564	162428
banteng08	banteng09	SRR1355239	Buffalo	0.0509	1.445	179815	162447
banteng08	banteng09	SRR1346376	Buffalo	0.0508	1.446	179942	162585
banteng08	banteng09	SRR1346389	Buffalo	0.0512	1.455	179855	162398
banteng08	banteng09	ERR2734944	Buffalo	0.0508	1.466	179166	161892
banteng08	banteng09	SRR1525619	Buffalo	0.0513	1.477	179532	162078
gaur_ypr115	gaur04	SRR1346376	Buffalo	0.0024	1.012	609767	606834
gaur_ypr115	gaur04	SRR3497451	Buffalo	0.003	1.206	609635	605962
gaur_ypr115	gaur04	SRR3497466	Buffalo	0.003	1.248	610262	606596
gaur_ypr115	gaur04	SRR1355239	Buffalo	0.0033	1.369	610755	606718
gaur_ypr115	gaur04	SRR1348583	Buffalo	0.0033	1.371	611033	606999
gaur_ypr115	gaur04	SRR1525619	Buffalo	0.0035	1.426	610397	606102
gaur_ypr115	gaur04	SRR3497464	Buffalo	0.0035	1.445	609802	605501
gaur_ypr115	gaur04	SRR3497613	Buffalo	0.0035	1.446	610197	605980
gaur_ypr115	gaur04	ERR2734951	Buffalo	0.0035	1.461	607854	603567
gaur_ypr115	gaur04	SRR1525702	Buffalo	0.0038	1.504	611387	606823
gaur_ypr115	gaur04	ERR2734944	Buffalo	0.0038	1.579	608464	603865
gaur_ypr115	gaur04	SRR1525705	Buffalo	0.0038	1.598	610981	606307
gaur_ypr115	gaur04	SRR1346390	Buffalo	0.0041	1.659	610896	605968
gaur_ypr115	gaur04	SRR1346389	Buffalo	0.0044	1.768	611254	605914
gaur_ypr115	gaur04	SRR1425144	Buffalo	0.0046	1.862	611610	605962

## Sheet: D(taurine,taurine;SAI,Buffalo)
Supplementary Data 4 D statistic among indicine and taurine cattle to select pure taurine and indicine samples
Popa	Popb	Popc(Source population)	Popd（out group）	D stat	Z score	BABA	ABBA
ERR2734944	ERR2734951	DH9F	Buffalo	-0.0057	-1.238	358263	362387
ERR2734944	ERR2734951	DH1M	Buffalo	-0.0039	-0.852	358475	361290
ERR2734944	ERR2734951	I347	Buffalo	-0.0022	-0.457	360492	362075
ERR2734944	ERR2734951	CH5M	Buffalo	-0.0016	-0.35	359848	361011
ERR2734944	ERR2734951	H578	Buffalo	-0.0014	-0.294	362460	363457
ERR2734944	ERR2734951	CA279	Buffalo	-0.0008	-0.182	364466	365019
ERR2734944	ERR2734951	RS2F	Buffalo	-0.0005	-0.126	357260	357646
ERR2734944	ERR2734951	DH7F	Buffalo	0.0003	0.069	360948	360712
ERR2734944	ERR2734951	DH3M	Buffalo	0.0006	0.138	357623	357184
ERR2734944	ERR2734951	DJ6M	Buffalo	0.0012	0.282	354761	353898
ERR2734944	ERR2734951	CH3M	Buffalo	0.0015	0.324	358471	357429
ERR2734944	ERR2734951	CH9M	Buffalo	0.0022	0.473	360297	358750
ERR2734944	ERR2734951	SA10	Buffalo	0.0032	0.717	361414	359083
ERR2734944	ERR2734951	CH10M	Buffalo	0.0038	0.82	359371	356683
ERR2734944	ERR2734951	RS1M	Buffalo	0.0045	1.024	359605	356389
ERR2734944	SRR1346376	SA10	Buffalo	-0.0072	-1.585	366116	371404
ERR2734944	SRR1346376	CH5M	Buffalo	-0.0039	-0.803	366322	369204
ERR2734944	SRR1346376	DH9F	Buffalo	-0.0027	-0.521	367117	369083
ERR2734944	SRR1346376	DH1M	Buffalo	-0.0014	-0.308	366335	367390
ERR2734944	SRR1346376	DJ6M	Buffalo	-0.0004	-0.089	361984	362273
ERR2734944	SRR1346376	RS2F	Buffalo	-0.0001	-0.03	365128	365234
ERR2734944	SRR1346376	I347	Buffalo	0	0.009	368792	368758
ERR2734944	SRR1346376	DH3M	Buffalo	0.001	0.194	365807	365098
ERR2734944	SRR1346376	CA279	Buffalo	0.001	0.23	373233	372457
ERR2734944	SRR1346376	H578	Buffalo	0.0012	0.251	372280	371420
ERR2734944	SRR1346376	RS1M	Buffalo	0.0028	0.648	366676	364605
ERR2734944	SRR1346376	CH3M	Buffalo	0.0034	0.793	366921	364407
ERR2734944	SRR1346376	DH7F	Buffalo	0.0041	0.9	369493	366484
ERR2734944	SRR1346376	CH9M	Buffalo	0.0069	1.449	369735	364688
ERR2734944	SRR1346376	CH10M	Buffalo	0.0067	1.578	367652	362728
ERR2734944	SRR1346389	CH5M	Buffalo	-0.01	-1.984	369081	376515
ERR2734944	SRR1346389	DH9F	Buffalo	-0.0088	-1.779	368581	375153
ERR2734944	SRR1346389	RS2F	Buffalo	-0.0049	-1.153	367521	371162
ERR2734944	SRR1346389	I347	Buffalo	-0.0041	-0.947	370657	373735
ERR2734944	SRR1346389	DH1M	Buffalo	-0.0044	-0.912	369608	372910
ERR2734944	SRR1346389	CA279	Buffalo	-0.0037	-0.828	375826	378628
ERR2734944	SRR1346389	CH9M	Buffalo	-0.0017	-0.337	370849	372100
ERR2734944	SRR1346389	RS1M	Buffalo	-0.0014	-0.301	369455	370506
ERR2734944	SRR1346389	DH3M	Buffalo	-0.0012	-0.263	368569	369448
ERR2734944	SRR1346389	CH3M	Buffalo	-0.0012	-0.254	369494	370394
ERR2734944	SRR1346389	CH10M	Buffalo	-0.001	-0.208	369413	370167
ERR2734944	SRR1346389	SA10	Buffalo	-0.0001	-0.031	372864	372967
ERR2734944	SRR1346389	DJ6M	Buffalo	0.0003	0.073	366405	366164
ERR2734944	SRR1346389	H578	Buffalo	0.0011	0.226	375774	374966
ERR2734944	SRR1346389	DH7F	Buffalo	0.0026	0.535	373124	371188
ERR2734944	SRR1346390	DH1M	Buffalo	-0.0063	-1.278	365256	369883
ERR2734944	SRR1346390	I347	Buffalo	-0.0049	-1.075	366665	370238
ERR2734944	SRR1346390	SA10	Buffalo	-0.0045	-1.014	366721	370029
ERR2734944	SRR1346390	CH5M	Buffalo	-0.0038	-0.803	366708	369479
ERR2734944	SRR1346390	DH9F	Buffalo	-0.0027	-0.561	365956	367937
ERR2734944	SRR1346390	CA279	Buffalo	-0.0015	-0.33	371982	373092
ERR2734944	SRR1346390	RS2F	Buffalo	-0.0013	-0.308	363588	364539
ERR2734944	SRR1346390	DH3M	Buffalo	-0.001	-0.22	364551	365261
ERR2734944	SRR1346390	DJ6M	Buffalo	-0.0002	-0.044	362600	362746
ERR2734944	SRR1346390	CH3M	Buffalo	-0.0001	-0.027	365512	365594
ERR2734944	SRR1346390	RS1M	Buffalo	0.0005	0.122	365969	365578
ERR2734944	SRR1346390	CH9M	Buffalo	0.0022	0.475	367485	365877
ERR2734944	SRR1346390	H578	Buffalo	0.0026	0.563	371774	369847
ERR2734944	SRR1346390	CH10M	Buffalo	0.0036	0.811	367006	364353
ERR2734944	SRR1346390	DH7F	Buffalo	0.0076	1.77	370476	364862
ERR2734944	SRR1348583	DH1M	Buffalo	-0.0058	-1.255	370277	374595
ERR2734944	SRR1348583	DH9F	Buffalo	-0.0025	-0.513	371807	373688
ERR2734944	SRR1348583	CH5M	Buffalo	-0.0021	-0.467	372005	373604
ERR2734944	SRR1348583	SA10	Buffalo	-0.0017	-0.36	372505	373784
ERR2734944	SRR1348583	RS2F	Buffalo	-0.0008	-0.185	369296	369896
ERR2734944	SRR1348583	DJ6M	Buffalo	-0.0006	-0.133	366728	367183
ERR2734944	SRR1348583	DH3M	Buffalo	0.0003	0.068	369805	369572
ERR2734944	SRR1348583	RS1M	Buffalo	0.0004	0.088	370631	370316
ERR2734944	SRR1348583	CH3M	Buffalo	0.0006	0.128	370459	370018
ERR2734944	SRR1348583	I347	Buffalo	0.0008	0.184	373539	372944
ERR2734944	SRR1348583	CA279	Buffalo	0.001	0.217	377905	377171
ERR2734944	SRR1348583	H578	Buffalo	0.001	0.222	376111	375358
ERR2734944	SRR1348583	CH9M	Buffalo	0.0026	0.535	372598	370686
ERR2734944	SRR1348583	CH10M	Buffalo	0.0036	0.759	371206	368573
ERR2734944	SRR1348583	DH7F	Buffalo	0.0068	1.429	375309	370249
ERR2734944	SRR1355239	CH5M	Buffalo	-0.0056	-1.158	368835	373021
ERR2734944	SRR1355239	H578	Buffalo	-0.0024	-0.515	373778	375584
ERR2734944	SRR1355239	DH1M	Buffalo	0.0003	0.076	370571	370335
ERR2734944	SRR1355239	RS2F	Buffalo	0.0005	0.111	368613	368246
ERR2734944	SRR1355239	DJ6M	Buffalo	0.0007	0.147	365828	365312
ERR2734944	SRR1355239	SA10	Buffalo	0.0017	0.376	372486	371188
ERR2734944	SRR1355239	DH3M	Buffalo	0.0022	0.485	369100	367463
ERR2734944	SRR1355239	DH9F	Buffalo	0.0024	0.504	371472	369729
ERR2734944	SRR1355239	CA279	Buffalo	0.0032	0.727	376715	374314
ERR2734944	SRR1355239	RS1M	Buffalo	0.0032	0.739	370116	367788
ERR2734944	SRR1355239	I347	Buffalo	0.0032	0.782	372130	369747
ERR2734944	SRR1355239	CH10M	Buffalo	0.0041	0.915	370382	367363
ERR2734944	SRR1355239	CH3M	Buffalo	0.0047	1.133	370686	367195
ERR2734944	SRR1355239	CH9M	Buffalo	0.0057	1.293	372663	368418
ERR2734944	SRR1355239	DH7F	Buffalo	0.006	1.333	373491	369040
ERR2734944	SRR1425134	CH5M	Buffalo	-0.0092	-1.877	364999	371745
ERR2734944	SRR1425134	I347	Buffalo	-0.0064	-1.479	366447	371154
ERR2734944	SRR1425134	DH1M	Buffalo	-0.0068	-1.473	365451	370420
ERR2734944	SRR1425134	DH9F	Buffalo	-0.0039	-0.799	366022	368873
ERR2734944	SRR1425134	DH3M	Buffalo	-0.0016	-0.327	365004	366133
ERR2734944	SRR1425134	RS1M	Buffalo	-0.0014	-0.29	365362	366385
ERR2734944	SRR1425134	RS2F	Buffalo	-0.0012	-0.277	364874	365753
ERR2734944	SRR1425134	CH9M	Buffalo	-0.0003	-0.057	367785	368003
ERR2734944	SRR1425134	CH3M	Buffalo	0.0002	0.049	365926	365755
ERR2734944	SRR1425134	CH10M	Buffalo	0.0006	0.114	366178	365763
ERR2734944	SRR1425134	SA10	Buffalo	0.0012	0.258	369492	368641
ERR2734944	SRR1425134	H578	Buffalo	0.0017	0.375	371538	370285
ERR2734944	SRR1425134	DJ6M	Buffalo	0.0017	0.383	363306	362069
ERR2734944	SRR1425134	CA279	Buffalo	0.0025	0.558	373432	371578
ERR2734944	SRR1425134	DH7F	Buffalo	0.0026	0.58	368778	366862
ERR2734944	SRR1525619	DH1M	Buffalo	-0.01	-2.164	370854	378379
ERR2734944	SRR1525619	DH9F	Buffalo	-0.0097	-2.009	371578	378825
ERR2734944	SRR1525619	CA279	Buffalo	-0.0083	-1.76	377489	383782
ERR2734944	SRR1525619	RS2F	Buffalo	-0.0052	-1.125	370023	373911
ERR2734944	SRR1525619	I347	Buffalo	-0.0049	-0.949	374172	377888
ERR2734944	SRR1525619	SA10	Buffalo	-0.004	-0.785	373855	376833
ERR2734944	SRR1525619	DH7F	Buffalo	-0.0029	-0.618	374668	376809
ERR2734944	SRR1525619	DH3M	Buffalo	-0.0025	-0.499	370793	372645
ERR2734944	SRR1525619	CH3M	Buffalo	-0.0025	-0.48	372066	373951
ERR2734944	SRR1525619	RS1M	Buffalo	-0.0016	-0.299	372329	373535
ERR2734944	SRR1525619	CH5M	Buffalo	-0.0015	-0.271	374952	376114
ERR2734944	SRR1525619	DJ6M	Buffalo	-0.0014	-0.26	369378	370421
ERR2734944	SRR1525619	H578	Buffalo	-0.0009	-0.18	378084	378784
ERR2734944	SRR1525619	CH10M	Buffalo	-0.0008	-0.164	373192	373801
ERR2734944	SRR1525619	CH9M	Buffalo	-0.0007	-0.135	374255	374798
ERR2734944	SRR1525702	DH1M	Buffalo	-0.0079	-1.699	377613	383646
ERR2734944	SRR1525702	RS2F	Buffalo	-0.0048	-1.011	376955	380603
ERR2734944	SRR1525702	DH9F	Buffalo	-0.0031	-0.637	379888	382218
ERR2734944	SRR1525702	H578	Buffalo	-0.0028	-0.577	383429	385590
ERR2734944	SRR1525702	RS1M	Buffalo	-0.0016	-0.328	378086	379290
ERR2734944	SRR1525702	CH5M	Buffalo	-0.0015	-0.282	381129	382284
ERR2734944	SRR1525702	CA279	Buffalo	-0.0009	-0.195	386109	386791
ERR2734944	SRR1525702	I347	Buffalo	-0.0009	-0.174	381664	382381
ERR2734944	SRR1525702	DJ6M	Buffalo	-0.0007	-0.142	375484	375999
ERR2734944	SRR1525702	CH9M	Buffalo	-0.0005	-0.093	380727	381072
ERR2734944	SRR1525702	DH3M	Buffalo	0.0001	0.018	378105	378039
ERR2734944	SRR1525702	SA10	Buffalo	0.0002	0.044	381668	381500
ERR2734944	SRR1525702	CH3M	Buffalo	0.001	0.197	379808	379046
ERR2734944	SRR1525702	CH10M	Buffalo	0.002	0.418	379564	378052
ERR2734944	SRR1525702	DH7F	Buffalo	0.0037	0.782	383147	380312
ERR2734944	SRR1525705	CH3M	Buffalo	-0.0069	-1.477	368734	373832
ERR2734944	SRR1525705	SA10	Buffalo	-0.0064	-1.347	371927	376679
ERR2734944	SRR1525705	RS2F	Buffalo	-0.0044	-0.937	369065	372322
ERR2734944	SRR1525705	CH5M	Buffalo	-0.0037	-0.752	372495	375244
ERR2734944	SRR1525705	DH9F	Buffalo	-0.0035	-0.745	371432	374063
ERR2734944	SRR1525705	I347	Buffalo	-0.0033	-0.715	372819	375254
ERR2734944	SRR1525705	DH3M	Buffalo	-0.0024	-0.504	369285	371035
ERR2734944	SRR1525705	DH1M	Buffalo	-0.0016	-0.353	371495	372699
ERR2734944	SRR1525705	CA279	Buffalo	-0.0016	-0.348	378076	379253
ERR2734944	SRR1525705	RS1M	Buffalo	-0.0006	-0.147	371061	371536
ERR2734944	SRR1525705	DH7F	Buffalo	-0.0007	-0.146	373318	373850
ERR2734944	SRR1525705	CH10M	Buffalo	0.0006	0.128	371458	371002
ERR2734944	SRR1525705	DJ6M	Buffalo	0.0008	0.153	368324	367745
ERR2734944	SRR1525705	H578	Buffalo	0.001	0.204	377564	376803
ERR2734944	SRR1525705	CH9M	Buffalo	0.0033	0.708	374212	371721
ERR2734944	SRR3497451	DH1M	Buffalo	-0.0029	-0.565	369210	371323
ERR2734944	SRR3497451	I347	Buffalo	-0.0025	-0.528	370591	372443
ERR2734944	SRR3497451	DJ6M	Buffalo	-0.0016	-0.292	364920	366053
ERR2734944	SRR3497451	CH3M	Buffalo	-0.0014	-0.276	368719	369728
ERR2734944	SRR3497451	CH5M	Buffalo	-0.0014	-0.273	370345	371353
ERR2734944	SRR3497451	CA279	Buffalo	-0.0005	-0.107	375682	376059
ERR2734944	SRR3497451	H578	Buffalo	-0.0003	-0.056	374507	374721
ERR2734944	SRR3497451	RS1M	Buffalo	-0.0001	-0.018	368897	368960
ERR2734944	SRR3497451	DH3M	Buffalo	0	-0.006	367827	367845
ERR2734944	SRR3497451	SA10	Buffalo	0.0003	0.064	371045	370809
ERR2734944	SRR3497451	DH9F	Buffalo	0.0008	0.148	370952	370391
ERR2734944	SRR3497451	RS2F	Buffalo	0.0017	0.335	369122	367872
ERR2734944	SRR3497451	DH7F	Buffalo	0.0029	0.599	372264	370126
ERR2734944	SRR3497451	CH9M	Buffalo	0.0048	0.956	372311	368781
ERR2734944	SRR3497451	CH10M	Buffalo	0.0054	1.049	371157	367198
ERR2734944	SRR3497464	I347	Buffalo	-0.0074	-1.63	368237	373749
ERR2734944	SRR3497464	DH1M	Buffalo	-0.0065	-1.418	366461	371255
ERR2734944	SRR3497464	DJ6M	Buffalo	-0.0057	-1.108	362517	366689
ERR2734944	SRR3497464	CH3M	Buffalo	-0.0044	-0.943	366360	369589
ERR2734944	SRR3497464	SA10	Buffalo	-0.004	-0.843	368326	371303
ERR2734944	SRR3497464	CH5M	Buffalo	-0.004	-0.829	367906	370885
ERR2734944	SRR3497464	RS2F	Buffalo	-0.0033	-0.727	366002	368424
ERR2734944	SRR3497464	RS1M	Buffalo	-0.0025	-0.525	367129	368985
ERR2734944	SRR3497464	DH3M	Buffalo	-0.0025	-0.517	365786	367630
ERR2734944	SRR3497464	DH9F	Buffalo	-0.0022	-0.437	368960	370575
ERR2734944	SRR3497464	CA279	Buffalo	-0.0014	-0.316	374371	375394
ERR2734944	SRR3497464	CH10M	Buffalo	-0.0009	-0.177	367704	368335
ERR2734944	SRR3497464	H578	Buffalo	-0.0007	-0.151	372995	373540
ERR2734944	SRR3497464	CH9M	Buffalo	0.0011	0.231	369490	368668
ERR2734944	SRR3497464	DH7F	Buffalo	0.0024	0.524	370149	368390
ERR2734944	SRR3497466	DH1M	Buffalo	-0.0052	-1.153	370730	374583
ERR2734944	SRR3497466	SA10	Buffalo	-0.005	-1.036	371317	375014
ERR2734944	SRR3497466	I347	Buffalo	-0.004	-0.863	372874	375839
ERR2734944	SRR3497466	RS2F	Buffalo	-0.0037	-0.856	369418	372192
ERR2734944	SRR3497466	CA279	Buffalo	-0.0021	-0.485	377816	379406
ERR2734944	SRR3497466	RS1M	Buffalo	-0.0022	-0.459	371068	372675
ERR2734944	SRR3497466	DJ6M	Buffalo	-0.0022	-0.42	366836	368422
ERR2734944	SRR3497466	DH3M	Buffalo	-0.0016	-0.335	369619	370804
ERR2734944	SRR3497466	CH5M	Buffalo	-0.001	-0.206	373088	373827
ERR2734944	SRR3497466	H578	Buffalo	0.0005	0.094	376947	376597
ERR2734944	SRR3497466	DH9F	Buffalo	0.001	0.204	373285	372542
ERR2734944	SRR3497466	CH3M	Buffalo	0.0011	0.219	371519	370739
ERR2734944	SRR3497466	CH10M	Buffalo	0.0013	0.28	371956	370972
ERR2734944	SRR3497466	CH9M	Buffalo	0.0034	0.708	374206	371676
ERR2734944	SRR3497466	DH7F	Buffalo	0.0054	1.179	375355	371328
ERR2734944	SRR3497613	SA10	Buffalo	-0.0066	-1.328	371760	376686
ERR2734944	SRR3497613	CH5M	Buffalo	-0.006	-1.193	371474	375950
ERR2734944	SRR3497613	DH1M	Buffalo	-0.0056	-1.172	370850	375018
ERR2734944	SRR3497613	H578	Buffalo	-0.0044	-0.832	376227	379582
ERR2734944	SRR3497613	DJ6M	Buffalo	-0.0043	-0.718	367236	370370
ERR2734944	SRR3497613	CH3M	Buffalo	-0.0029	-0.58	370850	372977
ERR2734944	SRR3497613	DH9F	Buffalo	-0.0028	-0.526	373124	375198
ERR2734944	SRR3497613	I347	Buffalo	-0.002	-0.423	373775	375282
ERR2734944	SRR3497613	DH3M	Buffalo	-0.002	-0.4	370167	371636
ERR2734944	SRR3497613	RS1M	Buffalo	0.0001	0.016	371857	371800
ERR2734944	SRR3497613	CA279	Buffalo	0.0013	0.29	379522	378518
ERR2734944	SRR3497613	CH9M	Buffalo	0.0015	0.299	373568	372463
ERR2734944	SRR3497613	RS2F	Buffalo	0.0014	0.299	372056	370993
ERR2734944	SRR3497613	DH7F	Buffalo	0.0021	0.424	374638	373083
ERR2734944	SRR3497613	CH10M	Buffalo	0.0033	0.645	373024	370560
ERR2734951	SRR1346376	SA10	Buffalo	-0.0109	-2.575	359901	367792
ERR2734951	SRR1346376	CH5M	Buffalo	-0.0026	-0.643	362287	364164
ERR2734951	SRR1346376	RS1M	Buffalo	-0.0021	-0.491	360231	361727
ERR2734951	SRR1346376	DJ6M	Buffalo	-0.0016	-0.393	357294	358444
ERR2734951	SRR1346376	DH3M	Buffalo	0	-0.001	360681	360681
ERR2734951	SRR1346376	RS2F	Buffalo	0	0.005	360482	360464
ERR2734951	SRR1346376	CA279	Buffalo	0.0014	0.357	367933	366872
ERR2734951	SRR1346376	I347	Buffalo	0.0016	0.362	365200	364018
ERR2734951	SRR1346376	DH1M	Buffalo	0.0019	0.439	363534	362156
ERR2734951	SRR1346376	H578	Buffalo	0.0021	0.481	367170	365648
ERR2734951	SRR1346376	CH3M	Buffalo	0.002	0.507	361852	360436
ERR2734951	SRR1346376	DH9F	Buffalo	0.0027	0.659	363665	361682
ERR2734951	SRR1346376	CH10M	Buffalo	0.003	0.767	361696	359497
ERR2734951	SRR1346376	DH7F	Buffalo	0.0034	0.782	365567	363080
ERR2734951	SRR1346376	CH9M	Buffalo	0.0047	1.097	364522	361109
ERR2734951	SRR1346389	CH5M	Buffalo	-0.0081	-1.932	363932	369903
ERR2734951	SRR1346389	RS1M	Buffalo	-0.0058	-1.327	362776	366975
ERR2734951	SRR1346389	RS2F	Buffalo	-0.0042	-1.048	361897	364968
ERR2734951	SRR1346389	CH10M	Buffalo	-0.0045	-0.982	363113	366395
ERR2734951	SRR1346389	CH9M	Buffalo	-0.0037	-0.816	365050	367775
ERR2734951	SRR1346389	DH9F	Buffalo	-0.0035	-0.812	365280	367848
ERR2734951	SRR1346389	SA10	Buffalo	-0.0033	-0.777	366262	368715
ERR2734951	SRR1346389	CA279	Buffalo	-0.0027	-0.637	370316	372353
ERR2734951	SRR1346389	CH3M	Buffalo	-0.0026	-0.59	364305	366205
ERR2734951	SRR1346389	I347	Buffalo	-0.002	-0.455	366997	368435
ERR2734951	SRR1346389	DH3M	Buffalo	-0.0018	-0.418	363279	364607
ERR2734951	SRR1346389	DJ6M	Buffalo	-0.0008	-0.183	360863	361440
ERR2734951	SRR1346389	DH1M	Buffalo	-0.0005	-0.117	366254	366620
ERR2734951	SRR1346389	DH7F	Buffalo	0.0023	0.469	368894	367212
ERR2734951	SRR1346389	H578	Buffalo	0.0022	0.517	370624	368961
ERR2734951	SRR1346390	SA10	Buffalo	-0.0078	-1.783	363822	369536
ERR2734951	SRR1346390	RS1M	Buffalo	-0.0041	-0.972	362369	365332
ERR2734951	SRR1346390	I347	Buffalo	-0.003	-0.7	365718	367901
ERR2734951	SRR1346390	DH1M	Buffalo	-0.0025	-0.557	365392	367214
ERR2734951	SRR1346390	CH5M	Buffalo	-0.0021	-0.501	365433	366952
ERR2734951	SRR1346390	DH3M	Buffalo	-0.0016	-0.349	362807	363935
ERR2734951	SRR1346390	CH3M	Buffalo	-0.0013	-0.312	363860	364810
ERR2734951	SRR1346390	DJ6M	Buffalo	-0.001	-0.243	360822	361571
ERR2734951	SRR1346390	RS2F	Buffalo	-0.001	-0.241	362262	362982
ERR2734951	SRR1346390	CA279	Buffalo	-0.001	-0.239	369981	370714
ERR2734951	SRR1346390	CH10M	Buffalo	-0.0001	-0.03	364257	364344
ERR2734951	SRR1346390	CH9M	Buffalo	0.0003	0.082	365768	365521
ERR2734951	SRR1346390	DH9F	Buffalo	0.0029	0.657	366650	364510
ERR2734951	SRR1346390	H578	Buffalo	0.0038	0.896	370526	367737
ERR2734951	SRR1346390	DH7F	Buffalo	0.0071	1.648	369885	364683
ERR2734951	SRR1348583	SA10	Buffalo	-0.0051	-1.148	364565	368299
ERR2734951	SRR1348583	RS1M	Buffalo	-0.0039	-0.921	362045	364897
ERR2734951	SRR1348583	DH1M	Buffalo	-0.0022	-0.509	364819	366406
ERR2734951	SRR1348583	DJ6M	Buffalo	-0.0015	-0.356	359943	361039
ERR2734951	SRR1348583	CH3M	Buffalo	-0.0005	-0.127	363957	364337
ERR2734951	SRR1348583	DH3M	Buffalo	-0.0003	-0.059	362852	363039
ERR2734951	SRR1348583	RS2F	Buffalo	-0.0002	-0.053	363491	363651
ERR2734951	SRR1348583	CH5M	Buffalo	-0.0002	-0.05	365911	366056
ERR2734951	SRR1348583	CH10M	Buffalo	0.0001	0.026	363525	363445
ERR2734951	SRR1348583	CH9M	Buffalo	0.0007	0.16	365934	365409
ERR2734951	SRR1348583	CA279	Buffalo	0.0016	0.392	371041	369820
ERR2734951	SRR1348583	H578	Buffalo	0.0024	0.546	370213	368445
ERR2734951	SRR1348583	I347	Buffalo	0.0027	0.635	367766	365801
ERR2734951	SRR1348583	DH9F	Buffalo	0.003	0.671	366635	364468
ERR2734951	SRR1348583	DH7F	Buffalo	0.0065	1.436	368827	364025
ERR2734951	SRR1355239	CH5M	Buffalo	-0.0039	-0.926	363553	366426
ERR2734951	SRR1355239	SA10	Buffalo	-0.0019	-0.426	364685	366067
ERR2734951	SRR1355239	RS1M	Buffalo	-0.0016	-0.361	361885	363025
ERR2734951	SRR1355239	H578	Buffalo	-0.001	-0.226	368191	368926
ERR2734951	SRR1355239	DJ6M	Buffalo	-0.0006	-0.149	358934	359389
ERR2734951	SRR1355239	CH10M	Buffalo	0.0004	0.104	362863	362551
ERR2734951	SRR1355239	RS2F	Buffalo	0.0008	0.192	362416	361842
ERR2734951	SRR1355239	DH3M	Buffalo	0.0011	0.242	363002	362237
ERR2734951	SRR1355239	CH3M	Buffalo	0.0035	0.845	364255	361690
ERR2734951	SRR1355239	CH9M	Buffalo	0.0037	0.881	365231	362526
ERR2734951	SRR1355239	DH1M	Buffalo	0.0039	0.955	365978	363145
ERR2734951	SRR1355239	CA279	Buffalo	0.0038	0.964	371066	368255
ERR2734951	SRR1355239	I347	Buffalo	0.0048	1.164	367129	363601
ERR2734951	SRR1355239	DH7F	Buffalo	0.0055	1.208	367673	363641
ERR2734951	SRR1355239	DH9F	Buffalo	0.008	1.968	366711	360884
ERR2734951	SRR1425134	CH5M	Buffalo	-0.0071	-1.682	363422	368641
ERR2734951	SRR1425134	RS1M	Buffalo	-0.0058	-1.21	361558	365739
ERR2734951	SRR1425134	I347	Buffalo	-0.0042	-0.988	365313	368417
ERR2734951	SRR1425134	DH1M	Buffalo	-0.0032	-0.77	364345	366701
ERR2734951	SRR1425134	CH10M	Buffalo	-0.0031	-0.708	362608	364864
ERR2734951	SRR1425134	SA10	Buffalo	-0.0026	-0.609	365531	367401
ERR2734951	SRR1425134	DH3M	Buffalo	-0.0026	-0.555	362174	364027
ERR2734951	SRR1425134	CH9M	Buffalo	-0.0022	-0.466	364264	365894
ERR2734951	SRR1425134	CH3M	Buffalo	-0.001	-0.228	363366	364071
ERR2734951	SRR1425134	RS2F	Buffalo	-0.0005	-0.129	362804	363191
ERR2734951	SRR1425134	DJ6M	Buffalo	0.0006	0.145	360305	359875
ERR2734951	SRR1425134	DH9F	Buffalo	0.0015	0.344	365575	364484
ERR2734951	SRR1425134	DH7F	Buffalo	0.0022	0.498	367283	365666
ERR2734951	SRR1425134	H578	Buffalo	0.003	0.669	370157	367976
ERR2734951	SRR1425134	CA279	Buffalo	0.0033	0.783	371332	368894
ERR2734951	SRR1525619	CA279	Buffalo	-0.0078	-1.9	376795	382684
ERR2734951	SRR1525619	SA10	Buffalo	-0.0072	-1.529	372262	377689
ERR2734951	SRR1525619	DH1M	Buffalo	-0.0064	-1.491	372201	376985
ERR2734951	SRR1525619	RS1M	Buffalo	-0.0062	-1.177	370018	374607
ERR2734951	SRR1525619	RS2F	Buffalo	-0.0049	-1.127	369839	373472
ERR2734951	SRR1525619	DH9F	Buffalo	-0.0042	-1.016	373046	376202
ERR2734951	SRR1525619	CH10M	Buffalo	-0.0045	-0.973	371077	374449
ERR2734951	SRR1525619	CH3M	Buffalo	-0.004	-0.831	371846	374822
ERR2734951	SRR1525619	DH7F	Buffalo	-0.0035	-0.808	374648	377262
ERR2734951	SRR1525619	DH3M	Buffalo	-0.0031	-0.698	370404	372747
ERR2734951	SRR1525619	I347	Buffalo	-0.0031	-0.641	374839	377169
ERR2734951	SRR1525619	CH9M	Buffalo	-0.0029	-0.592	373522	375661
ERR2734951	SRR1525619	DJ6M	Buffalo	-0.0027	-0.543	368050	370006
ERR2734951	SRR1525619	CH5M	Buffalo	0.0001	0.02	375132	375065
ERR2734951	SRR1525619	H578	Buffalo	0.0004	0.086	377991	377690
ERR2734951	SRR1525702	RS1M	Buffalo	-0.0061	-1.343	372109	376679
ERR2734951	SRR1525702	RS2F	Buffalo	-0.0046	-0.995	372798	376246
ERR2734951	SRR1525702	DH1M	Buffalo	-0.0044	-0.979	375118	378442
ERR2734951	SRR1525702	SA10	Buffalo	-0.003	-0.653	376167	378442
ERR2734951	SRR1525702	CH9M	Buffalo	-0.0025	-0.537	375897	377793
ERR2734951	SRR1525702	DJ6M	Buffalo	-0.002	-0.429	370647	372100
ERR2734951	SRR1525702	CH10M	Buffalo	-0.0017	-0.364	374200	375446
ERR2734951	SRR1525702	H578	Buffalo	-0.0017	-0.362	379601	380872
ERR2734951	SRR1525702	DH3M	Buffalo	-0.0005	-0.113	373680	374083
ERR2734951	SRR1525702	CA279	Buffalo	-0.0005	-0.111	381613	381953
ERR2734951	SRR1525702	CH3M	Buffalo	-0.0005	-0.099	375250	375598
ERR2734951	SRR1525702	CH5M	Buffalo	0.0001	0.02	377512	377440
ERR2734951	SRR1525702	I347	Buffalo	0.0011	0.227	378294	377467
ERR2734951	SRR1525702	DH9F	Buffalo	0.0023	0.52	377564	375813
ERR2734951	SRR1525702	DH7F	Buffalo	0.0032	0.709	379213	376759
ERR2734951	SRR1525705	SA10	Buffalo	-0.0096	-2.091	371931	379110
ERR2734951	SRR1525705	CH3M	Buffalo	-0.0083	-1.963	369995	376172
ERR2734951	SRR1525705	RS1M	Buffalo	-0.0053	-1.288	370315	374259
ERR2734951	SRR1525705	RS2F	Buffalo	-0.0041	-0.904	370566	373583
ERR2734951	SRR1525705	CH10M	Buffalo	-0.0031	-0.715	371674	373974
ERR2734951	SRR1525705	DH3M	Buffalo	-0.0032	-0.689	370328	372671
ERR2734951	SRR1525705	CH5M	Buffalo	-0.0023	-0.534	374312	376023
ERR2734951	SRR1525705	I347	Buffalo	-0.0015	-0.335	374856	375991
ERR2734951	SRR1525705	DH7F	Buffalo	-0.0012	-0.284	375584	376521
ERR2734951	SRR1525705	CA279	Buffalo	-0.0011	-0.266	378522	379335
ERR2734951	SRR1525705	DJ6M	Buffalo	-0.0004	-0.091	368516	368800
ERR2734951	SRR1525705	CH9M	Buffalo	0.001	0.231	375081	374337
ERR2734951	SRR1525705	DH1M	Buffalo	0.0017	0.377	374646	373387
ERR2734951	SRR1525705	DH9F	Buffalo	0.0018	0.423	375031	373670
ERR2734951	SRR1525705	H578	Buffalo	0.002	0.447	378809	377276
ERR2734951	SRR3497451	RS1M	Buffalo	-0.0048	-1.067	363228	366733
ERR2734951	SRR3497451	SA10	Buffalo	-0.0033	-0.68	366661	369107
ERR2734951	SRR3497451	CH3M	Buffalo	-0.0029	-0.63	365172	367315
ERR2734951	SRR3497451	DJ6M	Buffalo	-0.0029	-0.59	360938	363010
ERR2734951	SRR3497451	I347	Buffalo	-0.0008	-0.171	367955	368520
ERR2734951	SRR3497451	DH3M	Buffalo	-0.0007	-0.152	364375	364918
ERR2734951	SRR3497451	CH5M	Buffalo	0	0.001	367966	367960
ERR2734951	SRR3497451	CA279	Buffalo	0.0002	0.054	371946	371768
ERR2734951	SRR3497451	DH1M	Buffalo	0.0005	0.11	367425	367056
ERR2734951	SRR3497451	H578	Buffalo	0.0007	0.14	371192	370708
ERR2734951	SRR3497451	CH10M	Buffalo	0.0017	0.362	366337	365090
ERR2734951	SRR3497451	DH7F	Buffalo	0.0021	0.463	369172	367588
ERR2734951	SRR3497451	RS2F	Buffalo	0.0022	0.479	366188	364575
ERR2734951	SRR3497451	CH9M	Buffalo	0.0028	0.603	368469	366412
ERR2734951	SRR3497451	DH9F	Buffalo	0.0061	1.355	369313	364861
ERR2734951	SRR3497464	SA10	Buffalo	-0.0074	-1.697	363783	369209
ERR2734951	SRR3497464	RS1M	Buffalo	-0.0071	-1.693	361042	366190
ERR2734951	SRR3497464	DJ6M	Buffalo	-0.0067	-1.528	358032	362859
ERR2734951	SRR3497464	CH3M	Buffalo	-0.0058	-1.353	362175	366404
ERR2734951	SRR3497464	I347	Buffalo	-0.0056	-1.348	364683	368801
ERR2734951	SRR3497464	CH10M	Buffalo	-0.0043	-1.026	362426	365581
ERR2734951	SRR3497464	DH3M	Buffalo	-0.0031	-0.7	361744	364009
ERR2734951	SRR3497464	DH1M	Buffalo	-0.003	-0.666	364423	366599
ERR2734951	SRR3497464	RS2F	Buffalo	-0.0028	-0.62	362339	364391
ERR2734951	SRR3497464	CH5M	Buffalo	-0.0025	-0.602	365091	366945
ERR2734951	SRR3497464	CH9M	Buffalo	-0.0008	-0.189	365363	365972
ERR2734951	SRR3497464	CA279	Buffalo	-0.0006	-0.163	369974	370423
ERR2734951	SRR3497464	H578	Buffalo	0.0005	0.111	369275	368893
ERR2734951	SRR3497464	DH7F	Buffalo	0.0019	0.444	367017	365602
ERR2734951	SRR3497464	DH9F	Buffalo	0.0035	0.84	367077	364529
ERR2734951	SRR3497466	SA10	Buffalo	-0.0082	-1.869	366578	372672
ERR2734951	SRR3497466	RS1M	Buffalo	-0.0067	-1.651	364324	369208
ERR2734951	SRR3497466	RS2F	Buffalo	-0.0032	-0.718	365260	367624
ERR2734951	SRR3497466	DJ6M	Buffalo	-0.0032	-0.688	362108	364399
ERR2734951	SRR3497466	CH10M	Buffalo	-0.0023	-0.538	366318	368028
ERR2734951	SRR3497466	DH3M	Buffalo	-0.0023	-0.526	365292	366956
ERR2734951	SRR3497466	I347	Buffalo	-0.002	-0.496	369299	370807
ERR2734951	SRR3497466	DH1M	Buffalo	-0.0015	-0.341	368137	369235
ERR2734951	SRR3497466	CA279	Buffalo	-0.0012	-0.327	372823	373753
ERR2734951	SRR3497466	CH3M	Buffalo	-0.0003	-0.064	367199	367401
ERR2734951	SRR3497466	CH5M	Buffalo	0.0008	0.196	369194	368599
ERR2734951	SRR3497466	CH9M	Buffalo	0.0015	0.353	369134	368030
ERR2734951	SRR3497466	H578	Buffalo	0.0018	0.377	372666	371326
ERR2734951	SRR3497466	DH7F	Buffalo	0.0049	1.096	371378	367763
ERR2734951	SRR3497466	DH9F	Buffalo	0.0066	1.59	371076	366232
ERR2734951	SRR3497613	SA10	Buffalo	-0.0102	-2.228	365142	372630
ERR2734951	SRR3497613	DJ6M	Buffalo	-0.0055	-1.085	360514	364503
ERR2734951	SRR3497613	CH5M	Buffalo	-0.0045	-1.061	366385	369713
ERR2734951	SRR3497613	RS1M	Buffalo	-0.0045	-1.012	363978	367250
ERR2734951	SRR3497613	CH3M	Buffalo	-0.0043	-0.961	364982	368093
ERR2734951	SRR3497613	H578	Buffalo	-0.0035	-0.715	370058	372625
ERR2734951	SRR3497613	DH3M	Buffalo	-0.0028	-0.617	364213	366288
ERR2734951	SRR3497613	DH1M	Buffalo	-0.0021	-0.477	366476	368007
ERR2734951	SRR3497613	CH9M	Buffalo	-0.0004	-0.094	367274	367576
ERR2734951	SRR3497613	CH10M	Buffalo	-0.0003	-0.067	366018	366242
ERR2734951	SRR3497613	I347	Buffalo	-0.0003	-0.061	368749	368950
ERR2734951	SRR3497613	DH7F	Buffalo	0.0014	0.303	369507	368454
ERR2734951	SRR3497613	RS2F	Buffalo	0.0018	0.416	366371	365027
ERR2734951	SRR3497613	CA279	Buffalo	0.0018	0.442	373195	371826
ERR2734951	SRR3497613	DH9F	Buffalo	0.0026	0.588	368863	366946
SRR1346376	SRR1346389	CH9M	Buffalo	-0.0087	-1.886	357231	363466
SRR1346376	SRR1346389	CH10M	Buffalo	-0.0077	-1.685	356159	361708
SRR1346376	SRR1346389	DH9F	Buffalo	-0.0067	-1.53	357899	362688
SRR1346376	SRR1346389	CH5M	Buffalo	-0.0061	-1.331	358930	363304
SRR1346376	SRR1346389	CH3M	Buffalo	-0.0049	-1.163	357544	361046
SRR1346376	SRR1346389	CA279	Buffalo	-0.0046	-1.051	364184	367578
SRR1346376	SRR1346389	RS2F	Buffalo	-0.0045	-1.031	356038	359253
SRR1346376	SRR1346389	RS1M	Buffalo	-0.0041	-0.969	357247	360178
SRR1346376	SRR1346389	I347	Buffalo	-0.004	-0.87	359780	362645
SRR1346376	SRR1346389	DH1M	Buffalo	-0.0028	-0.617	359101	361099
SRR1346376	SRR1346389	DH3M	Buffalo	-0.0021	-0.504	357300	358814
SRR1346376	SRR1346389	DH7F	Buffalo	-0.0014	-0.295	361299	362308
SRR1346376	SRR1346389	H578	Buffalo	0	-0.002	363757	363761
SRR1346376	SRR1346389	DJ6M	Buffalo	0.0006	0.138	355145	354754
SRR1346376	SRR1346389	SA10	Buffalo	0.0073	1.676	364698	359395
SRR1346376	SRR1346390	I347	Buffalo	-0.005	-1.162	357952	361563
SRR1346376	SRR1346390	CH9M	Buffalo	-0.0047	-1.155	357058	360432
SRR1346376	SRR1346390	DH1M	Buffalo	-0.0047	-0.977	356969	360302
SRR1346376	SRR1346390	CH3M	Buffalo	-0.0036	-0.927	356002	358603
SRR1346376	SRR1346390	CH10M	Buffalo	-0.0035	-0.851	355948	358428
SRR1346376	SRR1346390	RS1M	Buffalo	-0.0023	-0.591	355724	357399
SRR1346376	SRR1346390	CA279	Buffalo	-0.0024	-0.563	362944	364654
SRR1346376	SRR1346390	DH3M	Buffalo	-0.0019	-0.462	355232	356602
SRR1346376	SRR1346390	RS2F	Buffalo	-0.0014	-0.303	355561	356557
SRR1346376	SRR1346390	DH9F	Buffalo	-0.0002	-0.042	358633	358765
SRR1346376	SRR1346390	CH5M	Buffalo	-0.0001	-0.015	358834	358874
SRR1346376	SRR1346390	DJ6M	Buffalo	0.0004	0.079	354181	353921
SRR1346376	SRR1346390	H578	Buffalo	0.0014	0.324	362764	361776
SRR1346376	SRR1346390	SA10	Buffalo	0.0023	0.556	360930	359289
SRR1346376	SRR1346390	DH7F	Buffalo	0.0028	0.655	360961	358966
SRR1346376	SRR1348583	DH1M	Buffalo	-0.0046	-1.029	359580	362898
SRR1346376	SRR1348583	CH9M	Buffalo	-0.0044	-1.015	359096	362237
SRR1346376	SRR1348583	CH10M	Buffalo	-0.0034	-0.824	357652	360073
SRR1346376	SRR1348583	CH3M	Buffalo	-0.003	-0.718	358401	360525
SRR1346376	SRR1348583	RS1M	Buffalo	-0.0024	-0.576	357852	359544
SRR1346376	SRR1348583	RS2F	Buffalo	-0.0006	-0.146	358306	358742
SRR1346376	SRR1348583	DH3M	Buffalo	-0.0006	-0.12	358191	358584
SRR1346376	SRR1348583	DJ6M	Buffalo	-0.0003	-0.061	356325	356497
SRR1346376	SRR1348583	H578	Buffalo	-0.0001	-0.017	364825	364879
SRR1346376	SRR1348583	DH9F	Buffalo	-0.0001	-0.016	360863	360909
SRR1346376	SRR1348583	CA279	Buffalo	0	-0.008	366110	366136
SRR1346376	SRR1348583	I347	Buffalo	0.0008	0.186	362236	361671
SRR1346376	SRR1348583	CH5M	Buffalo	0.0021	0.51	362131	360610
SRR1346376	SRR1348583	DH7F	Buffalo	0.003	0.629	362822	360648
SRR1346376	SRR1348583	SA10	Buffalo	0.0056	1.231	364226	360194
SRR1346376	SRR1355239	H578	Buffalo	-0.0039	-0.942	324885	327455
SRR1346376	SRR1355239	CH10M	Buffalo	-0.0032	-0.787	320564	322633
SRR1346376	SRR1355239	CH5M	Buffalo	-0.0019	-0.442	323115	324339
SRR1346376	SRR1355239	CH9M	Buffalo	-0.0015	-0.387	322536	323476
SRR1346376	SRR1355239	RS1M	Buffalo	0.0005	0.111	321710	321421
SRR1346376	SRR1355239	RS2F	Buffalo	0.0007	0.17	321255	320802
SRR1346376	SRR1355239	DJ6M	Buffalo	0.0009	0.208	319581	319012
SRR1346376	SRR1355239	DH3M	Buffalo	0.0012	0.275	321148	320375
SRR1346376	SRR1355239	CH3M	Buffalo	0.0014	0.341	322559	321654
SRR1346376	SRR1355239	DH1M	Buffalo	0.002	0.479	324202	322884
SRR1346376	SRR1355239	DH7F	Buffalo	0.0022	0.503	325129	323706
SRR1346376	SRR1355239	CA279	Buffalo	0.0025	0.625	328469	326817
SRR1346376	SRR1355239	I347	Buffalo	0.0035	0.784	325488	323254
SRR1346376	SRR1355239	DH9F	Buffalo	0.0058	1.325	325072	321342
SRR1346376	SRR1355239	SA10	Buffalo	0.0099	2.157	327925	321495
SRR1346376	SRR1425134	CH9M	Buffalo	-0.0073	-1.548	358128	363409
SRR1346376	SRR1425134	CH10M	Buffalo	-0.0064	-1.473	356710	361277
SRR1346376	SRR1425134	I347	Buffalo	-0.0063	-1.429	359515	364109
SRR1346376	SRR1425134	DH1M	Buffalo	-0.0055	-1.248	358706	362690
SRR1346376	SRR1425134	CH5M	Buffalo	-0.0051	-1.203	359866	363520
SRR1346376	SRR1425134	RS1M	Buffalo	-0.0041	-0.899	357759	360698
SRR1346376	SRR1425134	CH3M	Buffalo	-0.0034	-0.81	358066	360482
SRR1346376	SRR1425134	DH3M	Buffalo	-0.0024	-0.569	357859	359564
SRR1346376	SRR1425134	DH9F	Buffalo	-0.0016	-0.362	360349	361508
SRR1346376	SRR1425134	DH7F	Buffalo	-0.0013	-0.29	361253	362183
SRR1346376	SRR1425134	RS2F	Buffalo	-0.0008	-0.166	358042	358589
SRR1346376	SRR1425134	H578	Buffalo	0.0007	0.15	364809	364306
SRR1346376	SRR1425134	CA279	Buffalo	0.0017	0.392	366814	365556
SRR1346376	SRR1425134	DJ6M	Buffalo	0.0021	0.517	356529	355021
SRR1346376	SRR1425134	SA10	Buffalo	0.0086	1.982	365579	359320
SRR1346376	SRR1525619	CA279	Buffalo	-0.009	-2.276	374910	381744
SRR1346376	SRR1525619	DH1M	Buffalo	-0.0084	-1.948	369428	375671
SRR1346376	SRR1525619	CH10M	Buffalo	-0.0078	-1.793	367887	373682
SRR1346376	SRR1525619	CH9M	Buffalo	-0.0078	-1.701	369663	375502
SRR1346376	SRR1525619	DH7F	Buffalo	-0.0072	-1.698	371036	376388
SRR1346376	SRR1525619	DH9F	Buffalo	-0.0073	-1.671	370517	375962
SRR1346376	SRR1525619	CH3M	Buffalo	-0.0063	-1.363	368922	373602
SRR1346376	SRR1525619	RS2F	Buffalo	-0.0054	-1.229	367488	371507
SRR1346376	SRR1525619	I347	Buffalo	-0.0049	-1.04	372189	375872
SRR1346376	SRR1525619	RS1M	Buffalo	-0.0043	-0.882	368747	371918
SRR1346376	SRR1525619	DH3M	Buffalo	-0.0033	-0.698	368066	370510
SRR1346376	SRR1525619	H578	Buffalo	-0.0021	-0.433	375797	377349
SRR1346376	SRR1525619	DJ6M	Buffalo	-0.001	-0.197	366984	367707
SRR1346376	SRR1525619	CH5M	Buffalo	0.0021	0.432	373887	372311
SRR1346376	SRR1525619	SA10	Buffalo	0.0029	0.617	374475	372292
SRR1346376	SRR1525702	CH9M	Buffalo	-0.007	-1.563	372352	377614
SRR1346376	SRR1525702	DH1M	Buffalo	-0.0065	-1.48	372745	377593
SRR1346376	SRR1525702	RS2F	Buffalo	-0.0048	-1.027	370808	374401
SRR1346376	SRR1525702	CH10M	Buffalo	-0.0044	-1.006	371515	374775
SRR1346376	SRR1525702	RS1M	Buffalo	-0.0042	-0.957	370295	373420
SRR1346376	SRR1525702	H578	Buffalo	-0.0037	-0.807	377278	380118
SRR1346376	SRR1525702	CH3M	Buffalo	-0.0022	-0.504	372647	374319
SRR1346376	SRR1525702	CA279	Buffalo	-0.0015	-0.386	379657	380821
SRR1346376	SRR1525702	DH7F	Buffalo	-0.0007	-0.16	375851	376404
SRR1346376	SRR1525702	DH3M	Buffalo	-0.0006	-0.126	371782	372246
SRR1346376	SRR1525702	I347	Buffalo	-0.0005	-0.11	375827	376241
SRR1346376	SRR1525702	DH9F	Buffalo	-0.0003	-0.079	374910	375168
SRR1346376	SRR1525702	DJ6M	Buffalo	-0.0002	-0.045	369431	369579
SRR1346376	SRR1525702	CH5M	Buffalo	0.0021	0.435	376276	374671
SRR1346376	SRR1525702	SA10	Buffalo	0.0069	1.508	378418	373269
SRR1346376	SRR1525705	CH3M	Buffalo	-0.0106	-2.638	354296	361918
SRR1346376	SRR1525705	CH10M	Buffalo	-0.0063	-1.583	355102	359612
SRR1346376	SRR1525705	DH7F	Buffalo	-0.0049	-1.053	358954	362496
SRR1346376	SRR1525705	RS2F	Buffalo	-0.0043	-0.989	355348	358402
SRR1346376	SRR1525705	CH9M	Buffalo	-0.0038	-0.88	357930	360630
SRR1346376	SRR1525705	RS1M	Buffalo	-0.0036	-0.864	355925	358493
SRR1346376	SRR1525705	I347	Buffalo	-0.0031	-0.725	358916	361179
SRR1346376	SRR1525705	CA279	Buffalo	-0.0028	-0.677	363091	365139
SRR1346376	SRR1525705	DH3M	Buffalo	-0.0034	-0.67	355698	358159
SRR1346376	SRR1525705	DH9F	Buffalo	-0.0009	-0.209	358816	359488
SRR1346376	SRR1525705	DH1M	Buffalo	-0.0003	-0.064	358709	358919
SRR1346376	SRR1525705	H578	Buffalo	-0.0002	-0.043	363101	363239
SRR1346376	SRR1525705	CH5M	Buffalo	0	0.009	360037	360010
SRR1346376	SRR1525705	SA10	Buffalo	0.0006	0.138	361343	360895
SRR1346376	SRR1525705	DJ6M	Buffalo	0.0011	0.247	354580	353787
SRR1346376	SRR3497451	CH3M	Buffalo	-0.0058	-1.201	364162	368402
SRR1346376	SRR3497451	I347	Buffalo	-0.0031	-0.677	367229	369499
SRR1346376	SRR3497451	RS1M	Buffalo	-0.003	-0.652	364428	366595
SRR1346376	SRR3497451	CH9M	Buffalo	-0.0028	-0.564	366665	368716
SRR1346376	SRR3497451	CH10M	Buffalo	-0.002	-0.431	364873	366361
SRR1346376	SRR3497451	H578	Buffalo	-0.0019	-0.408	370611	372035
SRR1346376	SRR3497451	DH1M	Buffalo	-0.0017	-0.357	366954	368180
SRR1346376	SRR3497451	DJ6M	Buffalo	-0.0016	-0.344	361417	362578
SRR1346376	SRR3497451	DH7F	Buffalo	-0.0016	-0.342	367940	369148
SRR1346376	SRR3497451	DH3M	Buffalo	-0.0011	-0.218	364621	365391
SRR1346376	SRR3497451	CA279	Buffalo	-0.0009	-0.196	372371	373034
SRR1346376	SRR3497451	RS2F	Buffalo	0.0015	0.315	366605	365499
SRR1346376	SRR3497451	CH5M	Buffalo	0.0021	0.402	368887	367364
SRR1346376	SRR3497451	DH9F	Buffalo	0.0025	0.566	368185	366337
SRR1346376	SRR3497451	SA10	Buffalo	0.0072	1.463	371426	366134
SRR1346376	SRR3497464	CH3M	Buffalo	-0.0086	-2.038	360026	366292
SRR1346376	SRR3497464	CH10M	Buffalo	-0.0082	-1.875	360013	365979
SRR1346376	SRR3497464	I347	Buffalo	-0.0079	-1.858	363015	368805
SRR1346376	SRR3497464	CH9M	Buffalo	-0.0063	-1.367	362181	366803
SRR1346376	SRR3497464	RS1M	Buffalo	-0.0052	-1.299	360638	364430
SRR1346376	SRR3497464	DJ6M	Buffalo	-0.0055	-1.204	357582	361501
SRR1346376	SRR3497464	DH1M	Buffalo	-0.0053	-1.15	362823	366650
SRR1346376	SRR3497464	RS2F	Buffalo	-0.0035	-0.771	361535	364076
SRR1346376	SRR3497464	DH3M	Buffalo	-0.0033	-0.716	361303	363710
SRR1346376	SRR3497464	H578	Buffalo	-0.002	-0.452	367786	369262
SRR1346376	SRR3497464	CA279	Buffalo	-0.0017	-0.42	369367	370613
SRR1346376	SRR3497464	DH7F	Buffalo	-0.0018	-0.405	364842	366151
SRR1346376	SRR3497464	CH5M	Buffalo	-0.0005	-0.105	364759	365097
SRR1346376	SRR3497464	DH9F	Buffalo	0	0.01	364738	364710
SRR1346376	SRR3497464	SA10	Buffalo	0.003	0.702	367127	364914
SRR1346376	SRR3497466	CH10M	Buffalo	-0.006	-1.377	363740	368133
SRR1346376	SRR3497466	RS1M	Buffalo	-0.0049	-1.215	363670	367269
SRR1346376	SRR3497466	I347	Buffalo	-0.0045	-1.063	367322	370676
SRR1346376	SRR3497466	DH1M	Buffalo	-0.0039	-0.887	366147	368997
SRR1346376	SRR3497466	CH9M	Buffalo	-0.0039	-0.882	365903	368789
SRR1346376	SRR3497466	RS2F	Buffalo	-0.0038	-0.841	364118	366918
SRR1346376	SRR3497466	CH3M	Buffalo	-0.0029	-0.687	365014	367163
SRR1346376	SRR3497466	CA279	Buffalo	-0.0025	-0.623	371678	373512
SRR1346376	SRR3497466	DH3M	Buffalo	-0.0024	-0.544	364514	366270
SRR1346376	SRR3497466	DJ6M	Buffalo	-0.0018	-0.382	361812	363132
SRR1346376	SRR3497466	H578	Buffalo	-0.0008	-0.188	370773	371383
SRR1346376	SRR3497466	DH7F	Buffalo	0.0014	0.293	368961	367959
SRR1346376	SRR3497466	SA10	Buffalo	0.0022	0.483	369745	368125
SRR1346376	SRR3497466	CH5M	Buffalo	0.0028	0.635	368734	366695
SRR1346376	SRR3497466	DH9F	Buffalo	0.0033	0.779	368398	365944
SRR1346376	SRR3497613	CH3M	Buffalo	-0.0063	-1.413	365650	370277
SRR1346376	SRR3497613	H578	Buffalo	-0.0054	-1.168	370857	374898
SRR1346376	SRR3497613	CH9M	Buffalo	-0.0051	-1.074	367245	370997
SRR1346376	SRR3497613	DH1M	Buffalo	-0.0041	-0.874	367200	370187
SRR1346376	SRR3497613	DJ6M	Buffalo	-0.0041	-0.79	362400	365346
SRR1346376	SRR3497613	CH10M	Buffalo	-0.0034	-0.731	366362	368870
SRR1346376	SRR3497613	RS1M	Buffalo	-0.0026	-0.594	366227	368123
SRR1346376	SRR3497613	DH3M	Buffalo	-0.0028	-0.586	366040	368124
SRR1346376	SRR3497613	DH7F	Buffalo	-0.002	-0.423	369221	370689
SRR1346376	SRR3497613	I347	Buffalo	-0.0019	-0.406	369403	370777
SRR1346376	SRR3497613	CH5M	Buffalo	-0.0019	-0.403	369197	370580
SRR1346376	SRR3497613	DH9F	Buffalo	-0.0003	-0.059	369150	369341
SRR1346376	SRR3497613	SA10	Buffalo	0.0004	0.097	371148	370818
SRR1346376	SRR3497613	CA279	Buffalo	0.0004	0.1	374401	374103
SRR1346376	SRR3497613	RS2F	Buffalo	0.0019	0.398	368195	366818
SRR1346389	SRR1346390	SA10	Buffalo	-0.0049	-0.997	332259	335506
SRR1346389	SRR1346390	DH1M	Buffalo	-0.002	-0.418	331598	332919
SRR1346389	SRR1346390	I347	Buffalo	-0.001	-0.209	332930	333564
SRR1346389	SRR1346390	DJ6M	Buffalo	-0.0001	-0.014	328241	328276
SRR1346389	SRR1346390	DH3M	Buffalo	0.0003	0.059	330266	330098
SRR1346389	SRR1346390	CH3M	Buffalo	0.0014	0.315	331836	330914
SRR1346389	SRR1346390	H578	Buffalo	0.0019	0.396	336249	335001
SRR1346389	SRR1346390	RS1M	Buffalo	0.0022	0.479	331637	330189
SRR1346389	SRR1346390	CA279	Buffalo	0.0024	0.541	337660	336016
SRR1346389	SRR1346390	RS2F	Buffalo	0.0039	0.882	331022	328485
SRR1346389	SRR1346390	CH9M	Buffalo	0.0046	0.966	333849	330818
SRR1346389	SRR1346390	DH7F	Buffalo	0.0054	1.123	334635	331051
SRR1346389	SRR1346390	CH10M	Buffalo	0.005	1.131	332844	329511
SRR1346389	SRR1346390	CH5M	Buffalo	0.0068	1.409	335543	331030
SRR1346389	SRR1346390	DH9F	Buffalo	0.0071	1.615	334199	329510
SRR1346389	SRR1348583	SA10	Buffalo	-0.002	-0.467	341418	342794
SRR1346389	SRR1348583	DH1M	Buffalo	-0.0018	-0.406	340023	341259
SRR1346389	SRR1348583	DJ6M	Buffalo	-0.0008	-0.156	335647	336144
SRR1346389	SRR1348583	H578	Buffalo	0	0.005	344029	344015
SRR1346389	SRR1348583	DH3M	Buffalo	0.0016	0.385	338603	337531
SRR1346389	SRR1348583	CH3M	Buffalo	0.002	0.447	340100	338712
SRR1346389	SRR1348583	RS1M	Buffalo	0.0019	0.451	339599	338298
SRR1346389	SRR1348583	DH7F	Buffalo	0.0045	0.973	342888	339835
SRR1346389	SRR1348583	RS2F	Buffalo	0.0041	0.984	340462	337671
SRR1346389	SRR1348583	CA279	Buffalo	0.0046	0.994	347611	344405
SRR1346389	SRR1348583	CH9M	Buffalo	0.0045	1.04	341990	338914
SRR1346389	SRR1348583	CH10M	Buffalo	0.0047	1.076	340411	337199
SRR1346389	SRR1348583	I347	Buffalo	0.0052	1.254	343066	339546
SRR1346389	SRR1348583	DH9F	Buffalo	0.007	1.631	342928	338149
SRR1346389	SRR1348583	CH5M	Buffalo	0.0085	1.982	344162	338334
SRR1346389	SRR1355239	H578	Buffalo	-0.0038	-0.84	368093	370867
SRR1346389	SRR1355239	DJ6M	Buffalo	0.0005	0.111	360980	360652
SRR1346389	SRR1355239	SA10	Buffalo	0.0015	0.345	367379	366248
SRR1346389	SRR1355239	DH7F	Buffalo	0.0032	0.67	367932	365565
SRR1346389	SRR1355239	DH3M	Buffalo	0.0031	0.723	364337	362072
SRR1346389	SRR1355239	CH5M	Buffalo	0.0043	0.894	368192	365040
SRR1346389	SRR1355239	RS1M	Buffalo	0.0046	1.059	365442	362095
SRR1346389	SRR1355239	DH1M	Buffalo	0.0046	1.08	367616	364224
SRR1346389	SRR1355239	CH10M	Buffalo	0.005	1.092	366429	362780
SRR1346389	SRR1355239	RS2F	Buffalo	0.0052	1.209	365503	361753
SRR1346389	SRR1355239	CH3M	Buffalo	0.0059	1.324	367031	362737
SRR1346389	SRR1355239	CH9M	Buffalo	0.0073	1.55	368771	363407
SRR1346389	SRR1355239	I347	Buffalo	0.0071	1.576	369413	364242
SRR1346389	SRR1355239	CA279	Buffalo	0.0069	1.677	373690	368575
SRR1346389	SRR1355239	DH9F	Buffalo	0.0113	2.573	369645	361407
SRR1346389	SRR1425134	I347	Buffalo	-0.0027	-0.692	311235	312921
SRR1346389	SRR1425134	DH1M	Buffalo	-0.0028	-0.691	310442	312204
SRR1346389	SRR1425134	DH3M	Buffalo	0	-0.002	309521	309528
SRR1346389	SRR1425134	DH7F	Buffalo	0.0002	0.037	312349	312246
SRR1346389	SRR1425134	RS1M	Buffalo	0.0002	0.047	310103	309987
SRR1346389	SRR1425134	CH5M	Buffalo	0.0011	0.266	312157	311449
SRR1346389	SRR1425134	H578	Buffalo	0.0013	0.287	314592	313805
SRR1346389	SRR1425134	SA10	Buffalo	0.0017	0.379	313649	312563
SRR1346389	SRR1425134	CH9M	Buffalo	0.0018	0.403	312313	311206
SRR1346389	SRR1425134	CH10M	Buffalo	0.0019	0.435	311006	309840
SRR1346389	SRR1425134	DJ6M	Buffalo	0.002	0.475	307808	306594
SRR1346389	SRR1425134	CH3M	Buffalo	0.0021	0.477	311446	310141
SRR1346389	SRR1425134	RS2F	Buffalo	0.0045	1.027	310903	308116
SRR1346389	SRR1425134	DH9F	Buffalo	0.0064	1.49	313501	309494
SRR1346389	SRR1425134	CA279	Buffalo	0.0073	1.541	317960	313378
SRR1346389	SRR1525619	DH1M	Buffalo	-0.0057	-1.219	373884	378179
SRR1346389	SRR1525619	DH7F	Buffalo	-0.0055	-1.19	374832	378966
SRR1346389	SRR1525619	CA279	Buffalo	-0.0048	-1.1	379980	383626
SRR1346389	SRR1525619	SA10	Buffalo	-0.0039	-0.781	375284	378256
SRR1346389	SRR1525619	H578	Buffalo	-0.0019	-0.365	378997	380419
SRR1346389	SRR1525619	CH3M	Buffalo	-0.0013	-0.259	374372	375334
SRR1346389	SRR1525619	DH3M	Buffalo	-0.0013	-0.259	372717	373658
SRR1346389	SRR1525619	DJ6M	Buffalo	-0.0013	-0.243	370316	371259
SRR1346389	SRR1525619	I347	Buffalo	-0.0009	-0.177	376621	377288
SRR1346389	SRR1525619	DH9F	Buffalo	-0.0007	-0.171	376151	376708
SRR1346389	SRR1525619	RS2F	Buffalo	-0.0006	-0.132	372993	373448
SRR1346389	SRR1525619	RS1M	Buffalo	-0.0002	-0.039	374214	374373
SRR1346389	SRR1525619	CH10M	Buffalo	0.0001	0.026	374435	374345
SRR1346389	SRR1525619	CH9M	Buffalo	0.001	0.193	376221	375480
SRR1346389	SRR1525619	CH5M	Buffalo	0.0083	1.511	379959	373700
SRR1346389	SRR1525702	H578	Buffalo	-0.0037	-0.767	380861	383696
SRR1346389	SRR1525702	DH1M	Buffalo	-0.0037	-0.755	377639	380426
SRR1346389	SRR1525702	DJ6M	Buffalo	-0.0008	-0.178	373117	373737
SRR1346389	SRR1525702	RS2F	Buffalo	-0.0002	-0.037	376639	376763
SRR1346389	SRR1525702	RS1M	Buffalo	0	-0.009	376841	376880
SRR1346389	SRR1525702	SA10	Buffalo	0.0003	0.061	380044	379820
SRR1346389	SRR1525702	DH7F	Buffalo	0.0013	0.256	380597	379649
SRR1346389	SRR1525702	CH9M	Buffalo	0.0014	0.27	379817	378791
SRR1346389	SRR1525702	DH3M	Buffalo	0.0014	0.298	376906	375886
SRR1346389	SRR1525702	CH3M	Buffalo	0.0024	0.496	379019	377199
SRR1346389	SRR1525702	I347	Buffalo	0.0033	0.635	381014	378545
SRR1346389	SRR1525702	CA279	Buffalo	0.0026	0.636	385699	383713
SRR1346389	SRR1525702	CH10M	Buffalo	0.0032	0.659	378208	375827
SRR1346389	SRR1525702	DH9F	Buffalo	0.006	1.327	381133	376623
SRR1346389	SRR1525702	CH5M	Buffalo	0.0083	1.568	383054	376740
SRR1346389	SRR1525705	SA10	Buffalo	-0.0064	-1.429	374257	379107
SRR1346389	SRR1525705	CH3M	Buffalo	-0.0058	-1.336	372244	376610
SRR1346389	SRR1525705	DH7F	Buffalo	-0.0035	-0.721	375429	378059
SRR1346389	SRR1525705	DH3M	Buffalo	-0.0015	-0.314	372186	373326
SRR1346389	SRR1525705	H578	Buffalo	-0.0004	-0.082	379038	379329
SRR1346389	SRR1525705	RS2F	Buffalo	-0.0001	-0.014	373078	373128
SRR1346389	SRR1525705	DJ6M	Buffalo	0.0004	0.092	370380	370064
SRR1346389	SRR1525705	I347	Buffalo	0.0005	0.093	376874	376532
SRR1346389	SRR1525705	RS1M	Buffalo	0.0006	0.129	373958	373534
SRR1346389	SRR1525705	CH10M	Buffalo	0.0012	0.253	374714	373837
SRR1346389	SRR1525705	CA279	Buffalo	0.0016	0.367	381853	380625
SRR1346389	SRR1525705	DH1M	Buffalo	0.0021	0.441	376167	374602
SRR1346389	SRR1525705	CH9M	Buffalo	0.0046	0.988	377193	373718
SRR1346389	SRR1525705	CH5M	Buffalo	0.0057	1.184	378884	374554
SRR1346389	SRR1525705	DH9F	Buffalo	0.0052	1.215	377369	373497
SRR1346389	SRR3497451	DJ6M	Buffalo	-0.0021	-0.444	364251	365802
SRR1346389	SRR3497451	H578	Buffalo	-0.0014	-0.295	373985	375028
SRR1346389	SRR3497451	CH3M	Buffalo	-0.0004	-0.093	369238	369557
SRR1346389	SRR3497451	DH7F	Buffalo	0.0001	0.016	371776	371718
SRR1346389	SRR3497451	SA10	Buffalo	0.0001	0.03	371572	371466
SRR1346389	SRR3497451	DH3M	Buffalo	0.0011	0.236	368018	367213
SRR1346389	SRR3497451	RS1M	Buffalo	0.0011	0.242	369245	368427
SRR1346389	SRR3497451	DH1M	Buffalo	0.0013	0.277	370539	369591
SRR1346389	SRR3497451	I347	Buffalo	0.0014	0.314	371764	370731
SRR1346389	SRR3497451	CA279	Buffalo	0.0032	0.719	377158	374726
SRR1346389	SRR3497451	CH10M	Buffalo	0.0061	1.301	371116	366609
SRR1346389	SRR3497451	CH9M	Buffalo	0.0063	1.335	372449	367765
SRR1346389	SRR3497451	RS2F	Buffalo	0.0064	1.385	370973	366234
SRR1346389	SRR3497451	CH5M	Buffalo	0.0085	1.768	373948	367682
SRR1346389	SRR3497451	DH9F	Buffalo	0.0096	2.178	373623	366496
SRR1346389	SRR3497464	DJ6M	Buffalo	-0.0058	-1.257	360487	364715
SRR1346389	SRR3497464	SA10	Buffalo	-0.0041	-0.921	367240	370231
SRR1346389	SRR3497464	I347	Buffalo	-0.0035	-0.872	367849	370462
SRR1346389	SRR3497464	CH3M	Buffalo	-0.0033	-0.745	365874	368292
SRR1346389	SRR3497464	DH1M	Buffalo	-0.0022	-0.485	367035	368657
SRR1346389	SRR3497464	H578	Buffalo	-0.0018	-0.4	370620	371941
SRR1346389	SRR3497464	DH3M	Buffalo	-0.0013	-0.31	364300	365272
SRR1346389	SRR3497464	RS1M	Buffalo	-0.0012	-0.277	365544	366395
SRR1346389	SRR3497464	DH7F	Buffalo	-0.0004	-0.093	367875	368185
SRR1346389	SRR3497464	CH10M	Buffalo	0	-0.008	366462	366491
SRR1346389	SRR3497464	RS2F	Buffalo	0.0013	0.302	365642	364706
SRR1346389	SRR3497464	CA279	Buffalo	0.0023	0.514	373995	372311
SRR1346389	SRR3497464	CH9M	Buffalo	0.0028	0.593	368992	366904
SRR1346389	SRR3497464	CH5M	Buffalo	0.0058	1.229	370869	366566
SRR1346389	SRR3497464	DH9F	Buffalo	0.0068	1.6	370320	365314
SRR1346389	SRR3497466	SA10	Buffalo	-0.0052	-1.15	369170	373053
SRR1346389	SRR3497466	DJ6M	Buffalo	-0.0027	-0.587	363671	365608
SRR1346389	SRR3497466	DH1M	Buffalo	-0.001	-0.235	369696	370464
SRR1346389	SRR3497466	H578	Buffalo	-0.0009	-0.186	373138	373778
SRR1346389	SRR3497466	RS1M	Buffalo	-0.0007	-0.168	368304	368826
SRR1346389	SRR3497466	DH3M	Buffalo	-0.0006	-0.144	367275	367736
SRR1346389	SRR3497466	I347	Buffalo	-0.0002	-0.045	371497	371637
SRR1346389	SRR3497466	RS2F	Buffalo	0.0011	0.262	368123	367301
SRR1346389	SRR3497466	CA279	Buffalo	0.0017	0.369	376247	374990
SRR1346389	SRR3497466	CH10M	Buffalo	0.002	0.452	369595	368120
SRR1346389	SRR3497466	CH3M	Buffalo	0.002	0.461	369752	368285
SRR1346389	SRR3497466	DH7F	Buffalo	0.0026	0.557	371695	369794
SRR1346389	SRR3497466	CH9M	Buffalo	0.0051	1.145	371864	368069
SRR1346389	SRR3497466	CH5M	Buffalo	0.0089	1.875	374423	367816
SRR1346389	SRR3497466	DH9F	Buffalo	0.0097	2.193	373473	366269
SRR1346389	SRR3497613	SA10	Buffalo	-0.0067	-1.489	369939	374955
SRR1346389	SRR3497613	H578	Buffalo	-0.0055	-1.177	372578	376710
SRR1346389	SRR3497613	DJ6M	Buffalo	-0.0045	-0.817	364368	367656
SRR1346389	SRR3497613	CH3M	Buffalo	-0.0017	-0.384	369469	370726
SRR1346389	SRR3497613	DH1M	Buffalo	-0.0015	-0.312	369990	371061
SRR1346389	SRR3497613	DH3M	Buffalo	-0.001	-0.231	368036	368762
SRR1346389	SRR3497613	DH7F	Buffalo	-0.0008	-0.179	371538	372163
SRR1346389	SRR3497613	RS1M	Buffalo	0.0013	0.321	369851	368859
SRR1346389	SRR3497613	I347	Buffalo	0.0019	0.434	373061	371613
SRR1346389	SRR3497613	CH9M	Buffalo	0.0032	0.723	372280	369897
SRR1346389	SRR3497613	CH5M	Buffalo	0.0038	0.817	373186	370357
SRR1346389	SRR3497613	CH10M	Buffalo	0.004	0.887	371048	368064
SRR1346389	SRR3497613	CA279	Buffalo	0.0048	1.131	377909	374325
SRR1346389	SRR3497613	DH9F	Buffalo	0.0059	1.31	373349	368951
SRR1346389	SRR3497613	RS2F	Buffalo	0.006	1.409	371041	366604
SRR1346390	SRR1348583	H578	Buffalo	-0.0012	-0.263	346107	346931
SRR1346390	SRR1348583	DJ6M	Buffalo	-0.0009	-0.221	338344	338940
SRR1346390	SRR1348583	DH1M	Buffalo	0	0.002	343178	343173
SRR1346390	SRR1348583	RS1M	Buffalo	0.0001	0.016	341386	341336
SRR1346390	SRR1348583	CH10M	Buffalo	0.0003	0.08	341549	341324
SRR1346390	SRR1348583	DH9F	Buffalo	0.0004	0.089	342747	342471
SRR1346390	SRR1348583	DH7F	Buffalo	0.0005	0.103	343834	343509
SRR1346390	SRR1348583	CH9M	Buffalo	0.0007	0.151	342995	342537
SRR1346390	SRR1348583	RS2F	Buffalo	0.0008	0.204	340674	340122
SRR1346390	SRR1348583	CH3M	Buffalo	0.001	0.238	341830	341175
SRR1346390	SRR1348583	DH3M	Buffalo	0.0016	0.386	340298	339210
SRR1346390	SRR1348583	CA279	Buffalo	0.0023	0.529	348872	347287
SRR1346390	SRR1348583	CH5M	Buffalo	0.0026	0.626	344357	342600
SRR1346390	SRR1348583	SA10	Buffalo	0.0037	0.802	345488	342949
SRR1346390	SRR1348583	I347	Buffalo	0.0062	1.451	345805	341521
SRR1346390	SRR1355239	H578	Buffalo	-0.0051	-1.207	363687	367380
SRR1346390	SRR1355239	CH5M	Buffalo	-0.002	-0.467	361673	363159
SRR1346390	SRR1355239	DH7F	Buffalo	-0.0016	-0.377	362056	363191
SRR1346390	SRR1355239	DJ6M	Buffalo	0.0004	0.095	357676	357376
SRR1346390	SRR1355239	CH10M	Buffalo	0.0005	0.119	360547	360208
SRR1346390	SRR1355239	RS2F	Buffalo	0.0017	0.407	360440	359197
SRR1346390	SRR1355239	RS1M	Buffalo	0.0027	0.652	361265	359290
SRR1346390	SRR1355239	DH3M	Buffalo	0.0029	0.693	360559	358479
SRR1346390	SRR1355239	CH9M	Buffalo	0.0033	0.808	363030	360671
SRR1346390	SRR1355239	CH3M	Buffalo	0.0047	1.151	362478	359065
SRR1346390	SRR1355239	CA279	Buffalo	0.0048	1.169	369049	365498
SRR1346390	SRR1355239	DH9F	Buffalo	0.0052	1.18	363609	359830
SRR1346390	SRR1355239	SA10	Buffalo	0.006	1.444	365391	361014
SRR1346390	SRR1355239	DH1M	Buffalo	0.0066	1.453	364358	359557
SRR1346390	SRR1355239	I347	Buffalo	0.0079	1.917	365433	359706
SRR1346390	SRR1425134	CH5M	Buffalo	-0.0053	-1.164	337219	340851
SRR1346390	SRR1425134	DH7F	Buffalo	-0.0043	-0.965	338154	341081
SRR1346390	SRR1425134	CH10M	Buffalo	-0.0032	-0.686	336532	338706
SRR1346390	SRR1425134	CH9M	Buffalo	-0.0028	-0.549	338039	339918
SRR1346390	SRR1425134	RS1M	Buffalo	-0.0018	-0.385	336527	337757
SRR1346390	SRR1425134	I347	Buffalo	-0.0016	-0.349	339063	340123
SRR1346390	SRR1425134	DH9F	Buffalo	-0.0012	-0.251	337914	338726
SRR1346390	SRR1425134	DH1M	Buffalo	-0.001	-0.22	338248	338940
SRR1346390	SRR1425134	H578	Buffalo	-0.0007	-0.146	341747	342207
SRR1346390	SRR1425134	DH3M	Buffalo	-0.0004	-0.097	335631	335898
SRR1346390	SRR1425134	RS2F	Buffalo	0.0004	0.096	336534	336272
SRR1346390	SRR1425134	CH3M	Buffalo	0.0005	0.108	337823	337508
SRR1346390	SRR1425134	DJ6M	Buffalo	0.0018	0.374	334867	333653
SRR1346390	SRR1425134	CA279	Buffalo	0.0041	0.874	345250	342431
SRR1346390	SRR1425134	SA10	Buffalo	0.0069	1.596	342128	337417
SRR1346390	SRR1525619	DH7F	Buffalo	-0.0098	-2.271	370233	377581
SRR1346390	SRR1525619	DH9F	Buffalo	-0.007	-1.692	370630	375886
SRR1346390	SRR1525619	CA279	Buffalo	-0.0068	-1.509	376262	381379
SRR1346390	SRR1525619	CH10M	Buffalo	-0.0044	-1.012	369700	373004
SRR1346390	SRR1525619	RS2F	Buffalo	-0.0042	-0.885	368713	371802
SRR1346390	SRR1525619	DH1M	Buffalo	-0.0038	-0.839	372004	374866
SRR1346390	SRR1525619	H578	Buffalo	-0.0034	-0.72	375819	378371
SRR1346390	SRR1525619	CH9M	Buffalo	-0.0031	-0.655	371701	374051
SRR1346390	SRR1525619	CH3M	Buffalo	-0.0026	-0.577	370398	372366
SRR1346390	SRR1525619	RS1M	Buffalo	-0.002	-0.383	370425	371894
SRR1346390	SRR1525619	DH3M	Buffalo	-0.0014	-0.307	369009	370072
SRR1346390	SRR1525619	DJ6M	Buffalo	-0.0013	-0.258	368023	368980
SRR1346390	SRR1525619	I347	Buffalo	-0.0003	-0.06	374157	374379
SRR1346390	SRR1525619	SA10	Buffalo	0.0008	0.168	374346	373755
SRR1346390	SRR1525619	CH5M	Buffalo	0.0023	0.436	374359	372663
SRR1346390	SRR1525702	H578	Buffalo	-0.0054	-1.214	378452	382532
SRR1346390	SRR1525702	RS2F	Buffalo	-0.0037	-0.822	372653	375394
SRR1346390	SRR1525702	DH7F	Buffalo	-0.0035	-0.807	376427	379096
SRR1346390	SRR1525702	CH9M	Buffalo	-0.0026	-0.594	375567	377545
SRR1346390	SRR1525702	RS1M	Buffalo	-0.0021	-0.47	373559	375119
SRR1346390	SRR1525702	DH1M	Buffalo	-0.002	-0.441	375800	377275
SRR1346390	SRR1525702	CH10M	Buffalo	-0.0014	-0.32	374132	375177
SRR1346390	SRR1525702	DJ6M	Buffalo	-0.0005	-0.115	371354	371760
SRR1346390	SRR1525702	DH9F	Buffalo	-0.0002	-0.038	375949	376072
SRR1346390	SRR1525702	CA279	Buffalo	0.0005	0.115	382093	381734
SRR1346390	SRR1525702	DH3M	Buffalo	0.0011	0.229	373909	373089
SRR1346390	SRR1525702	CH3M	Buffalo	0.0012	0.266	375386	374483
SRR1346390	SRR1525702	CH5M	Buffalo	0.0021	0.417	378008	376406
SRR1346390	SRR1525702	I347	Buffalo	0.0041	0.844	378855	375779
SRR1346390	SRR1525702	SA10	Buffalo	0.0046	0.997	378994	375539
SRR1346390	SRR1525705	CH3M	Buffalo	-0.0067	-1.643	369777	374791
SRR1346390	SRR1525705	DH7F	Buffalo	-0.0075	-1.599	372011	377644
SRR1346390	SRR1525705	CH10M	Buffalo	-0.0028	-0.65	371150	373246
SRR1346390	SRR1525705	RS2F	Buffalo	-0.0029	-0.636	370093	372253
SRR1346390	SRR1525705	SA10	Buffalo	-0.0015	-0.334	374833	375978
SRR1346390	SRR1525705	DH3M	Buffalo	-0.0015	-0.331	370191	371341
SRR1346390	SRR1525705	H578	Buffalo	-0.0014	-0.33	376673	377760
SRR1346390	SRR1525705	RS1M	Buffalo	-0.0012	-0.279	371098	371976
SRR1346390	SRR1525705	CA279	Buffalo	-0.0007	-0.168	379066	379625
SRR1346390	SRR1525705	DH9F	Buffalo	-0.0005	-0.121	373389	373782
SRR1346390	SRR1525705	CH5M	Buffalo	0.0002	0.041	374700	374559
SRR1346390	SRR1525705	DJ6M	Buffalo	0.0007	0.158	368886	368362
SRR1346390	SRR1525705	CH9M	Buffalo	0.0011	0.246	374351	373558
SRR1346390	SRR1525705	I347	Buffalo	0.0016	0.355	375165	373940
SRR1346390	SRR1525705	DH1M	Buffalo	0.0042	0.879	374755	371656
SRR1346390	SRR3497451	DH7F	Buffalo	-0.0041	-0.923	369863	372910
SRR1346390	SRR3497451	H578	Buffalo	-0.0032	-0.663	373210	375605
SRR1346390	SRR3497451	CH3M	Buffalo	-0.002	-0.428	368487	369931
SRR1346390	SRR3497451	DJ6M	Buffalo	-0.0018	-0.372	364827	366168
SRR1346390	SRR3497451	RS1M	Buffalo	-0.0007	-0.158	368415	368956
SRR1346390	SRR3497451	DH3M	Buffalo	0.0009	0.192	367843	367173
SRR1346390	SRR3497451	CA279	Buffalo	0.0012	0.268	376107	375214
SRR1346390	SRR3497451	CH10M	Buffalo	0.0013	0.292	369344	368358
SRR1346390	SRR3497451	CH9M	Buffalo	0.0019	0.388	370978	369600
SRR1346390	SRR3497451	I347	Buffalo	0.0018	0.401	371855	370513
SRR1346390	SRR3497451	CH5M	Buffalo	0.0023	0.46	371903	370218
SRR1346390	SRR3497451	DH1M	Buffalo	0.003	0.614	371708	369452
SRR1346390	SRR3497451	RS2F	Buffalo	0.003	0.626	368885	366707
SRR1346390	SRR3497451	DH9F	Buffalo	0.0029	0.641	371184	369004
SRR1346390	SRR3497451	SA10	Buffalo	0.0051	1.071	373473	369701
SRR1346390	SRR3497464	DJ6M	Buffalo	-0.0059	-1.374	359546	363840
SRR1346390	SRR3497464	CH10M	Buffalo	-0.0047	-1.106	363660	367101
SRR1346390	SRR3497464	CH3M	Buffalo	-0.0047	-1.086	363578	367035
SRR1346390	SRR3497464	DH7F	Buffalo	-0.0043	-1.018	365261	368411
SRR1346390	SRR3497464	H578	Buffalo	-0.0033	-0.745	368657	371096
SRR1346390	SRR3497464	RS1M	Buffalo	-0.0029	-0.691	363511	365645
SRR1346390	SRR3497464	I347	Buffalo	-0.0029	-0.689	366722	368836
SRR1346390	SRR3497464	RS2F	Buffalo	-0.0021	-0.513	362739	364260
SRR1346390	SRR3497464	CH9M	Buffalo	-0.0014	-0.307	366053	367094
SRR1346390	SRR3497464	DH3M	Buffalo	-0.0013	-0.296	362701	363659
SRR1346390	SRR3497464	DH1M	Buffalo	-0.0005	-0.113	366764	367138
SRR1346390	SRR3497464	CH5M	Buffalo	-0.0001	-0.013	367305	367356
SRR1346390	SRR3497464	DH9F	Buffalo	0.0004	0.085	366500	366213
SRR1346390	SRR3497464	CA279	Buffalo	0.0005	0.12	371639	371290
SRR1346390	SRR3497464	SA10	Buffalo	0.001	0.227	368194	367466
SRR1346390	SRR3497466	RS1M	Buffalo	-0.0026	-0.624	367217	369132
SRR1346390	SRR3497466	RS2F	Buffalo	-0.0025	-0.609	365740	367545
SRR1346390	SRR3497466	CH10M	Buffalo	-0.0026	-0.605	367775	369675
SRR1346390	SRR3497466	H578	Buffalo	-0.0022	-0.488	372461	374101
SRR1346390	SRR3497466	DJ6M	Buffalo	-0.0023	-0.463	363911	365605
SRR1346390	SRR3497466	DH7F	Buffalo	-0.0012	-0.293	369879	370799
SRR1346390	SRR3497466	DH3M	Buffalo	-0.0006	-0.127	366453	366864
SRR1346390	SRR3497466	CA279	Buffalo	-0.0004	-0.093	374757	375043
SRR1346390	SRR3497466	SA10	Buffalo	0.0001	0.021	370856	370793
SRR1346390	SRR3497466	I347	Buffalo	0.0005	0.12	371373	370989
SRR1346390	SRR3497466	CH3M	Buffalo	0.0007	0.166	368667	368137
SRR1346390	SRR3497466	DH1M	Buffalo	0.0008	0.171	370266	369694
SRR1346390	SRR3497466	CH9M	Buffalo	0.0008	0.178	370098	369508
SRR1346390	SRR3497466	CH5M	Buffalo	0.003	0.661	371847	369630
SRR1346390	SRR3497466	DH9F	Buffalo	0.0036	0.769	370910	368255
SRR1346390	SRR3497613	H578	Buffalo	-0.0069	-1.447	373036	378231
SRR1346390	SRR3497613	DH7F	Buffalo	-0.0052	-1.131	370520	374390
SRR1346390	SRR3497613	DJ6M	Buffalo	-0.0051	-1.076	365162	368882
SRR1346390	SRR3497613	CH3M	Buffalo	-0.0027	-0.605	370038	372064
SRR1346390	SRR3497613	SA10	Buffalo	-0.0022	-0.487	372849	374472
SRR1346390	SRR3497613	CH5M	Buffalo	-0.002	-0.412	371884	373402
SRR1346390	SRR3497613	DH3M	Buffalo	-0.0011	-0.223	369155	369941
SRR1346390	SRR3497613	CH9M	Buffalo	-0.0005	-0.11	371839	372226
SRR1346390	SRR3497613	RS1M	Buffalo	-0.0004	-0.097	370188	370506
SRR1346390	SRR3497613	CH10M	Buffalo	-0.0002	-0.043	370783	370930
SRR1346390	SRR3497613	DH9F	Buffalo	-0.0001	-0.028	372299	372406
SRR1346390	SRR3497613	DH1M	Buffalo	0.0004	0.082	371980	371690
SRR1346390	SRR3497613	CA279	Buffalo	0.0025	0.583	377914	376004
SRR1346390	SRR3497613	I347	Buffalo	0.0028	0.605	374050	371931
SRR1346390	SRR3497613	RS2F	Buffalo	0.0029	0.666	370497	368329
SRR1348583	SRR1355239	CH5M	Buffalo	-0.0037	-0.867	364058	366800
SRR1348583	SRR1355239	H578	Buffalo	-0.0035	-0.829	367581	370155
SRR1348583	SRR1355239	DH7F	Buffalo	-0.001	-0.203	365388	366096
SRR1348583	SRR1355239	CH10M	Buffalo	0.0003	0.08	363173	362934
SRR1348583	SRR1355239	RS2F	Buffalo	0.0012	0.301	362978	362118
SRR1348583	SRR1355239	DJ6M	Buffalo	0.0014	0.33	361096	360091
SRR1348583	SRR1355239	DH3M	Buffalo	0.0016	0.356	363005	361870
SRR1348583	SRR1355239	I347	Buffalo	0.0022	0.537	366787	365206
SRR1348583	SRR1355239	CA279	Buffalo	0.0025	0.607	371269	369439
SRR1348583	SRR1355239	RS1M	Buffalo	0.0027	0.625	363821	361896
SRR1348583	SRR1355239	CH9M	Buffalo	0.0029	0.677	365572	363473
SRR1348583	SRR1355239	SA10	Buffalo	0.0033	0.794	367463	365055
SRR1348583	SRR1355239	CH3M	Buffalo	0.0041	0.951	364867	361924
SRR1348583	SRR1355239	DH9F	Buffalo	0.0049	1.17	366838	363244
SRR1348583	SRR1355239	DH1M	Buffalo	0.0064	1.51	367660	362984
SRR1348583	SRR1425134	CH5M	Buffalo	-0.0078	-1.849	339356	344671
SRR1348583	SRR1425134	I347	Buffalo	-0.0075	-1.746	339906	345016
SRR1348583	SRR1425134	DH7F	Buffalo	-0.0043	-0.982	340815	343773
SRR1348583	SRR1425134	CH10M	Buffalo	-0.0031	-0.688	339111	341192
SRR1348583	SRR1425134	CH9M	Buffalo	-0.0028	-0.627	340223	342126
SRR1348583	SRR1425134	RS1M	Buffalo	-0.0015	-0.316	339889	340917
SRR1348583	SRR1425134	DH3M	Buffalo	-0.0012	-0.266	339040	339845
SRR1348583	SRR1425134	DH9F	Buffalo	-0.0009	-0.196	341415	342016
SRR1348583	SRR1425134	RS2F	Buffalo	-0.0006	-0.153	339260	339679
SRR1348583	SRR1425134	DH1M	Buffalo	-0.0006	-0.133	341507	341913
SRR1348583	SRR1425134	CH3M	Buffalo	-0.0001	-0.029	340292	340380
SRR1348583	SRR1425134	H578	Buffalo	0.0014	0.316	345633	344699
SRR1348583	SRR1425134	CA279	Buffalo	0.0017	0.404	347341	346177
SRR1348583	SRR1425134	DJ6M	Buffalo	0.0027	0.594	338270	336425
SRR1348583	SRR1425134	SA10	Buffalo	0.0039	0.843	344359	341720
SRR1348583	SRR1525619	DH7F	Buffalo	-0.01	-2.256	374453	382049
SRR1348583	SRR1525619	CA279	Buffalo	-0.0088	-2.046	379710	386462
SRR1348583	SRR1525619	DH9F	Buffalo	-0.0072	-1.597	375325	380766
SRR1348583	SRR1525619	I347	Buffalo	-0.0057	-1.148	376074	380396
SRR1348583	SRR1525619	RS2F	Buffalo	-0.0048	-1.059	373222	376847
SRR1348583	SRR1525619	CH10M	Buffalo	-0.0048	-1.036	373727	377355
SRR1348583	SRR1525619	DH1M	Buffalo	-0.0039	-0.893	376424	379390
SRR1348583	SRR1525619	CH9M	Buffalo	-0.0036	-0.752	375994	378723
SRR1348583	SRR1525619	CH3M	Buffalo	-0.0035	-0.735	374760	377412
SRR1348583	SRR1525619	SA10	Buffalo	-0.0026	-0.544	377359	379368
SRR1348583	SRR1525619	DH3M	Buffalo	-0.0025	-0.534	373564	375476
SRR1348583	SRR1525619	H578	Buffalo	-0.002	-0.396	380823	382319
SRR1348583	SRR1525619	RS1M	Buffalo	-0.002	-0.368	374526	376006
SRR1348583	SRR1525619	DJ6M	Buffalo	-0.0007	-0.134	372130	372624
SRR1348583	SRR1525619	CH5M	Buffalo	0	0.008	378155	378130
SRR1348583	SRR1525702	RS2F	Buffalo	-0.0042	-0.954	376715	379873
SRR1348583	SRR1525702	H578	Buffalo	-0.0036	-0.794	382772	385557
SRR1348583	SRR1525702	DH7F	Buffalo	-0.0036	-0.751	379914	382650
SRR1348583	SRR1525702	CH9M	Buffalo	-0.0029	-0.638	378777	380978
SRR1348583	SRR1525702	DH1M	Buffalo	-0.002	-0.463	379828	381334
SRR1348583	SRR1525702	RS1M	Buffalo	-0.0019	-0.397	376643	378069
SRR1348583	SRR1525702	CA279	Buffalo	-0.0015	-0.367	385274	386453
SRR1348583	SRR1525702	CH10M	Buffalo	-0.0015	-0.323	377481	378597
SRR1348583	SRR1525702	I347	Buffalo	-0.0013	-0.266	380374	381351
SRR1348583	SRR1525702	DH9F	Buffalo	-0.0002	-0.037	379859	379987
SRR1348583	SRR1525702	DH3M	Buffalo	0	-0.004	377156	377177
SRR1348583	SRR1525702	DJ6M	Buffalo	0.0001	0.011	375035	375007
SRR1348583	SRR1525702	CH5M	Buffalo	0.0002	0.044	381183	381025
SRR1348583	SRR1525702	CH3M	Buffalo	0.0004	0.096	378929	378594
SRR1348583	SRR1525702	SA10	Buffalo	0.0014	0.299	381878	380827
SRR1348583	SRR1525705	CH3M	Buffalo	-0.0073	-1.753	372065	377546
SRR1348583	SRR1525705	DH7F	Buffalo	-0.0077	-1.633	374042	379847
SRR1348583	SRR1525705	SA10	Buffalo	-0.0047	-1.083	376083	379647
SRR1348583	SRR1525705	I347	Buffalo	-0.0039	-0.893	375615	378517
SRR1348583	SRR1525705	RS2F	Buffalo	-0.0035	-0.821	372598	375219
SRR1348583	SRR1525705	CA279	Buffalo	-0.0028	-0.701	380802	382967
SRR1348583	SRR1525705	CH10M	Buffalo	-0.003	-0.696	373262	375485
SRR1348583	SRR1525705	DH3M	Buffalo	-0.0027	-0.579	372524	374558
SRR1348583	SRR1525705	CH5M	Buffalo	-0.0018	-0.424	376352	377704
SRR1348583	SRR1525705	RS1M	Buffalo	-0.0012	-0.267	373402	374274
SRR1348583	SRR1525705	DH9F	Buffalo	-0.0008	-0.179	376018	376603
SRR1348583	SRR1525705	H578	Buffalo	0.0001	0.012	379988	379949
SRR1348583	SRR1525705	CH9M	Buffalo	0.0008	0.175	376701	376128
SRR1348583	SRR1525705	DJ6M	Buffalo	0.0013	0.309	371534	370536
SRR1348583	SRR1525705	DH1M	Buffalo	0.004	0.873	377531	374549
SRR1348583	SRR3497451	I347	Buffalo	-0.0037	-0.905	371124	373917
SRR1348583	SRR3497451	DH7F	Buffalo	-0.0043	-0.9	371424	374607
SRR1348583	SRR3497451	CH3M	Buffalo	-0.0027	-0.585	369270	371296
SRR1348583	SRR3497451	H578	Buffalo	-0.0016	-0.36	375007	376235
SRR1348583	SRR3497451	DJ6M	Buffalo	-0.0012	-0.262	366065	366968
SRR1348583	SRR3497451	RS1M	Buffalo	-0.0007	-0.146	369450	369935
SRR1348583	SRR3497451	CA279	Buffalo	-0.0006	-0.145	377544	378025
SRR1348583	SRR3497451	DH3M	Buffalo	-0.0002	-0.04	368643	368782
SRR1348583	SRR3497451	CH5M	Buffalo	0.0002	0.037	372102	371975
SRR1348583	SRR3497451	CH10M	Buffalo	0.0012	0.274	370072	369153
SRR1348583	SRR3497451	CH9M	Buffalo	0.0016	0.322	371879	370715
SRR1348583	SRR3497451	SA10	Buffalo	0.0018	0.395	373106	371736
SRR1348583	SRR3497451	RS2F	Buffalo	0.0023	0.541	370486	368761
SRR1348583	SRR3497451	DH9F	Buffalo	0.0028	0.602	372394	370317
SRR1348583	SRR3497451	DH1M	Buffalo	0.0029	0.637	372973	370802
SRR1348583	SRR3497464	I347	Buffalo	-0.0087	-2.233	366108	372507
SRR1348583	SRR3497464	CH3M	Buffalo	-0.0055	-1.293	364537	368597
SRR1348583	SRR3497464	DJ6M	Buffalo	-0.0051	-1.179	361392	365101
SRR1348583	SRR3497464	CH10M	Buffalo	-0.0049	-1.136	364451	368016
SRR1348583	SRR3497464	DH7F	Buffalo	-0.0047	-1.061	366506	369981
SRR1348583	SRR3497464	RS1M	Buffalo	-0.0028	-0.678	364817	366864
SRR1348583	SRR3497464	RS2F	Buffalo	-0.0028	-0.653	364872	366909
SRR1348583	SRR3497464	SA10	Buffalo	-0.0024	-0.587	368166	369975
SRR1348583	SRR3497464	DH3M	Buffalo	-0.0026	-0.58	364063	365944
SRR1348583	SRR3497464	CH5M	Buffalo	-0.0024	-0.571	367499	369270
SRR1348583	SRR3497464	H578	Buffalo	-0.002	-0.444	371158	372641
SRR1348583	SRR3497464	CH9M	Buffalo	-0.0018	-0.387	366900	368198
SRR1348583	SRR3497464	CA279	Buffalo	-0.0016	-0.383	373008	374223
SRR1348583	SRR3497464	DH1M	Buffalo	-0.0005	-0.128	368406	368809
SRR1348583	SRR3497464	DH9F	Buffalo	0.0002	0.042	368118	367991
SRR1348583	SRR3497466	I347	Buffalo	-0.0053	-1.359	370789	374757
SRR1348583	SRR3497466	RS2F	Buffalo	-0.0031	-0.766	368124	370425
SRR1348583	SRR3497466	SA10	Buffalo	-0.0033	-0.759	371248	373724
SRR1348583	SRR3497466	CH10M	Buffalo	-0.0029	-0.686	368794	370905
SRR1348583	SRR3497466	RS1M	Buffalo	-0.0025	-0.635	368783	370636
SRR1348583	SRR3497466	CA279	Buffalo	-0.0024	-0.568	376302	378125
SRR1348583	SRR3497466	DH3M	Buffalo	-0.0019	-0.427	368201	369597
SRR1348583	SRR3497466	DH7F	Buffalo	-0.0016	-0.354	371173	372392
SRR1348583	SRR3497466	DJ6M	Buffalo	-0.0014	-0.298	366181	367250
SRR1348583	SRR3497466	H578	Buffalo	-0.0009	-0.202	374983	375673
SRR1348583	SRR3497466	CH3M	Buffalo	-0.0001	-0.024	369914	369998
SRR1348583	SRR3497466	CH9M	Buffalo	0.0005	0.109	371132	370784
SRR1348583	SRR3497466	DH1M	Buffalo	0.0007	0.167	372373	371852
SRR1348583	SRR3497466	CH5M	Buffalo	0.0008	0.181	371966	371403
SRR1348583	SRR3497466	DH9F	Buffalo	0.0034	0.758	372543	370013
SRR1348583	SRR3497613	H578	Buffalo	-0.0055	-1.188	372462	376544
SRR1348583	SRR3497613	SA10	Buffalo	-0.0049	-1.132	370334	374008
SRR1348583	SRR3497613	DH7F	Buffalo	-0.0048	-0.987	369695	373293
SRR1348583	SRR3497613	CH5M	Buffalo	-0.0039	-0.925	369750	372681
SRR1348583	SRR3497613	DJ6M	Buffalo	-0.0038	-0.845	364562	367349
SRR1348583	SRR3497613	CH3M	Buffalo	-0.0035	-0.775	368484	371083
SRR1348583	SRR3497613	I347	Buffalo	-0.0028	-0.66	370412	372494
SRR1348583	SRR3497613	DH3M	Buffalo	-0.0024	-0.514	367722	369461
SRR1348583	SRR3497613	CH9M	Buffalo	-0.001	-0.224	370149	370902
SRR1348583	SRR3497613	RS1M	Buffalo	-0.0004	-0.093	368692	368987
SRR1348583	SRR3497613	CH10M	Buffalo	-0.0004	-0.091	368863	369162
SRR1348583	SRR3497613	DH9F	Buffalo	-0.0003	-0.058	370932	371129
SRR1348583	SRR3497613	DH1M	Buffalo	0.0002	0.05	371220	371060
SRR1348583	SRR3497613	CA279	Buffalo	0.0004	0.102	376860	376530
SRR1348583	SRR3497613	RS2F	Buffalo	0.0023	0.536	370079	368360
SRR1355239	SRR1425134	I347	Buffalo	-0.0093	-2.207	360772	367578
SRR1355239	SRR1425134	DH1M	Buffalo	-0.0071	-1.714	361061	366225
SRR1355239	SRR1425134	DH9F	Buffalo	-0.0062	-1.344	360781	365256
SRR1355239	SRR1425134	CH9M	Buffalo	-0.0058	-1.221	361368	365565
SRR1355239	SRR1425134	CH3M	Buffalo	-0.0044	-1.011	360273	363442
SRR1355239	SRR1425134	RS1M	Buffalo	-0.0045	-0.999	360120	363358
SRR1355239	SRR1425134	CH5M	Buffalo	-0.0036	-0.766	362787	365400
SRR1355239	SRR1425134	CH10M	Buffalo	-0.0034	-0.741	360501	362964
SRR1355239	SRR1425134	DH7F	Buffalo	-0.0033	-0.719	363272	365642
SRR1355239	SRR1425134	DH3M	Buffalo	-0.003	-0.685	359636	361804
SRR1355239	SRR1425134	RS2F	Buffalo	-0.0016	-0.355	360596	361756
SRR1355239	SRR1425134	CA279	Buffalo	-0.0007	-0.164	368335	368848
SRR1355239	SRR1425134	SA10	Buffalo	0	-0.004	364227	364238
SRR1355239	SRR1425134	DJ6M	Buffalo	0.0012	0.293	358873	358048
SRR1355239	SRR1425134	H578	Buffalo	0.0046	1.016	368898	365519
SRR1355239	SRR1525619	CA279	Buffalo	-0.0117	-2.918	375616	384529
SRR1355239	SRR1525619	DH9F	Buffalo	-0.0119	-2.788	369937	378879
SRR1355239	SRR1525619	DH1M	Buffalo	-0.0103	-2.497	370354	378047
SRR1355239	SRR1525619	DH7F	Buffalo	-0.0089	-2.073	371773	378444
SRR1355239	SRR1525619	I347	Buffalo	-0.0078	-1.604	372608	378455
SRR1355239	SRR1525619	CH3M	Buffalo	-0.0073	-1.524	370118	375537
SRR1355239	SRR1525619	RS2F	Buffalo	-0.0058	-1.303	369553	373851
SRR1355239	SRR1525619	CH9M	Buffalo	-0.0062	-1.296	371842	376493
SRR1355239	SRR1525619	SA10	Buffalo	-0.0055	-1.106	373153	377288
SRR1355239	SRR1525619	CH10M	Buffalo	-0.0048	-1.061	370860	374429
SRR1355239	SRR1525619	RS1M	Buffalo	-0.0048	-0.96	370734	374296
SRR1355239	SRR1525619	DH3M	Buffalo	-0.0043	-0.914	370030	373264
SRR1355239	SRR1525619	DJ6M	Buffalo	-0.002	-0.404	368696	370168
SRR1355239	SRR1525619	H578	Buffalo	0.0014	0.299	378680	377596
SRR1355239	SRR1525619	CH5M	Buffalo	0.004	0.799	376219	373196
SRR1355239	SRR1525702	DH1M	Buffalo	-0.0084	-1.967	373545	379869
SRR1355239	SRR1525702	CH9M	Buffalo	-0.0058	-1.286	374049	378378
SRR1355239	SRR1525702	DH9F	Buffalo	-0.005	-1.191	374453	378233
SRR1355239	SRR1525702	RS2F	Buffalo	-0.0053	-1.118	372473	376419
SRR1355239	SRR1525702	RS1M	Buffalo	-0.0045	-1.011	372410	375766
SRR1355239	SRR1525702	CA279	Buffalo	-0.004	-0.99	380307	383343
SRR1355239	SRR1525702	CH3M	Buffalo	-0.0034	-0.733	373960	376480
SRR1355239	SRR1525702	I347	Buffalo	-0.0036	-0.692	375609	378299
SRR1355239	SRR1525702	DH7F	Buffalo	-0.0021	-0.497	377019	378625
SRR1355239	SRR1525702	CH10M	Buffalo	-0.0017	-0.413	373837	375137
SRR1355239	SRR1525702	DH3M	Buffalo	-0.0016	-0.334	373576	374792
SRR1355239	SRR1525702	DJ6M	Buffalo	-0.001	-0.224	371010	371770
SRR1355239	SRR1525702	SA10	Buffalo	-0.0011	-0.221	376999	377807
SRR1355239	SRR1525702	H578	Buffalo	-0.0002	-0.052	380255	380441
SRR1355239	SRR1525702	CH5M	Buffalo	0.004	0.831	378320	375275
SRR1355239	SRR1525705	CH3M	Buffalo	-0.012	-2.819	355535	364155
SRR1355239	SRR1525705	SA10	Buffalo	-0.0083	-1.88	359145	365181
SRR1355239	SRR1525705	DH7F	Buffalo	-0.007	-1.539	359924	364969
SRR1355239	SRR1525705	I347	Buffalo	-0.0066	-1.538	359729	364468
SRR1355239	SRR1525705	DH9F	Buffalo	-0.0061	-1.431	358616	363041
SRR1355239	SRR1525705	RS2F	Buffalo	-0.0052	-1.22	357336	361037
SRR1355239	SRR1525705	CA279	Buffalo	-0.005	-1.195	364656	368353
SRR1355239	SRR1525705	RS1M	Buffalo	-0.0039	-0.912	357856	360638
SRR1355239	SRR1525705	DH3M	Buffalo	-0.0046	-0.878	357018	360311
SRR1355239	SRR1525705	CH10M	Buffalo	-0.0037	-0.842	358589	361225
SRR1355239	SRR1525705	DH1M	Buffalo	-0.0025	-0.604	360058	361859
SRR1355239	SRR1525705	CH9M	Buffalo	-0.0026	-0.586	360418	362271
SRR1355239	SRR1525705	DJ6M	Buffalo	0.0001	0.016	356918	356860
SRR1355239	SRR1525705	CH5M	Buffalo	0.0017	0.369	362611	361375
SRR1355239	SRR1525705	H578	Buffalo	0.0033	0.721	366147	363756
SRR1355239	SRR3497451	CH3M	Buffalo	-0.0063	-1.402	363920	368511
SRR1355239	SRR3497451	I347	Buffalo	-0.0056	-1.273	366022	370160
SRR1355239	SRR3497451	CA279	Buffalo	-0.0036	-0.808	371174	373898
SRR1355239	SRR3497451	DH1M	Buffalo	-0.0033	-0.772	365829	368276
SRR1355239	SRR3497451	RS1M	Buffalo	-0.0034	-0.757	364733	367216
SRR1355239	SRR3497451	DH7F	Buffalo	-0.0034	-0.748	367455	369969
SRR1355239	SRR3497451	DJ6M	Buffalo	-0.0022	-0.501	361454	363060
SRR1355239	SRR3497451	DH3M	Buffalo	-0.002	-0.421	363936	365392
SRR1355239	SRR3497451	DH9F	Buffalo	-0.0017	-0.397	366498	367745
SRR1355239	SRR3497451	SA10	Buffalo	-0.0013	-0.275	367910	368880
SRR1355239	SRR3497451	CH9M	Buffalo	-0.0009	-0.191	367530	368187
SRR1355239	SRR3497451	CH10M	Buffalo	0.0012	0.259	366231	365362
SRR1355239	SRR3497451	RS2F	Buffalo	0.0012	0.274	365776	364884
SRR1355239	SRR3497451	H578	Buffalo	0.002	0.418	371744	370286
SRR1355239	SRR3497451	CH5M	Buffalo	0.0041	0.801	369692	366704
SRR1355239	SRR3497464	I347	Buffalo	-0.0105	-2.551	365121	372830
SRR1355239	SRR3497464	CH3M	Buffalo	-0.0091	-2.185	363138	369819
SRR1355239	SRR3497464	DH1M	Buffalo	-0.007	-1.706	365084	370251
SRR1355239	SRR3497464	DJ6M	Buffalo	-0.0066	-1.454	360520	365287
SRR1355239	SRR3497464	RS1M	Buffalo	-0.0055	-1.381	363696	367734
SRR1355239	SRR3497464	SA10	Buffalo	-0.0056	-1.313	366830	370943
SRR1355239	SRR3497464	CH10M	Buffalo	-0.005	-1.205	364286	367917
SRR1355239	SRR3497464	CA279	Buffalo	-0.0045	-1.101	371383	374711
SRR1355239	SRR3497464	DH9F	Buffalo	-0.0043	-1.029	366087	369232
SRR1355239	SRR3497464	CH9M	Buffalo	-0.0045	-1.004	366013	369314
SRR1355239	SRR3497464	DH3M	Buffalo	-0.0042	-0.917	363744	366840
SRR1355239	SRR3497464	DH7F	Buffalo	-0.0037	-0.876	367244	369964
SRR1355239	SRR3497464	RS2F	Buffalo	-0.0037	-0.836	364420	367134
SRR1355239	SRR3497464	CH5M	Buffalo	0.0016	0.365	368469	367271
SRR1355239	SRR3497464	H578	Buffalo	0.0019	0.425	372282	370846
SRR1355239	SRR3497466	I347	Buffalo	-0.007	-1.732	368279	373482
SRR1355239	SRR3497466	SA10	Buffalo	-0.0063	-1.514	368635	373329
SRR1355239	SRR3497466	DH1M	Buffalo	-0.0058	-1.431	367520	371790
SRR1355239	SRR3497466	RS1M	Buffalo	-0.0053	-1.29	366287	370202
SRR1355239	SRR3497466	CA279	Buffalo	-0.0051	-1.186	373507	377362
SRR1355239	SRR3497466	RS2F	Buffalo	-0.0041	-0.924	366575	369609
SRR1355239	SRR3497466	CH3M	Buffalo	-0.0037	-0.897	367389	370117
SRR1355239	SRR3497466	DH3M	Buffalo	-0.0035	-0.81	366455	369048
SRR1355239	SRR3497466	CH10M	Buffalo	-0.0029	-0.702	367455	369585
SRR1355239	SRR3497466	DJ6M	Buffalo	-0.0028	-0.604	363947	365978
SRR1355239	SRR3497466	CH9M	Buffalo	-0.0023	-0.522	369005	370675
SRR1355239	SRR3497466	DH9F	Buffalo	-0.001	-0.255	369421	370185
SRR1355239	SRR3497466	DH7F	Buffalo	-0.0006	-0.14	370581	371011
SRR1355239	SRR3497466	H578	Buffalo	0.0027	0.612	374897	372855
SRR1355239	SRR3497466	CH5M	Buffalo	0.0047	1.042	372040	368580
SRR1355239	SRR3497613	SA10	Buffalo	-0.0083	-1.81	368431	374558
SRR1355239	SRR3497613	CH3M	Buffalo	-0.0076	-1.725	365981	371569
SRR1355239	SRR3497613	DH1M	Buffalo	-0.0063	-1.44	367230	371852
SRR1355239	SRR3497613	DH9F	Buffalo	-0.0052	-1.219	368028	371876
SRR1355239	SRR3497613	I347	Buffalo	-0.005	-1.176	368438	372167
SRR1355239	SRR3497613	DJ6M	Buffalo	-0.0053	-0.999	363162	367038
SRR1355239	SRR3497613	DH7F	Buffalo	-0.004	-0.927	369607	372594
SRR1355239	SRR3497613	CH9M	Buffalo	-0.004	-0.863	368486	371410
SRR1355239	SRR3497613	DH3M	Buffalo	-0.0039	-0.795	366058	368902
SRR1355239	SRR3497613	RS1M	Buffalo	-0.003	-0.674	367232	369450
SRR1355239	SRR3497613	CA279	Buffalo	-0.002	-0.474	374200	375707
SRR1355239	SRR3497613	H578	Buffalo	-0.0021	-0.453	372924	374509
SRR1355239	SRR3497613	CH10M	Buffalo	-0.0009	-0.181	368320	368944
SRR1355239	SRR3497613	CH5M	Buffalo	-0.0003	-0.063	370266	370486
SRR1355239	SRR3497613	RS2F	Buffalo	0.0011	0.248	368357	367539
SRR1425144	SRR1525619	CA279	Buffalo	-0.0118	-2.638	378145	387203
SRR1425144	SRR1525619	DH9F	Buffalo	-0.0076	-1.857	374409	380135
SRR1425144	SRR1525619	DH7F	Buffalo	-0.0072	-1.642	375738	381184
SRR1425144	SRR1525619	DH1M	Buffalo	-0.0072	-1.562	374981	380454
SRR1425144	SRR1525619	CH9M	Buffalo	-0.0039	-0.79	375794	378702
SRR1425144	SRR1525619	CH10M	Buffalo	-0.0031	-0.693	374516	376872
SRR1425144	SRR1525619	RS2F	Buffalo	-0.0032	-0.684	373545	375960
SRR1425144	SRR1525619	H578	Buffalo	-0.0032	-0.678	380020	382450
SRR1425144	SRR1525619	CH3M	Buffalo	-0.0027	-0.563	374534	376538
SRR1425144	SRR1525619	RS1M	Buffalo	-0.0022	-0.426	374610	376241
SRR1425144	SRR1525619	DH3M	Buffalo	-0.0013	-0.288	373614	374602
SRR1425144	SRR1525619	DJ6M	Buffalo	-0.0014	-0.28	372116	373153
SRR1425144	SRR1525619	SA10	Buffalo	-0.0012	-0.266	377613	378519
SRR1425144	SRR1525619	I347	Buffalo	0.0019	0.406	379247	377826
SRR1425144	SRR1525619	CH5M	Buffalo	0.0053	1.053	379844	375866
SRR1425144	SRR1525702	DH1M	Buffalo	-0.0054	-1.178	378108	382182
SRR1425144	SRR1525702	H578	Buffalo	-0.005	-1.152	381613	385474
SRR1425144	SRR1525702	CA279	Buffalo	-0.0044	-1.034	383241	386645
SRR1425144	SRR1525702	CH9M	Buffalo	-0.0035	-0.776	378399	381032
SRR1425144	SRR1525702	RS2F	Buffalo	-0.0028	-0.642	376203	378284
SRR1425144	SRR1525702	RS1M	Buffalo	-0.0021	-0.46	376924	378539
SRR1425144	SRR1525702	DH9F	Buffalo	-0.0009	-0.208	379065	379727
SRR1425144	SRR1525702	DJ6M	Buffalo	-0.0006	-0.141	374623	375079
SRR1425144	SRR1525702	DH7F	Buffalo	-0.0006	-0.124	380972	381404
SRR1425144	SRR1525702	CH10M	Buffalo	-0.0002	-0.053	378104	378278
SRR1425144	SRR1525702	CH3M	Buffalo	0.001	0.239	378346	377558
SRR1425144	SRR1525702	DH3M	Buffalo	0.0013	0.3	377356	376365
SRR1425144	SRR1525702	SA10	Buffalo	0.003	0.665	381445	379180
SRR1425144	SRR1525702	CH5M	Buffalo	0.0051	1.091	381905	378004
SRR1425144	SRR1525702	I347	Buffalo	0.006	1.217	382990	378449
SRR1425144	SRR1525705	CH3M	Buffalo	-0.0069	-1.7	373004	378170
SRR1425144	SRR1525705	CA279	Buffalo	-0.0053	-1.236	380420	384433
SRR1425144	SRR1525705	DH7F	Buffalo	-0.005	-1.074	376212	379989
SRR1425144	SRR1525705	SA10	Buffalo	-0.0035	-0.801	377246	379914
SRR1425144	SRR1525705	RS2F	Buffalo	-0.0023	-0.502	373730	375489
SRR1425144	SRR1525705	CH10M	Buffalo	-0.0016	-0.386	375019	376250
SRR1425144	SRR1525705	H578	Buffalo	-0.0015	-0.349	380113	381261
SRR1425144	SRR1525705	DH9F	Buffalo	-0.0015	-0.339	376494	377590
SRR1425144	SRR1525705	DH3M	Buffalo	-0.0014	-0.316	373926	374985
SRR1425144	SRR1525705	RS1M	Buffalo	-0.0012	-0.291	374343	375276
SRR1425144	SRR1525705	CH9M	Buffalo	0.0001	0.028	376953	376860
SRR1425144	SRR1525705	DH1M	Buffalo	0.0006	0.122	377271	376854
SRR1425144	SRR1525705	DJ6M	Buffalo	0.0008	0.168	372445	371850
SRR1425144	SRR1525705	CH5M	Buffalo	0.003	0.665	378747	376501
SRR1425144	SRR1525705	I347	Buffalo	0.0032	0.721	379301	376851
SRR1425144	SRR3497451	CA279	Buffalo	-0.004	-0.873	375122	378114
SRR1425144	SRR3497451	H578	Buffalo	-0.0027	-0.532	374647	376642
SRR1425144	SRR3497451	DH7F	Buffalo	-0.0017	-0.377	371911	373154
SRR1425144	SRR3497451	DJ6M	Buffalo	-0.0018	-0.373	366091	367396
SRR1425144	SRR3497451	CH3M	Buffalo	-0.0015	-0.326	369467	370592
SRR1425144	SRR3497451	RS1M	Buffalo	-0.0009	-0.186	369415	370077
SRR1425144	SRR3497451	DH1M	Buffalo	0	-0.003	371722	371734
SRR1425144	SRR3497451	DH3M	Buffalo	0.0013	0.269	368962	368025
SRR1425144	SRR3497451	CH9M	Buffalo	0.0015	0.306	372144	371038
SRR1425144	SRR3497451	SA10	Buffalo	0.003	0.631	373374	371148
SRR1425144	SRR3497451	DH9F	Buffalo	0.0028	0.634	372068	369993
SRR1425144	SRR3497451	CH10M	Buffalo	0.0031	0.656	371188	368863
SRR1425144	SRR3497451	RS2F	Buffalo	0.0039	0.798	370907	368032
SRR1425144	SRR3497451	I347	Buffalo	0.0043	0.953	373915	370741
SRR1425144	SRR3497451	CH5M	Buffalo	0.0053	1.086	373756	369783
SRR1425144	SRR3497464	DJ6M	Buffalo	-0.0058	-1.286	362231	366473
SRR1425144	SRR3497464	CA279	Buffalo	-0.0048	-1.134	372359	375925
SRR1425144	SRR3497464	CH3M	Buffalo	-0.0046	-1.061	365754	369148
SRR1425144	SRR3497464	DH1M	Buffalo	-0.0037	-0.821	368083	370821
SRR1425144	SRR3497464	CH10M	Buffalo	-0.0031	-0.725	366707	368983
SRR1425144	SRR3497464	H578	Buffalo	-0.0031	-0.699	371464	373795
SRR1425144	SRR3497464	RS1M	Buffalo	-0.0031	-0.696	366068	368324
SRR1425144	SRR3497464	CH9M	Buffalo	-0.002	-0.457	368285	369775
SRR1425144	SRR3497464	DH7F	Buffalo	-0.0019	-0.44	368914	370308
SRR1425144	SRR3497464	SA10	Buffalo	-0.0013	-0.3	369922	370859
SRR1425144	SRR3497464	DH3M	Buffalo	-0.0012	-0.293	365356	366268
SRR1425144	SRR3497464	RS2F	Buffalo	-0.0011	-0.283	366218	367048
SRR1425144	SRR3497464	I347	Buffalo	-0.0006	-0.143	370043	370489
SRR1425144	SRR3497464	DH9F	Buffalo	0	-0.001	368456	368460
SRR1425144	SRR3497464	CH5M	Buffalo	0.0028	0.66	370462	368383
SRR1425144	SRR3497466	CA279	Buffalo	-0.0055	-1.298	375412	379582
SRR1425144	SRR3497466	RS1M	Buffalo	-0.0028	-0.64	369889	371976
SRR1425144	SRR3497466	DH1M	Buffalo	-0.0024	-0.543	371588	373396
SRR1425144	SRR3497466	SA10	Buffalo	-0.0021	-0.479	372453	374047
SRR1425144	SRR3497466	DJ6M	Buffalo	-0.0023	-0.45	367072	368739
SRR1425144	SRR3497466	H578	Buffalo	-0.0019	-0.416	375228	376676
SRR1425144	SRR3497466	RS2F	Buffalo	-0.0015	-0.388	369260	370400
SRR1425144	SRR3497466	CH10M	Buffalo	-0.0009	-0.207	371072	371730
SRR1425144	SRR3497466	DH3M	Buffalo	-0.0004	-0.098	369253	369567
SRR1425144	SRR3497466	CH9M	Buffalo	0.0003	0.072	372382	372150
SRR1425144	SRR3497466	CH3M	Buffalo	0.0009	0.214	370944	370272
SRR1425144	SRR3497466	DH7F	Buffalo	0.0011	0.255	373732	372905
SRR1425144	SRR3497466	I347	Buffalo	0.0028	0.639	375108	373048
SRR1425144	SRR3497466	DH9F	Buffalo	0.0032	0.743	372892	370505
SRR1425144	SRR3497466	CH5M	Buffalo	0.0059	1.351	375199	370786
SRR1425144	SRR3497613	H578	Buffalo	-0.0069	-1.474	374311	379529
SRR1425144	SRR3497613	DJ6M	Buffalo	-0.0046	-0.966	366632	370036
SRR1425144	SRR3497613	SA10	Buffalo	-0.004	-0.918	373341	376307
SRR1425144	SRR3497613	CH3M	Buffalo	-0.003	-0.685	370522	372768
SRR1425144	SRR3497613	DH1M	Buffalo	-0.0029	-0.62	371757	373920
SRR1425144	SRR3497613	CA279	Buffalo	-0.0024	-0.549	377188	379040
SRR1425144	SRR3497613	DH7F	Buffalo	-0.0024	-0.519	372950	374714
SRR1425144	SRR3497613	CH9M	Buffalo	-0.0015	-0.329	372651	373758
SRR1425144	SRR3497613	DH3M	Buffalo	-0.001	-0.22	370286	371008
SRR1425144	SRR3497613	DH9F	Buffalo	-0.0009	-0.195	372789	373434
SRR1425144	SRR3497613	RS1M	Buffalo	-0.0006	-0.125	371267	371692
SRR1425144	SRR3497613	CH5M	Buffalo	0.0009	0.195	373754	373078
SRR1425144	SRR3497613	CH10M	Buffalo	0.0009	0.213	372268	371566
SRR1425144	SRR3497613	RS2F	Buffalo	0.0036	0.799	372532	369872
SRR1425144	SRR3497613	I347	Buffalo	0.0048	1.055	376144	372529
SRR1525619	SRR1525702	H578	Buffalo	-0.002	-0.447	352265	353638
SRR1525619	SRR1525702	CH5M	Buffalo	0	0.001	350308	350301
SRR1525619	SRR1525702	RS1M	Buffalo	0	0.006	347180	347157
SRR1525619	SRR1525702	RS2F	Buffalo	0.0006	0.137	347715	347268
SRR1525619	SRR1525702	CH9M	Buffalo	0.0007	0.157	349998	349494
SRR1525619	SRR1525702	DJ6M	Buffalo	0.0009	0.197	344858	344258
SRR1525619	SRR1525702	DH1M	Buffalo	0.0022	0.503	350678	349160
SRR1525619	SRR1525702	DH3M	Buffalo	0.0029	0.63	347811	345826
SRR1525619	SRR1525702	CH10M	Buffalo	0.0034	0.743	349235	346849
SRR1525619	SRR1525702	CH3M	Buffalo	0.0043	0.941	350254	347235
SRR1525619	SRR1525702	SA10	Buffalo	0.0043	0.991	351619	348589
SRR1525619	SRR1525702	I347	Buffalo	0.0048	1.075	352298	348934
SRR1525619	SRR1525702	DH7F	Buffalo	0.0068	1.623	353380	348575
SRR1525619	SRR1525702	DH9F	Buffalo	0.0074	1.731	352254	347066
SRR1525619	SRR1525702	CA279	Buffalo	0.0078	1.924	357657	352111
SRR1525619	SRR1525705	CH3M	Buffalo	-0.0042	-0.864	348187	351103
SRR1525619	SRR1525705	SA10	Buffalo	-0.0024	-0.507	350745	352458
SRR1525619	SRR1525705	CH5M	Buffalo	-0.0023	-0.443	350618	352203
SRR1525619	SRR1525705	DH3M	Buffalo	-0.0001	-0.023	347340	347411
SRR1525619	SRR1525705	RS1M	Buffalo	0.0009	0.184	348901	348266
SRR1525619	SRR1525705	RS2F	Buffalo	0.0014	0.299	348794	347841
SRR1525619	SRR1525705	I347	Buffalo	0.0018	0.361	352459	351163
SRR1525619	SRR1525705	CH10M	Buffalo	0.0019	0.386	350315	349011
SRR1525619	SRR1525705	H578	Buffalo	0.002	0.426	354907	353458
SRR1525619	SRR1525705	DJ6M	Buffalo	0.0023	0.458	346335	344738
SRR1525619	SRR1525705	DH7F	Buffalo	0.0025	0.557	352553	350796
SRR1525619	SRR1525705	CH9M	Buffalo	0.0045	0.945	352811	349632
SRR1525619	SRR1525705	CA279	Buffalo	0.0067	1.478	358862	354088
SRR1525619	SRR1525705	DH9F	Buffalo	0.0068	1.581	353228	348433
SRR1525619	SRR1525705	DH1M	Buffalo	0.0085	1.945	353653	347677
SRR1525619	SRR3497451	DJ6M	Buffalo	-0.0008	-0.147	365506	366079
SRR1525619	SRR3497451	CH5M	Buffalo	-0.0001	-0.019	370977	371046
SRR1525619	SRR3497451	H578	Buffalo	0.0003	0.052	374989	374779
SRR1525619	SRR3497451	CH3M	Buffalo	0.0008	0.143	369871	369315
SRR1525619	SRR3497451	RS1M	Buffalo	0.0014	0.241	369505	368491
SRR1525619	SRR3497451	I347	Buffalo	0.0019	0.403	372487	371037
SRR1525619	SRR3497451	DH3M	Buffalo	0.0024	0.478	368531	366761
SRR1525619	SRR3497451	SA10	Buffalo	0.0042	0.795	373333	370197
SRR1525619	SRR3497451	CH9M	Buffalo	0.0052	1.013	373023	369138
SRR1525619	SRR3497451	CH10M	Buffalo	0.0058	1.156	371660	367370
SRR1525619	SRR3497451	DH7F	Buffalo	0.0057	1.239	374099	369877
SRR1525619	SRR3497451	RS2F	Buffalo	0.007	1.384	371514	366351
SRR1525619	SRR3497451	DH1M	Buffalo	0.007	1.471	373441	368257
SRR1525619	SRR3497451	CA279	Buffalo	0.0081	1.697	379632	373544
SRR1525619	SRR3497451	DH9F	Buffalo	0.01	2.169	374532	367120
SRR1525619	SRR3497464	DJ6M	Buffalo	-0.0043	-0.878	364857	368015
SRR1525619	SRR3497464	I347	Buffalo	-0.0025	-0.532	372008	373893
SRR1525619	SRR3497464	CH5M	Buffalo	-0.0024	-0.481	371294	373067
SRR1525619	SRR3497464	CH3M	Buffalo	-0.002	-0.393	370044	371504
SRR1525619	SRR3497464	RS1M	Buffalo	-0.0007	-0.129	369897	370392
SRR1525619	SRR3497464	CH10M	Buffalo	-0.0001	-0.015	370840	370891
SRR1525619	SRR3497464	H578	Buffalo	0.0003	0.053	375786	375583
SRR1525619	SRR3497464	DH3M	Buffalo	0.0003	0.065	369142	368925
SRR1525619	SRR3497464	SA10	Buffalo	0.0003	0.07	372495	372247
SRR1525619	SRR3497464	CH9M	Buffalo	0.0018	0.358	372760	371408
SRR1525619	SRR3497464	RS2F	Buffalo	0.0021	0.433	370349	368809
SRR1525619	SRR3497464	DH1M	Buffalo	0.0035	0.793	372998	370402
SRR1525619	SRR3497464	DH7F	Buffalo	0.0057	1.283	374728	370496
SRR1525619	SRR3497464	CA279	Buffalo	0.0073	1.65	380272	374747
SRR1525619	SRR3497464	DH9F	Buffalo	0.0075	1.7	375113	369512
SRR1525619	SRR3497466	DJ6M	Buffalo	-0.0009	-0.182	367493	368193
SRR1525619	SRR3497466	SA10	Buffalo	-0.0008	-0.151	373436	374014
SRR1525619	SRR3497466	RS1M	Buffalo	-0.0006	-0.123	371459	371924
SRR1525619	SRR3497466	CH5M	Buffalo	0.0007	0.129	374112	373622
SRR1525619	SRR3497466	I347	Buffalo	0.0007	0.142	374964	374441
SRR1525619	SRR3497466	DH3M	Buffalo	0.0009	0.204	370923	370224
SRR1525619	SRR3497466	H578	Buffalo	0.0013	0.246	377903	376927
SRR1525619	SRR3497466	RS2F	Buffalo	0.0015	0.317	371873	370756
SRR1525619	SRR3497466	CH10M	Buffalo	0.0018	0.402	373196	371822
SRR1525619	SRR3497466	CH3M	Buffalo	0.0033	0.675	373660	371173
SRR1525619	SRR3497466	CH9M	Buffalo	0.004	0.818	375152	372164
SRR1525619	SRR3497466	DH1M	Buffalo	0.0046	1.044	374906	371437
SRR1525619	SRR3497466	CA279	Buffalo	0.0065	1.494	381760	376838
SRR1525619	SRR3497466	DH7F	Buffalo	0.0085	1.951	377277	370891
SRR1525619	SRR3497466	DH9F	Buffalo	0.0106	2.341	377777	369864
SRR1525619	SRR3497613	CH5M	Buffalo	-0.0043	-0.807	373558	376782
SRR1525619	SRR3497613	H578	Buffalo	-0.0035	-0.654	377305	379981
SRR1525619	SRR3497613	DJ6M	Buffalo	-0.0033	-0.627	368163	370582
SRR1525619	SRR3497613	SA10	Buffalo	-0.0026	-0.492	374682	376598
SRR1525619	SRR3497613	CH3M	Buffalo	-0.0003	-0.054	373719	373916
SRR1525619	SRR3497613	DH3M	Buffalo	0.0005	0.093	372096	371750
SRR1525619	SRR3497613	RS1M	Buffalo	0.0017	0.297	374037	372793
SRR1525619	SRR3497613	CH9M	Buffalo	0.0024	0.464	376160	374319
SRR1525619	SRR3497613	I347	Buffalo	0.0029	0.581	376893	374683
SRR1525619	SRR3497613	CH10M	Buffalo	0.0042	0.804	375464	372354
SRR1525619	SRR3497613	DH1M	Buffalo	0.0045	0.938	376351	372987
SRR1525619	SRR3497613	DH7F	Buffalo	0.005	1.063	377546	373785
SRR1525619	SRR3497613	RS2F	Buffalo	0.0069	1.396	374982	369817
SRR1525619	SRR3497613	DH9F	Buffalo	0.0069	1.447	377930	372737
SRR1525619	SRR3497613	CA279	Buffalo	0.0096	2.139	384328	377030
SRR1525702	SRR1525705	CH3M	Buffalo	-0.0083	-1.801	353002	358921
SRR1525702	SRR1525705	SA10	Buffalo	-0.0066	-1.415	355366	360073
SRR1525702	SRR1525705	DH7F	Buffalo	-0.0042	-0.889	356762	359758
SRR1525702	SRR1525705	DH3M	Buffalo	-0.0028	-0.569	353157	355110
SRR1525702	SRR1525705	I347	Buffalo	-0.0026	-0.489	357095	358972
SRR1525702	SRR1525705	CH5M	Buffalo	-0.0022	-0.442	356888	358451
SRR1525702	SRR1525705	CH10M	Buffalo	-0.0016	-0.344	354543	355667
SRR1525702	SRR1525705	CA279	Buffalo	-0.0012	-0.272	361886	362745
SRR1525702	SRR1525705	DH9F	Buffalo	-0.0005	-0.12	356286	356676
SRR1525702	SRR1525705	RS2F	Buffalo	0.0008	0.163	355767	355216
SRR1525702	SRR1525705	RS1M	Buffalo	0.0009	0.189	354729	354114
SRR1525702	SRR1525705	DJ6M	Buffalo	0.0015	0.307	352219	351180
SRR1525702	SRR1525705	H578	Buffalo	0.0038	0.807	361668	358909
SRR1525702	SRR1525705	CH9M	Buffalo	0.0037	0.82	358488	355812
SRR1525702	SRR1525705	DH1M	Buffalo	0.0065	1.395	359114	354517
SRR1525702	SRR3497451	CH3M	Buffalo	-0.0032	-0.596	373445	375820
SRR1525702	SRR3497451	I347	Buffalo	-0.0023	-0.453	375335	377058
SRR1525702	SRR3497451	DJ6M	Buffalo	-0.0011	-0.227	369715	370557
SRR1525702	SRR3497451	DH7F	Buffalo	-0.0007	-0.146	376400	376919
SRR1525702	SRR3497451	DH3M	Buffalo	-0.0002	-0.047	372313	372486
SRR1525702	SRR3497451	CH5M	Buffalo	0	0.002	375861	375847
SRR1525702	SRR3497451	SA10	Buffalo	0.0004	0.069	376393	376124
SRR1525702	SRR3497451	CA279	Buffalo	0.0007	0.17	381524	380962
SRR1525702	SRR3497451	RS1M	Buffalo	0.0013	0.257	373660	372701
SRR1525702	SRR3497451	H578	Buffalo	0.0022	0.439	380299	378626
SRR1525702	SRR3497451	CH10M	Buffalo	0.0025	0.504	374909	373014
SRR1525702	SRR3497451	DH9F	Buffalo	0.003	0.648	376360	374122
SRR1525702	SRR3497451	CH9M	Buffalo	0.0045	0.898	377714	374340
SRR1525702	SRR3497451	DH1M	Buffalo	0.005	0.99	377325	373567
SRR1525702	SRR3497451	RS2F	Buffalo	0.0064	1.301	375916	371118
SRR1525702	SRR3497464	I347	Buffalo	-0.007	-1.463	373606	378836
SRR1525702	SRR3497464	CH3M	Buffalo	-0.0059	-1.253	371591	375972
SRR1525702	SRR3497464	DJ6M	Buffalo	-0.0049	-1.044	368108	371742
SRR1525702	SRR3497464	SA10	Buffalo	-0.0038	-0.826	374196	377043
SRR1525702	SRR3497464	CH10M	Buffalo	-0.0033	-0.716	371965	374443
SRR1525702	SRR3497464	DH3M	Buffalo	-0.0024	-0.558	371063	372851
SRR1525702	SRR3497464	CH5M	Buffalo	-0.0024	-0.491	374765	376559
SRR1525702	SRR3497464	DH7F	Buffalo	-0.0008	-0.176	375506	376125
SRR1525702	SRR3497464	RS1M	Buffalo	-0.0007	-0.147	372119	372616
SRR1525702	SRR3497464	CA279	Buffalo	0.0001	0.016	380517	380472
SRR1525702	SRR3497464	DH9F	Buffalo	0.0005	0.116	375121	374765
SRR1525702	SRR3497464	CH9M	Buffalo	0.0011	0.231	375464	374669
SRR1525702	SRR3497464	RS2F	Buffalo	0.0016	0.33	373368	372213
SRR1525702	SRR3497464	DH1M	Buffalo	0.0016	0.39	375797	374567
SRR1525702	SRR3497464	H578	Buffalo	0.002	0.435	379582	378066
SRR1525702	SRR3497466	SA10	Buffalo	-0.0047	-0.972	374840	378360
SRR1525702	SRR3497466	I347	Buffalo	-0.0036	-0.719	375988	378688
SRR1525702	SRR3497466	DH3M	Buffalo	-0.0016	-0.358	372339	373508
SRR1525702	SRR3497466	DJ6M	Buffalo	-0.0015	-0.3	370343	371439
SRR1525702	SRR3497466	CH10M	Buffalo	-0.0013	-0.268	373859	374799
SRR1525702	SRR3497466	CA279	Buffalo	-0.0007	-0.165	381579	382120
SRR1525702	SRR3497466	RS1M	Buffalo	-0.0005	-0.105	373464	373824
SRR1525702	SRR3497466	CH3M	Buffalo	-0.0005	-0.098	374503	374863
SRR1525702	SRR3497466	CH5M	Buffalo	0.0006	0.127	376591	376105
SRR1525702	SRR3497466	RS2F	Buffalo	0.0011	0.244	374120	373288
SRR1525702	SRR3497466	DH7F	Buffalo	0.0021	0.465	377421	375814
SRR1525702	SRR3497466	H578	Buffalo	0.0031	0.639	380728	378374
SRR1525702	SRR3497466	DH1M	Buffalo	0.0029	0.653	377296	375110
SRR1525702	SRR3497466	CH9M	Buffalo	0.0034	0.719	377429	374888
SRR1525702	SRR3497466	DH9F	Buffalo	0.0037	0.834	377478	374714
SRR1525702	SRR3497613	SA10	Buffalo	-0.0068	-1.418	375223	380353
SRR1525702	SRR3497613	CH5M	Buffalo	-0.0044	-0.852	375437	378715
SRR1525702	SRR3497613	CH3M	Buffalo	-0.0039	-0.79	374290	377218
SRR1525702	SRR3497613	DJ6M	Buffalo	-0.0038	-0.73	370548	373388
SRR1525702	SRR3497613	DH3M	Buffalo	-0.0022	-0.479	373319	374979
SRR1525702	SRR3497613	DH7F	Buffalo	-0.0018	-0.403	376527	377886
SRR1525702	SRR3497613	H578	Buffalo	-0.0018	-0.366	379892	381248
SRR1525702	SRR3497613	I347	Buffalo	-0.0014	-0.284	376834	377921
SRR1525702	SRR3497613	DH9F	Buffalo	0.0001	0.013	376568	376521
SRR1525702	SRR3497613	CH10M	Buffalo	0.0012	0.234	375844	374972
SRR1525702	SRR3497613	RS1M	Buffalo	0.0016	0.343	375017	373788
SRR1525702	SRR3497613	CH9M	Buffalo	0.002	0.402	377770	376282
SRR1525702	SRR3497613	CA279	Buffalo	0.0023	0.541	383316	381544
SRR1525702	SRR3497613	DH1M	Buffalo	0.0028	0.593	377754	375681
SRR1525702	SRR3497613	RS2F	Buffalo	0.0065	1.359	377366	372510
SRR1525705	SRR3497451	DJ6M	Buffalo	-0.0027	-0.552	363132	365084
SRR1525705	SRR3497451	H578	Buffalo	-0.0015	-0.318	372855	374000
SRR1525705	SRR3497451	DH1M	Buffalo	-0.0012	-0.235	368502	369358
SRR1525705	SRR3497451	I347	Buffalo	0.0001	0.017	370505	370449
SRR1525705	SRR3497451	RS1M	Buffalo	0.0006	0.139	368071	367609
SRR1525705	SRR3497451	CH9M	Buffalo	0.0009	0.192	370329	369670
SRR1525705	SRR3497451	CA279	Buffalo	0.002	0.422	376118	374636
SRR1525705	SRR3497451	CH5M	Buffalo	0.002	0.43	370928	369429
SRR1525705	SRR3497451	DH3M	Buffalo	0.0025	0.528	367594	365739
SRR1525705	SRR3497451	DH7F	Buffalo	0.0033	0.703	372076	369632
SRR1525705	SRR3497451	DH9F	Buffalo	0.0035	0.782	371082	368462
SRR1525705	SRR3497451	CH10M	Buffalo	0.0041	0.825	369779	366745
SRR1525705	SRR3497451	CH3M	Buffalo	0.0049	1.033	370293	366678
SRR1525705	SRR3497451	RS2F	Buffalo	0.0058	1.23	370202	365935
SRR1525705	SRR3497451	SA10	Buffalo	0.0065	1.378	373208	368388
SRR1525705	SRR3497464	DJ6M	Buffalo	-0.0064	-1.477	363726	368406
SRR1525705	SRR3497464	I347	Buffalo	-0.0046	-1.021	371138	374603
SRR1525705	SRR3497464	DH1M	Buffalo	-0.0046	-0.993	369037	372466
SRR1525705	SRR3497464	CH9M	Buffalo	-0.0026	-0.576	370828	372728
SRR1525705	SRR3497464	CH10M	Buffalo	-0.0019	-0.421	369491	370900
SRR1525705	SRR3497464	H578	Buffalo	-0.0017	-0.39	374807	376105
SRR1525705	SRR3497464	RS1M	Buffalo	-0.0016	-0.371	368582	369750
SRR1525705	SRR3497464	CH5M	Buffalo	-0.0005	-0.12	372009	372392
SRR1525705	SRR3497464	DH3M	Buffalo	0.0002	0.045	368576	368425
SRR1525705	SRR3497464	RS2F	Buffalo	0.0007	0.156	369661	369119
SRR1525705	SRR3497464	DH9F	Buffalo	0.001	0.23	372100	371358
SRR1525705	SRR3497464	CA279	Buffalo	0.0013	0.285	377784	376826
SRR1525705	SRR3497464	CH3M	Buffalo	0.0019	0.437	370895	369454
SRR1525705	SRR3497464	SA10	Buffalo	0.0024	0.559	373116	371342
SRR1525705	SRR3497464	DH7F	Buffalo	0.0031	0.701	373451	371144
SRR1525705	SRR3497466	DH1M	Buffalo	-0.0034	-0.744	371355	373895
SRR1525705	SRR3497466	DJ6M	Buffalo	-0.003	-0.652	366815	369003
SRR1525705	SRR3497466	RS1M	Buffalo	-0.0014	-0.356	370668	371740
SRR1525705	SRR3497466	I347	Buffalo	-0.0013	-0.292	374313	375307
SRR1525705	SRR3497466	H578	Buffalo	-0.0007	-0.156	377032	377587
SRR1525705	SRR3497466	CH9M	Buffalo	-0.0003	-0.065	373597	373806
SRR1525705	SRR3497466	CH10M	Buffalo	0.0001	0.019	372235	372171
SRR1525705	SRR3497466	RS2F	Buffalo	0.0002	0.053	371792	371613
SRR1525705	SRR3497466	CA279	Buffalo	0.0004	0.088	379225	378950
SRR1525705	SRR3497466	DH3M	Buffalo	0.0009	0.198	370958	370304
SRR1525705	SRR3497466	SA10	Buffalo	0.0014	0.33	374458	373414
SRR1525705	SRR3497466	CH5M	Buffalo	0.0026	0.608	375079	373143
SRR1525705	SRR3497466	DH9F	Buffalo	0.004	0.89	374877	371883
SRR1525705	SRR3497466	DH7F	Buffalo	0.006	1.395	376730	372253
SRR1525705	SRR3497466	CH3M	Buffalo	0.0074	1.634	374796	369323
SRR1525705	SRR3497613	H578	Buffalo	-0.0056	-1.21	374064	378259
SRR1525705	SRR3497613	DJ6M	Buffalo	-0.0052	-1.094	365273	369125
SRR1525705	SRR3497613	DH1M	Buffalo	-0.0037	-0.767	370038	372796
SRR1525705	SRR3497613	CH5M	Buffalo	-0.0022	-0.498	372194	373832
SRR1525705	SRR3497613	CH9M	Buffalo	-0.0016	-0.369	372216	373411
SRR1525705	SRR3497613	SA10	Buffalo	-0.0005	-0.111	373661	374026
SRR1525705	SRR3497613	DH3M	Buffalo	0.0002	0.042	370012	369864
SRR1525705	SRR3497613	DH9F	Buffalo	0.0005	0.108	372788	372421
SRR1525705	SRR3497613	RS1M	Buffalo	0.0007	0.167	370638	370094
SRR1525705	SRR3497613	I347	Buffalo	0.0011	0.238	373594	372807
SRR1525705	SRR3497613	DH7F	Buffalo	0.0026	0.604	374380	372460
SRR1525705	SRR3497613	CH10M	Buffalo	0.0027	0.611	372141	370104
SRR1525705	SRR3497613	CA279	Buffalo	0.0029	0.693	379064	376898
SRR1525705	SRR3497613	CH3M	Buffalo	0.004	0.927	372651	369718
SRR1525705	SRR3497613	RS2F	Buffalo	0.0059	1.275	372597	368248
SRR3497451	SRR3497464	CH10M	Buffalo	-0.0079	-1.568	277424	281867
SRR3497451	SRR3497464	I347	Buffalo	-0.0062	-1.381	279799	283270
SRR3497451	SRR3497464	RS2F	Buffalo	-0.0066	-1.306	277822	281528
SRR3497451	SRR3497464	SA10	Buffalo	-0.0055	-1.109	279822	282906
SRR3497451	SRR3497464	DJ6M	Buffalo	-0.0048	-0.949	275740	278413
SRR3497451	SRR3497464	DH1M	Buffalo	-0.0046	-0.859	279483	282043
SRR3497451	SRR3497464	CH9M	Buffalo	-0.0045	-0.777	279878	282400
SRR3497451	SRR3497464	DH9F	Buffalo	-0.0033	-0.707	279408	281256
SRR3497451	SRR3497464	CH3M	Buffalo	-0.0036	-0.691	278760	280790
SRR3497451	SRR3497464	CH5M	Buffalo	-0.0033	-0.62	280358	282198
SRR3497451	SRR3497464	DH3M	Buffalo	-0.0031	-0.62	277473	279223
SRR3497451	SRR3497464	RS1M	Buffalo	-0.0028	-0.577	278660	280225
SRR3497451	SRR3497464	CA279	Buffalo	-0.001	-0.209	284314	284875
SRR3497451	SRR3497464	DH7F	Buffalo	-0.0003	-0.069	281219	281401
SRR3497451	SRR3497464	H578	Buffalo	-0.0002	-0.05	283192	283330
SRR3497451	SRR3497466	RS2F	Buffalo	-0.0068	-1.373	284630	288541
SRR3497451	SRR3497466	SA10	Buffalo	-0.0069	-1.335	286408	290365
SRR3497451	SRR3497466	CH10M	Buffalo	-0.0052	-1.031	285458	288445
SRR3497451	SRR3497466	DH1M	Buffalo	-0.003	-0.575	287054	288791
SRR3497451	SRR3497466	RS1M	Buffalo	-0.0023	-0.475	286414	287759
SRR3497451	SRR3497466	I347	Buffalo	-0.002	-0.417	288074	289212
SRR3497451	SRR3497466	DH3M	Buffalo	-0.0021	-0.414	285340	286540
SRR3497451	SRR3497466	CA279	Buffalo	-0.0019	-0.388	291917	293014
SRR3497451	SRR3497466	CH9M	Buffalo	-0.0016	-0.298	287666	288599
SRR3497451	SRR3497466	DJ6M	Buffalo	-0.0007	-0.151	283680	284102
SRR3497451	SRR3497466	DH9F	Buffalo	0.0006	0.115	287655	287328
SRR3497451	SRR3497466	CH5M	Buffalo	0.0007	0.141	288508	288086
SRR3497451	SRR3497466	H578	Buffalo	0.0008	0.156	290810	290352
SRR3497451	SRR3497466	CH3M	Buffalo	0.0031	0.614	287656	285874
SRR3497451	SRR3497466	DH7F	Buffalo	0.0034	0.692	289735	287802
SRR3497451	SRR3497613	SA10	Buffalo	-0.0093	-1.926	277534	282735
SRR3497451	SRR3497613	CH5M	Buffalo	-0.0058	-1.193	278307	281572
SRR3497451	SRR3497613	H578	Buffalo	-0.0055	-1.056	280796	283890
SRR3497451	SRR3497613	DH9F	Buffalo	-0.0047	-0.939	278482	281103
SRR3497451	SRR3497613	CH9M	Buffalo	-0.0041	-0.777	278766	281034
SRR3497451	SRR3497613	DH1M	Buffalo	-0.0037	-0.764	278437	280482
SRR3497451	SRR3497613	DH3M	Buffalo	-0.0029	-0.58	276603	278214
SRR3497451	SRR3497613	CH10M	Buffalo	-0.0028	-0.576	277266	278818
SRR3497451	SRR3497613	DJ6M	Buffalo	-0.0033	-0.558	274952	276763
SRR3497451	SRR3497613	CH3M	Buffalo	-0.0018	-0.356	277984	278954
SRR3497451	SRR3497613	DH7F	Buffalo	-0.001	-0.205	279817	280386
SRR3497451	SRR3497613	RS2F	Buffalo	-0.0003	-0.053	278256	278396
SRR3497451	SRR3497613	RS1M	Buffalo	0.0004	0.082	278402	278196
SRR3497451	SRR3497613	I347	Buffalo	0.0006	0.138	280162	279811
SRR3497451	SRR3497613	CA279	Buffalo	0.0021	0.411	283997	282832
SRR3497464	SRR3497466	SA10	Buffalo	-0.0017	-0.371	227104	227877
SRR3497464	SRR3497466	CA279	Buffalo	-0.0014	-0.338	229974	230618
SRR3497464	SRR3497466	RS2F	Buffalo	-0.0009	-0.217	225754	226167
SRR3497464	SRR3497466	RS1M	Buffalo	0.0002	0.038	226222	226150
SRR3497464	SRR3497466	DH3M	Buffalo	0.0012	0.26	225738	225219
SRR3497464	SRR3497466	H578	Buffalo	0.0018	0.388	229648	228818
SRR3497464	SRR3497466	DH1M	Buffalo	0.002	0.498	227447	226521
SRR3497464	SRR3497466	CH10M	Buffalo	0.0032	0.749	226973	225507
SRR3497464	SRR3497466	CH9M	Buffalo	0.0037	0.816	227852	226167
SRR3497464	SRR3497466	DH7F	Buffalo	0.0047	1.017	228487	226368
SRR3497464	SRR3497466	DJ6M	Buffalo	0.0056	1.051	225995	223484
SRR3497464	SRR3497466	DH9F	Buffalo	0.005	1.093	227835	225584
SRR3497464	SRR3497466	CH5M	Buffalo	0.005	1.18	228617	226352
SRR3497464	SRR3497466	I347	Buffalo	0.0053	1.256	229641	227201
SRR3497464	SRR3497466	CH3M	Buffalo	0.0088	1.902	228076	224080
SRR3497464	SRR3497613	H578	Buffalo	-0.0052	-1.066	261886	264627
SRR3497464	SRR3497613	SA10	Buffalo	-0.0036	-0.798	260449	262312
SRR3497464	SRR3497613	CH5M	Buffalo	-0.0026	-0.567	260373	261709
SRR3497464	SRR3497613	DH9F	Buffalo	-0.0011	-0.252	260275	260865
SRR3497464	SRR3497613	DH7F	Buffalo	-0.0005	-0.095	260991	261232
SRR3497464	SRR3497613	CH9M	Buffalo	0.0005	0.097	260963	260712
SRR3497464	SRR3497613	DH3M	Buffalo	0.0007	0.139	259009	258650
SRR3497464	SRR3497613	DH1M	Buffalo	0.0014	0.289	261034	260297
SRR3497464	SRR3497613	DJ6M	Buffalo	0.0019	0.393	258066	257077
SRR3497464	SRR3497613	CH3M	Buffalo	0.0022	0.479	260279	259121
SRR3497464	SRR3497613	CA279	Buffalo	0.0035	0.728	264978	263114
SRR3497464	SRR3497613	RS1M	Buffalo	0.0035	0.797	260180	258373
SRR3497464	SRR3497613	CH10M	Buffalo	0.0058	1.235	261253	258263
SRR3497464	SRR3497613	RS2F	Buffalo	0.0068	1.405	261731	258201
SRR3497464	SRR3497613	I347	Buffalo	0.0077	1.751	263937	259906
SRR3497466	SRR3497613	CH5M	Buffalo	-0.0067	-1.36	269796	273419
SRR3497466	SRR3497613	H578	Buffalo	-0.0066	-1.303	271886	275472
SRR3497466	SRR3497613	CH3M	Buffalo	-0.0053	-1.158	269092	271970
SRR3497466	SRR3497613	DH9F	Buffalo	-0.0055	-1.152	269930	272906
SRR3497466	SRR3497613	DH7F	Buffalo	-0.0044	-0.894	270562	272965
SRR3497466	SRR3497613	CH9M	Buffalo	-0.0026	-0.526	270523	271933
SRR3497466	SRR3497613	DJ6M	Buffalo	-0.0031	-0.493	267276	268899
SRR3497466	SRR3497613	SA10	Buffalo	-0.0023	-0.45	271161	272384
SRR3497466	SRR3497613	DH1M	Buffalo	-0.0005	-0.109	271148	271433
SRR3497466	SRR3497613	DH3M	Buffalo	-0.0005	-0.091	269451	269689
SRR3497466	SRR3497613	CH10M	Buffalo	0.0028	0.557	271283	269791
SRR3497466	SRR3497613	I347	Buffalo	0.0029	0.613	272944	271378
SRR3497466	SRR3497613	RS1M	Buffalo	0.003	0.66	270684	269080
SRR3497466	SRR3497613	CA279	Buffalo	0.0046	1.004	276206	273684
SRR3497466	SRR3497613	RS2F	Buffalo	0.0072	1.479	271865	267965

## Sheet: D(taurine,taurine;wild,Buffalo)
Supplementary Data 4 D statistic among taurine cattle, banteng, and gaur to select pure taurine, banteng, and gaur samples
Popa	Popb	Popc (Source population)	Popd (out group)	D stat	Z score	BABA	ABBA
ERR2734944	ERR2734951	B1	Buffalo	0.0016	0.455	197571	196958
ERR2734944	ERR2734951	B3	Buffalo	-0.0012	-0.312	197100	197559
ERR2734944	ERR2734951	banteng08	Buffalo	-0.0007	-0.177	187044	187298
ERR2734944	ERR2734951	banteng09	Buffalo	-0.0006	-0.151	191950	192164
ERR2734944	ERR2734951	gaur_ypr115	Buffalo	-0.0006	-0.196	194218	194457
ERR2734944	ERR2734951	gaur04	Buffalo	-0.0005	-0.183	194757	194971
ERR2734944	SRR1346376	B1	Buffalo	0.0037	1.139	202077	200579
ERR2734944	SRR1346376	B3	Buffalo	0.0035	0.907	202219	200815
ERR2734944	SRR1346376	banteng08	Buffalo	-0.0014	-0.392	190803	191340
ERR2734944	SRR1346376	banteng09	Buffalo	-0.0004	-0.118	196116	196278
ERR2734944	SRR1346376	gaur_ypr115	Buffalo	0.0006	0.196	198141	197899
ERR2734944	SRR1346376	gaur04	Buffalo	-0.0034	-1.189	197766	199111
ERR2734944	SRR1346389	B1	Buffalo	0.0051	1.57	205055	202989
ERR2734944	SRR1346389	B3	Buffalo	0.0001	0.029	204342	204287
ERR2734944	SRR1346389	banteng08	Buffalo	0.0021	0.562	193632	192837
ERR2734944	SRR1346389	banteng09	Buffalo	0.0021	0.609	198830	197979
ERR2734944	SRR1346389	gaur_ypr115	Buffalo	-0.0023	-0.758	199901	200833
ERR2734944	SRR1346389	gaur04	Buffalo	-0.0005	-0.175	200930	201152
ERR2734944	SRR1346390	B1	Buffalo	0.0017	0.497	202087	201399
ERR2734944	SRR1346390	B3	Buffalo	0.0034	0.961	202560	201193
ERR2734944	SRR1346390	banteng08	Buffalo	0.0033	0.933	191472	190225
ERR2734944	SRR1346390	banteng09	Buffalo	0.0019	0.562	196605	195850
ERR2734944	SRR1346390	gaur_ypr115	Buffalo	-0.0047	-1.662	197145	198992
ERR2734944	SRR1346390	gaur04	Buffalo	-0.0037	-1.24	197959	199436
ERR2734944	SRR1348583	B1	Buffalo	-0.0032	-0.916	203674	204968
ERR2734944	SRR1348583	B3	Buffalo	0.0002	0.071	204266	204164
ERR2734944	SRR1348583	banteng08	Buffalo	0.0016	0.449	193676	193039
ERR2734944	SRR1348583	banteng09	Buffalo	-0.0002	-0.064	198520	198610
ERR2734944	SRR1348583	gaur_ypr115	Buffalo	-0.004	-1.226	200198	201798
ERR2734944	SRR1348583	gaur04	Buffalo	-0.0052	-1.748	200158	202235
ERR2734944	SRR1355239	B1	Buffalo	0.0029	0.774	203999	202824
ERR2734944	SRR1355239	B3	Buffalo	0.007	2.043	204857	202019
ERR2734944	SRR1355239	banteng08	Buffalo	0.0046	1.348	193709	191934
ERR2734944	SRR1355239	banteng09	Buffalo	0.0047	1.411	198988	197114
ERR2734944	SRR1355239	gaur_ypr115	Buffalo	-0.0019	-0.625	199485	200255
ERR2734944	SRR1355239	gaur04	Buffalo	-0.0033	-1.065	199933	201242
ERR2734944	SRR1425144	B1	Buffalo	0.0009	0.302	204785	204398
ERR2734944	SRR1425144	B3	Buffalo	0.0023	0.646	205191	204257
ERR2734944	SRR1425144	banteng08	Buffalo	0.0032	0.856	194081	192861
ERR2734944	SRR1425144	banteng09	Buffalo	0.0021	0.592	199265	198443
ERR2734944	SRR1425144	gaur_ypr115	Buffalo	-0.0072	-2.408	199624	202504
ERR2734944	SRR1425144	gaur04	Buffalo	-0.0046	-1.531	200733	202578
ERR2734944	SRR1525619	B1	Buffalo	0.0005	0.144	205737	205524
ERR2734944	SRR1525619	B3	Buffalo	0.0041	1.137	206594	204920
ERR2734944	SRR1525619	banteng08	Buffalo	-0.0003	-0.068	194862	194966
ERR2734944	SRR1525619	banteng09	Buffalo	0.0001	0.027	200303	200256
ERR2734944	SRR1525619	gaur_ypr115	Buffalo	-0.0068	-1.241	201145	203883
ERR2734944	SRR1525619	gaur04	Buffalo	-0.007	-1.388	201586	204407
ERR2734944	SRR1525702	B1	Buffalo	-0.0022	-0.635	208318	209234
ERR2734944	SRR1525702	B3	Buffalo	-0.0013	-0.371	208421	208982
ERR2734944	SRR1525702	banteng08	Buffalo	0	-0.007	197879	197888
ERR2734944	SRR1525702	banteng09	Buffalo	-0.0017	-0.413	202889	203564
ERR2734944	SRR1525702	gaur_ypr115	Buffalo	-0.0086	-1.877	203838	207361
ERR2734944	SRR1525702	gaur04	Buffalo	-0.0086	-2.15	204354	207874
ERR2734944	SRR1525705	B1	Buffalo	0.002	0.605	204718	203900
ERR2734944	SRR1525705	B3	Buffalo	0.0015	0.391	204921	204314
ERR2734944	SRR1525705	banteng08	Buffalo	0.002	0.546	193950	193187
ERR2734944	SRR1525705	banteng09	Buffalo	0	0.011	199004	198987
ERR2734944	SRR1525705	gaur_ypr115	Buffalo	-0.0001	-0.031	200951	200988
ERR2734944	SRR1525705	gaur04	Buffalo	-0.0003	-0.089	201451	201562
ERR2734944	SRR3497451	B1	Buffalo	0.0037	1.113	203889	202390
ERR2734944	SRR3497451	B3	Buffalo	0.0029	0.705	204082	202898
ERR2734944	SRR3497451	banteng08	Buffalo	0.0024	0.608	193421	192477
ERR2734944	SRR3497451	banteng09	Buffalo	0.0013	0.348	198356	197837
ERR2734944	SRR3497451	gaur_ypr115	Buffalo	-0.0007	-0.233	199803	200073
ERR2734944	SRR3497451	gaur04	Buffalo	-0.0027	-0.803	199899	200979
ERR2734944	SRR3497464	B1	Buffalo	0.0029	0.843	203339	202156
ERR2734944	SRR3497464	B3	Buffalo	0.0047	1.217	203699	201802
ERR2734944	SRR3497464	banteng08	Buffalo	0.002	0.509	192437	191677
ERR2734944	SRR3497464	banteng09	Buffalo	-0.0003	-0.065	197309	197406
ERR2734944	SRR3497464	gaur_ypr115	Buffalo	-0.0041	-1.353	198192	199825
ERR2734944	SRR3497464	gaur04	Buffalo	-0.0045	-1.483	198685	200475
ERR2734944	SRR3497466	B1	Buffalo	-0.0009	-0.245	204302	204671
ERR2734944	SRR3497466	B3	Buffalo	0.0001	0.021	204796	204757
ERR2734944	SRR3497466	banteng08	Buffalo	0.001	0.237	193932	193549
ERR2734944	SRR3497466	banteng09	Buffalo	0.0002	0.043	198978	198904
ERR2734944	SRR3497466	gaur_ypr115	Buffalo	-0.0054	-1.704	200034	202201
ERR2734944	SRR3497466	gaur04	Buffalo	-0.0079	-2.423	200187	203374
ERR2734944	SRR3497613	B1	Buffalo	0.0041	1.178	205395	203723
ERR2734944	SRR3497613	B3	Buffalo	0.0041	1.045	205252	203595
ERR2734944	SRR3497613	banteng08	Buffalo	0.0071	1.819	195125	192359
ERR2734944	SRR3497613	banteng09	Buffalo	0.0057	1.509	200007	197747
ERR2734944	SRR3497613	gaur_ypr115	Buffalo	-0.0018	-0.583	200947	201687
ERR2734944	SRR3497613	gaur04	Buffalo	-0.0025	-0.86	200984	201991
ERR2734951	SRR1346376	B1	Buffalo	0.0022	0.8	199443	198558
ERR2734951	SRR1346376	B3	Buffalo	0.0049	1.667	200300	198341
ERR2734951	SRR1346376	banteng08	Buffalo	-0.0006	-0.203	188848	189076
ERR2734951	SRR1346376	banteng09	Buffalo	0.0002	0.079	194126	194035
ERR2734951	SRR1346376	gaur_ypr115	Buffalo	0.0013	0.455	196351	195845
ERR2734951	SRR1346376	gaur04	Buffalo	-0.0027	-0.989	195962	197039
ERR2734951	SRR1346389	B1	Buffalo	0.0041	1.466	202149	200481
ERR2734951	SRR1346389	B3	Buffalo	0.0016	0.499	202113	201458
ERR2734951	SRR1346389	banteng08	Buffalo	0.0033	1.027	191436	190187
ERR2734951	SRR1346389	banteng09	Buffalo	0.0031	1.016	196669	195463
ERR2734951	SRR1346389	gaur_ypr115	Buffalo	-0.0013	-0.436	197951	198482
ERR2734951	SRR1346389	gaur04	Buffalo	0.0005	0.154	198737	198555
ERR2734951	SRR1346390	B1	Buffalo	0.0001	0.04	201034	200973
ERR2734951	SRR1346390	B3	Buffalo	0.0048	1.554	202087	200154
ERR2734951	SRR1346390	banteng08	Buffalo	0.004	1.36	191014	189489
ERR2734951	SRR1346390	banteng09	Buffalo	0.0026	0.824	196181	195175
ERR2734951	SRR1346390	gaur_ypr115	Buffalo	-0.004	-1.344	196827	198395
ERR2734951	SRR1346390	gaur04	Buffalo	-0.0031	-1.147	197478	198716
ERR2734951	SRR1348583	B1	Buffalo	-0.0044	-1.302	199744	201486
ERR2734951	SRR1348583	B3	Buffalo	0.0017	0.51	201313	200642
ERR2734951	SRR1348583	banteng08	Buffalo	0.003	0.961	190725	189566
ERR2734951	SRR1348583	banteng09	Buffalo	0.001	0.325	195524	195143
ERR2734951	SRR1348583	gaur_ypr115	Buffalo	-0.0027	-0.806	197101	198171
ERR2734951	SRR1348583	gaur04	Buffalo	-0.0044	-1.346	197037	198794
ERR2734951	SRR1355239	B1	Buffalo	0.0019	0.511	200663	199913
ERR2734951	SRR1355239	B3	Buffalo	0.0086	2.762	202158	198726
ERR2734951	SRR1355239	banteng08	Buffalo	0.0057	1.896	191072	188893
ERR2734951	SRR1355239	banteng09	Buffalo	0.0056	1.84	196339	194142
ERR2734951	SRR1355239	gaur_ypr115	Buffalo	-0.0008	-0.258	197048	197370
ERR2734951	SRR1355239	gaur04	Buffalo	-0.0023	-0.719	197303	198211
ERR2734951	SRR1425144	B1	Buffalo	-0.0004	-0.128	202591	202745
ERR2734951	SRR1425144	B3	Buffalo	0.0036	1.158	203595	202155
ERR2734951	SRR1425144	banteng08	Buffalo	0.0041	1.269	192630	191064
ERR2734951	SRR1425144	banteng09	Buffalo	0.0028	0.869	197716	196622
ERR2734951	SRR1425144	gaur_ypr115	Buffalo	-0.006	-1.928	198246	200651
ERR2734951	SRR1425144	gaur04	Buffalo	-0.0037	-1.185	199179	200662
ERR2734951	SRR1525619	B1	Buffalo	-0.0007	-0.219	205319	205617
ERR2734951	SRR1525619	B3	Buffalo	0.0054	1.562	206648	204429
ERR2734951	SRR1525619	banteng08	Buffalo	0.0006	0.18	194841	194593
ERR2734951	SRR1525619	banteng09	Buffalo	0.0009	0.256	200280	199915
ERR2734951	SRR1525619	gaur_ypr115	Buffalo	-0.0058	-1.043	201307	203642
ERR2734951	SRR1525619	gaur04	Buffalo	-0.0061	-1.188	201748	204226
ERR2734951	SRR1525702	B1	Buffalo	-0.0036	-1.095	205706	207199
ERR2734951	SRR1525702	B3	Buffalo	0.0001	0.021	206765	206736
ERR2734951	SRR1525702	banteng08	Buffalo	0.0007	0.2	195895	195619
ERR2734951	SRR1525702	banteng09	Buffalo	-0.001	-0.285	200981	201389
ERR2734951	SRR1525702	gaur_ypr115	Buffalo	-0.0079	-1.676	202116	205313
ERR2734951	SRR1525702	gaur04	Buffalo	-0.0079	-1.881	202563	205769
ERR2734951	SRR1525705	B1	Buffalo	0.0006	0.196	205024	204763
ERR2734951	SRR1525705	B3	Buffalo	0.0029	0.821	205922	204715
ERR2734951	SRR1525705	banteng08	Buffalo	0.003	0.973	194727	193573
ERR2734951	SRR1525705	banteng09	Buffalo	0.0009	0.284	199838	199481
ERR2734951	SRR1525705	gaur_ypr115	Buffalo	0.0008	0.282	201748	201409
ERR2734951	SRR1525705	gaur04	Buffalo	0.0006	0.175	202136	201899
ERR2734951	SRR3497451	B1	Buffalo	0.0023	0.696	201815	200864
ERR2734951	SRR3497451	B3	Buffalo	0.0042	1.115	202629	200945
ERR2734951	SRR3497451	banteng08	Buffalo	0.0032	0.91	191750	190535
ERR2734951	SRR3497451	banteng09	Buffalo	0.0018	0.552	196750	196027
ERR2734951	SRR3497451	gaur_ypr115	Buffalo	0	-0.004	198411	198413
ERR2734951	SRR3497451	gaur04	Buffalo	-0.002	-0.501	198647	199435
ERR2734951	SRR3497464	B1	Buffalo	0.0016	0.472	200964	200312
ERR2734951	SRR3497464	B3	Buffalo	0.0063	1.813	202265	199723
ERR2734951	SRR3497464	banteng08	Buffalo	0.0031	1.003	191007	189809
ERR2734951	SRR3497464	banteng09	Buffalo	0.0007	0.235	195882	195585
ERR2734951	SRR3497464	gaur_ypr115	Buffalo	-0.0029	-0.897	197087	198216
ERR2734951	SRR3497464	gaur04	Buffalo	-0.0035	-1.099	197530	198930
ERR2734951	SRR3497466	B1	Buffalo	-0.0023	-0.647	202180	203109
ERR2734951	SRR3497466	B3	Buffalo	0.0015	0.435	203221	202615
ERR2734951	SRR3497466	banteng08	Buffalo	0.0022	0.652	192608	191774
ERR2734951	SRR3497466	banteng09	Buffalo	0.0011	0.344	197712	197260
ERR2734951	SRR3497466	gaur_ypr115	Buffalo	-0.0046	-1.492	198721	200539
ERR2734951	SRR3497466	gaur04	Buffalo	-0.0071	-2.075	198699	201550
ERR2734951	SRR3497613	B1	Buffalo	0.0028	0.84	201944	200805
ERR2734951	SRR3497613	B3	Buffalo	0.0054	1.682	202618	200452
ERR2734951	SRR3497613	banteng08	Buffalo	0.0083	2.629	192365	189206
ERR2734951	SRR3497613	banteng09	Buffalo	0.0066	2.132	197203	194616
ERR2734951	SRR3497613	gaur_ypr115	Buffalo	-0.0008	-0.276	198260	198594
ERR2734951	SRR3497613	gaur04	Buffalo	-0.0017	-0.531	198497	199162
SRR1346376	SRR1346389	B1	Buffalo	0.0016	0.543	198394	197769
SRR1346376	SRR1346389	B3	Buffalo	-0.0038	-1.144	197765	199285
SRR1346376	SRR1346389	banteng08	Buffalo	0.0035	1.139	188061	186766
SRR1346376	SRR1346389	banteng09	Buffalo	0.0026	0.831	193178	192189
SRR1346376	SRR1346389	gaur_ypr115	Buffalo	-0.0029	-0.955	193923	195056
SRR1346376	SRR1346389	gaur04	Buffalo	0.003	1.003	195824	194644
SRR1346376	SRR1346390	B1	Buffalo	-0.0023	-0.761	196783	197688
SRR1346376	SRR1346390	B3	Buffalo	0.0003	0.084	197501	197397
SRR1346376	SRR1346390	banteng08	Buffalo	0.005	1.653	187343	185482
SRR1346376	SRR1346390	banteng09	Buffalo	0.0026	0.856	192148	191137
SRR1346376	SRR1346390	gaur_ypr115	Buffalo	-0.0051	-1.828	192586	194543
SRR1346376	SRR1346390	gaur04	Buffalo	-0.0003	-0.108	194257	194366
SRR1346376	SRR1348583	B1	Buffalo	-0.0068	-2.185	197220	199903
SRR1346376	SRR1348583	B3	Buffalo	-0.0034	-1.053	197894	199250
SRR1346376	SRR1348583	banteng08	Buffalo	0.0035	1.164	188343	187041
SRR1346376	SRR1348583	banteng09	Buffalo	0.0005	0.161	192941	192756
SRR1346376	SRR1348583	gaur_ypr115	Buffalo	-0.0042	-1.468	194145	195766
SRR1346376	SRR1348583	gaur04	Buffalo	-0.0015	-0.517	195134	195736
SRR1346376	SRR1355239	B1	Buffalo	-0.0006	-0.166	177909	178114
SRR1346376	SRR1355239	B3	Buffalo	0.0041	1.264	178763	177306
SRR1346376	SRR1355239	banteng08	Buffalo	0.0071	2.359	169546	167148
SRR1346376	SRR1355239	banteng09	Buffalo	0.0061	2.009	174305	172175
SRR1346376	SRR1355239	gaur_ypr115	Buffalo	-0.0028	-0.865	174368	175352
SRR1346376	SRR1355239	gaur04	Buffalo	0.0002	0.077	175525	175438
SRR1346376	SRR1425144	B1	Buffalo	-0.0028	-0.942	198146	199240
SRR1346376	SRR1425144	B3	Buffalo	-0.0012	-0.384	198671	199168
SRR1346376	SRR1425144	banteng08	Buffalo	0.0048	1.462	188900	187078
SRR1346376	SRR1425144	banteng09	Buffalo	0.0026	0.822	193692	192678
SRR1346376	SRR1425144	gaur_ypr115	Buffalo	-0.0074	-2.591	193858	196754
SRR1346376	SRR1425144	gaur04	Buffalo	-0.0012	-0.423	195734	196196
SRR1346376	SRR1525619	B1	Buffalo	-0.0033	-1.037	203903	205251
SRR1346376	SRR1525619	B3	Buffalo	0.0009	0.279	204881	204498
SRR1346376	SRR1525619	banteng08	Buffalo	0.0012	0.341	194110	193659
SRR1346376	SRR1525619	banteng09	Buffalo	0.0006	0.17	199232	199001
SRR1346376	SRR1525619	gaur_ypr115	Buffalo	-0.0071	-1.419	199732	202586
SRR1346376	SRR1525619	gaur04	Buffalo	-0.0033	-0.679	201065	202384
SRR1346376	SRR1525702	B1	Buffalo	-0.0062	-2.025	204377	206937
SRR1346376	SRR1525702	B3	Buffalo	-0.0046	-1.461	204816	206702
SRR1346376	SRR1525702	banteng08	Buffalo	0.0014	0.392	194810	194280
SRR1346376	SRR1525702	banteng09	Buffalo	-0.0013	-0.38	199655	200168
SRR1346376	SRR1525702	gaur_ypr115	Buffalo	-0.0089	-2.104	200497	204110
SRR1346376	SRR1525702	gaur04	Buffalo	-0.0053	-1.39	201574	203698
SRR1346376	SRR1525705	B1	Buffalo	-0.0016	-0.519	196567	197205
SRR1346376	SRR1525705	B3	Buffalo	-0.0017	-0.51	196796	197471
SRR1346376	SRR1525705	banteng08	Buffalo	0.0037	1.271	187490	186102
SRR1346376	SRR1525705	banteng09	Buffalo	0.0007	0.227	192067	191798
SRR1346376	SRR1525705	gaur_ypr115	Buffalo	-0.0003	-0.115	193464	193590
SRR1346376	SRR1525705	gaur04	Buffalo	0.0032	1.009	194526	193276
SRR1346376	SRR3497451	B1	Buffalo	-0.0003	-0.084	201844	201948
SRR1346376	SRR3497451	B3	Buffalo	-0.0009	-0.276	201995	202353
SRR1346376	SRR3497451	banteng08	Buffalo	0.0037	1.17	191938	190531
SRR1346376	SRR3497451	banteng09	Buffalo	0.0014	0.452	197168	196595
SRR1346376	SRR3497451	gaur_ypr115	Buffalo	-0.0016	-0.531	197874	198492
SRR1346376	SRR3497451	gaur04	Buffalo	0.0005	0.134	198800	198605
SRR1346376	SRR3497464	B1	Buffalo	-0.0011	-0.348	200013	200441
SRR1346376	SRR3497464	B3	Buffalo	0.0013	0.41	200456	199933
SRR1346376	SRR3497464	banteng08	Buffalo	0.0034	1.189	190255	188958
SRR1346376	SRR3497464	banteng09	Buffalo	0.0002	0.055	195059	194993
SRR1346376	SRR3497464	gaur_ypr115	Buffalo	-0.0045	-1.532	195591	197357
SRR1346376	SRR3497464	gaur04	Buffalo	-0.0013	-0.425	196873	197381
SRR1346376	SRR3497466	B1	Buffalo	-0.0047	-1.473	201162	203054
SRR1346376	SRR3497466	B3	Buffalo	-0.0032	-1.051	201326	202603
SRR1346376	SRR3497466	banteng08	Buffalo	0.0026	0.877	191805	190790
SRR1346376	SRR3497466	banteng09	Buffalo	0.0008	0.241	196866	196562
SRR1346376	SRR3497466	gaur_ypr115	Buffalo	-0.0057	-1.996	197367	199636
SRR1346376	SRR3497466	gaur04	Buffalo	-0.0045	-1.365	198173	199966
SRR1346376	SRR3497613	B1	Buffalo	0.0006	0.21	202841	202577
SRR1346376	SRR3497613	B3	Buffalo	0.0004	0.116	202685	202528
SRR1346376	SRR3497613	banteng08	Buffalo	0.0088	2.876	193538	190175
SRR1346376	SRR3497613	banteng09	Buffalo	0.0062	1.994	198456	196004
SRR1346376	SRR3497613	gaur_ypr115	Buffalo	-0.0022	-0.792	198716	199602
SRR1346376	SRR3497613	gaur04	Buffalo	0.001	0.367	199679	199264
SRR1346389	SRR1346390	B1	Buffalo	-0.0036	-1.101	182112	183426
SRR1346389	SRR1346390	B3	Buffalo	0.0037	1.017	183683	182324
SRR1346389	SRR1346390	banteng08	Buffalo	0.0011	0.361	173230	172846
SRR1346389	SRR1346390	banteng09	Buffalo	-0.0004	-0.126	177731	177867
SRR1346389	SRR1346390	gaur_ypr115	Buffalo	-0.0027	-0.928	179454	180414
SRR1346389	SRR1346390	gaur04	Buffalo	-0.0037	-1.303	179806	181148
SRR1346389	SRR1348583	B1	Buffalo	-0.0089	-2.562	186172	189502
SRR1346389	SRR1348583	B3	Buffalo	0.0003	0.076	188212	188114
SRR1346389	SRR1348583	banteng08	Buffalo	-0.0004	-0.112	177395	177522
SRR1346389	SRR1348583	banteng09	Buffalo	-0.0025	-0.815	182107	183011
SRR1346389	SRR1348583	gaur_ypr115	Buffalo	-0.0016	-0.502	184342	184934
SRR1346389	SRR1348583	gaur04	Buffalo	-0.0049	-1.455	184250	186060
SRR1346389	SRR1355239	B1	Buffalo	-0.0018	-0.516	201437	202147
SRR1346389	SRR1355239	B3	Buffalo	0.007	2.144	203194	200355
SRR1346389	SRR1355239	banteng08	Buffalo	0.0025	0.827	191368	190421
SRR1346389	SRR1355239	banteng09	Buffalo	0.0026	0.829	196700	195693
SRR1346389	SRR1355239	gaur_ypr115	Buffalo	0.0003	0.091	198303	198183
SRR1346389	SRR1355239	gaur04	Buffalo	-0.0031	-0.885	198431	199670
SRR1346389	SRR1425144	B1	Buffalo	-0.0048	-1.599	187799	189598
SRR1346389	SRR1425144	B3	Buffalo	0.0022	0.601	189494	188677
SRR1346389	SRR1425144	banteng08	Buffalo	0.0007	0.199	178724	178488
SRR1346389	SRR1425144	banteng09	Buffalo	-0.0005	-0.17	183429	183623
SRR1346389	SRR1425144	gaur_ypr115	Buffalo	-0.0053	-1.703	184613	186596
SRR1346389	SRR1425144	gaur04	Buffalo	-0.0045	-1.403	185441	187112
SRR1346389	SRR1525619	B1	Buffalo	-0.004	-1.275	205566	207214
SRR1346389	SRR1525619	B3	Buffalo	0.0041	1.109	207496	205796
SRR1346389	SRR1525619	banteng08	Buffalo	-0.0025	-0.692	194752	195724
SRR1346389	SRR1525619	banteng09	Buffalo	-0.0021	-0.574	200210	201058
SRR1346389	SRR1525619	gaur_ypr115	Buffalo	-0.0043	-0.784	202275	204008
SRR1346389	SRR1525619	gaur04	Buffalo	-0.0063	-1.206	202370	204911
SRR1346389	SRR1525702	B1	Buffalo	-0.0074	-2.522	206704	209800
SRR1346389	SRR1525702	B3	Buffalo	-0.0013	-0.368	208435	208983
SRR1346389	SRR1525702	banteng08	Buffalo	-0.0023	-0.654	196572	197479
SRR1346389	SRR1525702	banteng09	Buffalo	-0.004	-1.124	201757	203368
SRR1346389	SRR1525702	gaur_ypr115	Buffalo	-0.0061	-1.331	203809	206324
SRR1346389	SRR1525702	gaur04	Buffalo	-0.0082	-1.931	203914	207261
SRR1346389	SRR1525705	B1	Buffalo	-0.0031	-0.92	205721	206996
SRR1346389	SRR1525705	B3	Buffalo	0.0018	0.479	206968	206231
SRR1346389	SRR1525705	banteng08	Buffalo	-0.0001	-0.023	195022	195051
SRR1346389	SRR1525705	banteng09	Buffalo	-0.002	-0.59	200253	201035
SRR1346389	SRR1525705	gaur_ypr115	Buffalo	0.002	0.662	202849	202058
SRR1346389	SRR1525705	gaur04	Buffalo	0	0.001	203076	203071
SRR1346389	SRR3497451	B1	Buffalo	-0.0015	-0.469	203464	204067
SRR1346389	SRR3497451	B3	Buffalo	0.0028	0.836	204569	203419
SRR1346389	SRR3497451	banteng08	Buffalo	0.0003	0.08	192915	192809
SRR1346389	SRR3497451	banteng09	Buffalo	-0.001	-0.282	198344	198721
SRR1346389	SRR3497451	gaur_ypr115	Buffalo	0.0011	0.381	200374	199918
SRR1346389	SRR3497451	gaur04	Buffalo	-0.0024	-0.633	200307	201260
SRR1346389	SRR3497464	B1	Buffalo	-0.0021	-0.647	201786	202627
SRR1346389	SRR3497464	B3	Buffalo	0.0048	1.388	203525	201566
SRR1346389	SRR3497464	banteng08	Buffalo	-0.0001	-0.047	191342	191396
SRR1346389	SRR3497464	banteng09	Buffalo	-0.0024	-0.722	196391	197334
SRR1346389	SRR3497464	gaur_ypr115	Buffalo	-0.0016	-0.536	198587	199237
SRR1346389	SRR3497464	gaur04	Buffalo	-0.004	-1.196	198767	200376
SRR1346389	SRR3497466	B1	Buffalo	-0.0062	-1.828	202308	204820
SRR1346389	SRR3497466	B3	Buffalo	0.0001	0.031	203982	203941
SRR1346389	SRR3497466	banteng08	Buffalo	-0.0011	-0.359	192190	192626
SRR1346389	SRR3497466	banteng09	Buffalo	-0.002	-0.596	197559	198359
SRR1346389	SRR3497466	gaur_ypr115	Buffalo	-0.0033	-1.073	199633	200950
SRR1346389	SRR3497466	gaur04	Buffalo	-0.0078	-2.106	199394	202501
SRR1346389	SRR3497613	B1	Buffalo	-0.0008	-0.262	203354	203679
SRR1346389	SRR3497613	B3	Buffalo	0.0038	1.159	204370	202811
SRR1346389	SRR3497613	banteng08	Buffalo	0.005	1.638	193441	191525
SRR1346389	SRR3497613	banteng09	Buffalo	0.0034	1.095	198499	197166
SRR1346389	SRR3497613	gaur_ypr115	Buffalo	0.0002	0.078	200447	200351
SRR1346389	SRR3497613	gaur04	Buffalo	-0.0018	-0.603	200545	201282
SRR1346390	SRR1348583	B1	Buffalo	-0.0049	-1.692	188068	189920
SRR1346390	SRR1348583	B3	Buffalo	-0.0033	-1.079	188274	189505
SRR1346390	SRR1348583	banteng08	Buffalo	-0.0013	-0.442	178425	178882
SRR1346390	SRR1348583	banteng09	Buffalo	-0.002	-0.655	183337	184055
SRR1346390	SRR1348583	gaur_ypr115	Buffalo	0.0011	0.366	186121	185706
SRR1346390	SRR1348583	gaur04	Buffalo	-0.0009	-0.296	186183	186525
SRR1346390	SRR1355239	B1	Buffalo	0.0012	0.413	199386	198890
SRR1346390	SRR1355239	B3	Buffalo	0.0034	1.147	199634	198297
SRR1346390	SRR1355239	banteng08	Buffalo	0.0012	0.406	188507	188060
SRR1346390	SRR1355239	banteng09	Buffalo	0.0027	0.866	194148	193114
SRR1346390	SRR1355239	gaur_ypr115	Buffalo	0.0025	0.797	196170	195200
SRR1346390	SRR1355239	gaur04	Buffalo	0.0004	0.132	196502	196325
SRR1346390	SRR1425144	B1	Buffalo	-0.0011	-0.34	153693	154024
SRR1346390	SRR1425144	B3	Buffalo	-0.002	-0.647	153522	154149
SRR1346390	SRR1425144	banteng08	Buffalo	-0.0006	-0.18	145124	145292
SRR1346390	SRR1425144	banteng09	Buffalo	-0.0003	-0.1	149363	149458
SRR1346390	SRR1425144	gaur_ypr115	Buffalo	-0.003	-1.065	150547	151458
SRR1346390	SRR1425144	gaur04	Buffalo	-0.0011	-0.368	151520	151861
SRR1346390	SRR1525619	B1	Buffalo	-0.0009	-0.292	204642	205013
SRR1346390	SRR1525619	B3	Buffalo	0.0009	0.264	205115	204763
SRR1346390	SRR1525619	banteng08	Buffalo	-0.0034	-0.974	193292	194592
SRR1346390	SRR1525619	banteng09	Buffalo	-0.0016	-0.457	199156	199805
SRR1346390	SRR1525619	gaur_ypr115	Buffalo	-0.0021	-0.378	201208	202033
SRR1346390	SRR1525619	gaur04	Buffalo	-0.003	-0.572	201547	202749
SRR1346390	SRR1525702	B1	Buffalo	-0.0041	-1.403	206065	207744
SRR1346390	SRR1525702	B3	Buffalo	-0.0048	-1.697	206096	208090
SRR1346390	SRR1525702	banteng08	Buffalo	-0.0034	-1.087	195143	196470
SRR1346390	SRR1525702	banteng09	Buffalo	-0.0038	-1.118	200618	202139
SRR1346390	SRR1525702	gaur_ypr115	Buffalo	-0.0041	-0.904	202997	204642
SRR1346390	SRR1525702	gaur04	Buffalo	-0.0051	-1.203	203376	205440
SRR1346390	SRR1525705	B1	Buffalo	0.0008	0.258	205496	205172
SRR1346390	SRR1525705	B3	Buffalo	-0.0018	-0.525	204751	205493
SRR1346390	SRR1525705	banteng08	Buffalo	-0.0011	-0.375	193526	193959
SRR1346390	SRR1525705	banteng09	Buffalo	-0.0018	-0.576	199065	199794
SRR1346390	SRR1525705	gaur_ypr115	Buffalo	0.0046	1.6	202330	200482
SRR1346390	SRR1525705	gaur04	Buffalo	0.0033	0.952	202627	201284
SRR1346390	SRR3497451	B1	Buffalo	0.0023	0.759	204161	203241
SRR1346390	SRR3497451	B3	Buffalo	-0.0008	-0.212	203718	204020
SRR1346390	SRR3497451	banteng08	Buffalo	-0.0008	-0.246	192762	193067
SRR1346390	SRR3497451	banteng09	Buffalo	-0.0007	-0.214	198355	198630
SRR1346390	SRR3497451	gaur_ypr115	Buffalo	0.0038	1.329	200753	199232
SRR1346390	SRR3497451	gaur04	Buffalo	0.0009	0.224	200961	200592
SRR1346390	SRR3497464	B1	Buffalo	0.0013	0.461	201588	201065
SRR1346390	SRR3497464	B3	Buffalo	0.0017	0.544	201653	200964
SRR1346390	SRR3497464	banteng08	Buffalo	-0.0009	-0.299	190150	190493
SRR1346390	SRR3497464	banteng09	Buffalo	-0.0019	-0.566	195603	196330
SRR1346390	SRR3497464	gaur_ypr115	Buffalo	0.0009	0.278	197851	197510
SRR1346390	SRR3497464	gaur04	Buffalo	-0.0005	-0.159	198183	198381
SRR1346390	SRR3497466	B1	Buffalo	-0.0025	-0.871	203071	204102
SRR1346390	SRR3497466	B3	Buffalo	-0.003	-0.881	202888	204123
SRR1346390	SRR3497466	banteng08	Buffalo	-0.0018	-0.56	192001	192697
SRR1346390	SRR3497466	banteng09	Buffalo	-0.0014	-0.399	197669	198208
SRR1346390	SRR3497466	gaur_ypr115	Buffalo	-0.0006	-0.207	199886	200143
SRR1346390	SRR3497466	gaur04	Buffalo	-0.0041	-1.169	199629	201286
SRR1346390	SRR3497613	B1	Buffalo	0.0021	0.715	204564	203716
SRR1346390	SRR3497613	B3	Buffalo	0.0009	0.289	204139	203787
SRR1346390	SRR3497613	banteng08	Buffalo	0.0045	1.542	193748	192027
SRR1346390	SRR3497613	banteng09	Buffalo	0.0042	1.394	199258	197588
SRR1346390	SRR3497613	gaur_ypr115	Buffalo	0.0031	1.056	201338	200105
SRR1346390	SRR3497613	gaur04	Buffalo	0.0018	0.583	201595	200877
SRR1348583	SRR1355239	B1	Buffalo	0.0063	2.272	202598	200051
SRR1348583	SRR1355239	B3	Buffalo	0.0065	2.233	202140	199518
SRR1348583	SRR1355239	banteng08	Buffalo	0.0026	0.871	190710	189735
SRR1348583	SRR1355239	banteng09	Buffalo	0.0046	1.55	196525	194726
SRR1348583	SRR1355239	gaur_ypr115	Buffalo	0.0014	0.51	197904	197341
SRR1348583	SRR1355239	gaur04	Buffalo	0.0013	0.487	198469	197939
SRR1348583	SRR1425144	B1	Buffalo	0.0043	1.383	191488	189835
SRR1348583	SRR1425144	B3	Buffalo	0.002	0.647	190967	190205
SRR1348583	SRR1425144	banteng08	Buffalo	0.0012	0.387	180595	180156
SRR1348583	SRR1425144	banteng09	Buffalo	0.002	0.67	185701	184962
SRR1348583	SRR1425144	gaur_ypr115	Buffalo	-0.0035	-1.156	186811	188122
SRR1348583	SRR1425144	gaur04	Buffalo	0.0002	0.05	187940	187881
SRR1348583	SRR1525619	B1	Buffalo	0.0033	1.037	208075	206717
SRR1348583	SRR1525619	B3	Buffalo	0.0039	1.219	207862	206263
SRR1348583	SRR1525619	banteng08	Buffalo	-0.0023	-0.651	195526	196412
SRR1348583	SRR1525619	banteng09	Buffalo	0	0.01	201411	201394
SRR1348583	SRR1525619	gaur_ypr115	Buffalo	-0.0029	-0.554	203338	204522
SRR1348583	SRR1525619	gaur04	Buffalo	-0.0017	-0.344	203948	204638
SRR1348583	SRR1525702	B1	Buffalo	-0.0002	-0.052	208848	208913
SRR1348583	SRR1525702	B3	Buffalo	-0.0017	-0.582	208213	208918
SRR1348583	SRR1525702	banteng08	Buffalo	-0.0022	-0.685	196815	197696
SRR1348583	SRR1525702	banteng09	Buffalo	-0.002	-0.618	202385	203208
SRR1348583	SRR1525702	gaur_ypr115	Buffalo	-0.0047	-1.047	204843	206788
SRR1348583	SRR1525702	gaur04	Buffalo	-0.0035	-0.916	205320	206779
SRR1348583	SRR1525705	B1	Buffalo	0.005	1.637	207729	205674
SRR1348583	SRR1525705	B3	Buffalo	0.0014	0.436	206659	206097
SRR1348583	SRR1525705	banteng08	Buffalo	0.0001	0.042	195257	195209
SRR1348583	SRR1525705	banteng09	Buffalo	0.0001	0.029	200975	200940
SRR1348583	SRR1525705	gaur_ypr115	Buffalo	0.0039	1.306	203660	202088
SRR1348583	SRR1525705	gaur04	Buffalo	0.0047	1.752	204129	202217
SRR1348583	SRR3497451	B1	Buffalo	0.0064	2.011	205770	203166
SRR1348583	SRR3497451	B3	Buffalo	0.0026	0.781	204936	203881
SRR1348583	SRR3497451	banteng08	Buffalo	0.0006	0.199	193611	193367
SRR1348583	SRR3497451	banteng09	Buffalo	0.0014	0.44	199321	198771
SRR1348583	SRR3497451	gaur_ypr115	Buffalo	0.0027	0.948	201419	200333
SRR1348583	SRR3497451	gaur04	Buffalo	0.0021	0.696	201962	201106
SRR1348583	SRR3497464	B1	Buffalo	0.0056	1.876	203537	201272
SRR1348583	SRR3497464	B3	Buffalo	0.0046	1.495	203244	201382
SRR1348583	SRR3497464	banteng08	Buffalo	0.0004	0.135	191634	191473
SRR1348583	SRR3497464	banteng09	Buffalo	0.0001	0.018	196973	196951
SRR1348583	SRR3497464	gaur_ypr115	Buffalo	-0.0002	-0.072	198988	199072
SRR1348583	SRR3497464	gaur04	Buffalo	0.0002	0.061	199658	199591
SRR1348583	SRR3497466	B1	Buffalo	0.0019	0.607	204898	204137
SRR1348583	SRR3497466	B3	Buffalo	0	0.012	204405	204383
SRR1348583	SRR3497466	banteng08	Buffalo	-0.0005	-0.158	193118	193313
SRR1348583	SRR3497466	banteng09	Buffalo	0.0006	0.173	198800	198578
SRR1348583	SRR3497466	gaur_ypr115	Buffalo	-0.0017	-0.584	200939	201617
SRR1348583	SRR3497466	gaur04	Buffalo	-0.0033	-1.114	201069	202408
SRR1348583	SRR3497613	B1	Buffalo	0.0072	2.251	205202	202276
SRR1348583	SRR3497613	B3	Buffalo	0.0037	1.182	204433	202924
SRR1348583	SRR3497613	banteng08	Buffalo	0.0056	1.787	193664	191513
SRR1348583	SRR3497613	banteng09	Buffalo	0.0059	1.873	199126	196787
SRR1348583	SRR3497613	gaur_ypr115	Buffalo	0.0018	0.624	200812	200092
SRR1348583	SRR3497613	gaur04	Buffalo	0.0025	0.92	201501	200481
SRR1355239	SRR1425144	B1	Buffalo	-0.0021	-0.637	200434	201281
SRR1355239	SRR1425144	B3	Buffalo	-0.0048	-1.505	199843	201778
SRR1355239	SRR1425144	banteng08	Buffalo	-0.0014	-0.431	189734	190266
SRR1355239	SRR1425144	banteng09	Buffalo	-0.0027	-0.812	194952	195994
SRR1355239	SRR1425144	gaur_ypr115	Buffalo	-0.0048	-1.51	196661	198543
SRR1355239	SRR1425144	gaur04	Buffalo	-0.0015	-0.471	197966	198548
SRR1355239	SRR1525619	B1	Buffalo	-0.0023	-0.71	205428	206364
SRR1355239	SRR1525619	B3	Buffalo	-0.0028	-0.865	205328	206462
SRR1355239	SRR1525619	banteng08	Buffalo	-0.005	-1.325	194014	195956
SRR1355239	SRR1525619	banteng09	Buffalo	-0.0047	-1.239	199418	201288
SRR1355239	SRR1525619	gaur_ypr115	Buffalo	-0.0046	-0.844	201723	203575
SRR1355239	SRR1525619	gaur04	Buffalo	-0.0033	-0.676	202635	203987
SRR1355239	SRR1525702	B1	Buffalo	-0.0055	-1.627	205692	207956
SRR1355239	SRR1525702	B3	Buffalo	-0.0082	-2.583	205000	208407
SRR1355239	SRR1525702	banteng08	Buffalo	-0.005	-1.362	194636	196581
SRR1355239	SRR1525702	banteng09	Buffalo	-0.0067	-1.793	199721	202429
SRR1355239	SRR1525702	gaur_ypr115	Buffalo	-0.0067	-1.396	202167	204889
SRR1355239	SRR1525702	gaur04	Buffalo	-0.0057	-1.443	203121	205463
SRR1355239	SRR1525705	B1	Buffalo	-0.0011	-0.347	198251	198692
SRR1355239	SRR1525705	B3	Buffalo	-0.0054	-1.7	197336	199467
SRR1355239	SRR1525705	banteng08	Buffalo	-0.0028	-0.965	187359	188408
SRR1355239	SRR1525705	banteng09	Buffalo	-0.0048	-1.628	192323	194179
SRR1355239	SRR1525705	gaur_ypr115	Buffalo	0.0021	0.727	195187	194359
SRR1355239	SRR1525705	gaur04	Buffalo	0.0029	1.085	195919	194770
SRR1355239	SRR3497451	B1	Buffalo	0.0006	0.171	202348	202123
SRR1355239	SRR3497451	B3	Buffalo	-0.0042	-1.263	201550	203253
SRR1355239	SRR3497451	banteng08	Buffalo	-0.0024	-0.71	191194	192108
SRR1355239	SRR3497451	banteng09	Buffalo	-0.0036	-1.087	196324	197749
SRR1355239	SRR3497451	gaur_ypr115	Buffalo	0.001	0.327	198936	198546
SRR1355239	SRR3497451	gaur04	Buffalo	0.0002	0.064	199608	199526
SRR1355239	SRR3497464	B1	Buffalo	-0.0005	-0.149	202078	202266
SRR1355239	SRR3497464	B3	Buffalo	-0.0019	-0.601	201665	202421
SRR1355239	SRR3497464	banteng08	Buffalo	-0.0027	-0.88	191022	192063
SRR1355239	SRR3497464	banteng09	Buffalo	-0.0051	-1.573	195810	197805
SRR1355239	SRR3497464	gaur_ypr115	Buffalo	-0.0018	-0.604	198304	199025
SRR1355239	SRR3497464	gaur04	Buffalo	-0.0012	-0.405	199116	199594
SRR1355239	SRR3497466	B1	Buffalo	-0.0042	-1.32	202961	204671
SRR1355239	SRR3497466	B3	Buffalo	-0.0065	-1.988	202338	205002
SRR1355239	SRR3497466	banteng08	Buffalo	-0.0036	-1.061	192360	193729
SRR1355239	SRR3497466	banteng09	Buffalo	-0.0045	-1.344	197557	199359
SRR1355239	SRR3497466	gaur_ypr115	Buffalo	-0.0035	-1.146	199602	201026
SRR1355239	SRR3497466	gaur04	Buffalo	-0.0049	-1.683	199942	201914
SRR1355239	SRR3497613	B1	Buffalo	0.0006	0.185	203550	203317
SRR1355239	SRR3497613	B3	Buffalo	-0.0027	-0.816	202448	203536
SRR1355239	SRR3497613	banteng08	Buffalo	0.0028	0.866	193020	191953
SRR1355239	SRR3497613	banteng09	Buffalo	0.0012	0.367	197962	197475
SRR1355239	SRR3497613	gaur_ypr115	Buffalo	0.0005	0.151	200075	199895
SRR1355239	SRR3497613	gaur04	Buffalo	0.001	0.352	200654	200250
SRR1425144	SRR1525619	B1	Buffalo	-0.0004	-0.115	207247	207393
SRR1425144	SRR1525619	B3	Buffalo	0.002	0.59	207977	207156
SRR1425144	SRR1525619	banteng08	Buffalo	-0.0033	-1.029	195584	196889
SRR1425144	SRR1525619	banteng09	Buffalo	-0.0019	-0.585	201373	202126
SRR1425144	SRR1525619	gaur_ypr115	Buffalo	0.0002	0.044	204048	203948
SRR1425144	SRR1525619	gaur04	Buffalo	-0.0021	-0.406	204300	205142
SRR1425144	SRR1525702	B1	Buffalo	-0.0035	-1.193	208049	209521
SRR1425144	SRR1525702	B3	Buffalo	-0.0036	-1.209	208070	209582
SRR1425144	SRR1525702	banteng08	Buffalo	-0.0033	-1.138	196812	198112
SRR1425144	SRR1525702	banteng09	Buffalo	-0.0039	-1.283	202202	203781
SRR1425144	SRR1525702	gaur_ypr115	Buffalo	-0.0018	-0.431	205426	206153
SRR1425144	SRR1525702	gaur04	Buffalo	-0.0042	-1.053	205360	207106
SRR1425144	SRR1525705	B1	Buffalo	0.001	0.31	207381	206981
SRR1425144	SRR1525705	B3	Buffalo	-0.0005	-0.155	207052	207276
SRR1425144	SRR1525705	banteng08	Buffalo	-0.0011	-0.351	195500	195947
SRR1425144	SRR1525705	banteng09	Buffalo	-0.0019	-0.614	201004	201788
SRR1425144	SRR1525705	gaur_ypr115	Buffalo	0.0069	2.279	204722	201936
SRR1425144	SRR1525705	gaur04	Buffalo	0.0042	1.318	204813	203103
SRR1425144	SRR3497451	B1	Buffalo	0.003	1.007	204922	203699
SRR1425144	SRR3497451	B3	Buffalo	0.0005	0.144	204749	204530
SRR1425144	SRR3497451	banteng08	Buffalo	-0.0005	-0.149	193562	193748
SRR1425144	SRR3497451	banteng09	Buffalo	-0.0005	-0.161	198987	199183
SRR1425144	SRR3497451	gaur_ypr115	Buffalo	0.0062	2.249	202072	199575
SRR1425144	SRR3497451	gaur04	Buffalo	0.0017	0.494	201936	201240
SRR1425144	SRR3497464	B1	Buffalo	0.0019	0.623	203249	202495
SRR1425144	SRR3497464	B3	Buffalo	0.0027	0.842	203483	202376
SRR1425144	SRR3497464	banteng08	Buffalo	-0.0009	-0.252	191822	192157
SRR1425144	SRR3497464	banteng09	Buffalo	-0.002	-0.577	197102	197885
SRR1425144	SRR3497464	gaur_ypr115	Buffalo	0.0029	0.934	199944	198768
SRR1425144	SRR3497464	gaur04	Buffalo	0	-0.006	200026	200032
SRR1425144	SRR3497466	B1	Buffalo	-0.0019	-0.606	204876	205663
SRR1425144	SRR3497466	B3	Buffalo	-0.0018	-0.531	205104	205858
SRR1425144	SRR3497466	banteng08	Buffalo	-0.0017	-0.47	193756	194406
SRR1425144	SRR3497466	banteng09	Buffalo	-0.0014	-0.413	199355	199920
SRR1425144	SRR3497466	gaur_ypr115	Buffalo	0.0015	0.465	202247	201652
SRR1425144	SRR3497466	gaur04	Buffalo	-0.0034	-1.012	201902	203279
SRR1425144	SRR3497613	B1	Buffalo	0.003	0.979	205450	204232
SRR1425144	SRR3497613	B3	Buffalo	0.0018	0.58	205129	204381
SRR1425144	SRR3497613	banteng08	Buffalo	0.0043	1.319	194468	192799
SRR1425144	SRR3497613	banteng09	Buffalo	0.0039	1.18	199844	198297
SRR1425144	SRR3497613	gaur_ypr115	Buffalo	0.005	1.694	202586	200555
SRR1425144	SRR3497613	gaur04	Buffalo	0.0022	0.758	202492	201611
SRR1525619	SRR1525702	B1	Buffalo	-0.0032	-1.11	191111	192341
SRR1525619	SRR1525702	B3	Buffalo	-0.0059	-1.96	190616	192871
SRR1525619	SRR1525702	banteng08	Buffalo	0.0002	0.059	181396	181335
SRR1525619	SRR1525702	banteng09	Buffalo	-0.0021	-0.716	186126	186928
SRR1525619	SRR1525702	gaur_ypr115	Buffalo	-0.0018	-0.595	188478	189152
SRR1525619	SRR1525702	gaur04	Buffalo	-0.0021	-0.696	188764	189564
SRR1525619	SRR1525705	B1	Buffalo	0.0018	0.522	192879	192194
SRR1525619	SRR1525705	B3	Buffalo	-0.003	-0.881	191993	193136
SRR1525619	SRR1525705	banteng08	Buffalo	0.0022	0.605	182347	181541
SRR1525619	SRR1525705	banteng09	Buffalo	-0.0003	-0.088	187268	187396
SRR1525619	SRR1525705	gaur_ypr115	Buffalo	0.0073	1.27	190594	187835
SRR1525619	SRR1525705	gaur04	Buffalo	0.0068	1.287	191070	188486
SRR1525619	SRR3497451	B1	Buffalo	0.003	0.993	204222	203012
SRR1525619	SRR3497451	B3	Buffalo	-0.0018	-0.488	203553	204300
SRR1525619	SRR3497451	banteng08	Buffalo	0.0025	0.68	193577	192603
SRR1525619	SRR3497451	banteng09	Buffalo	0.0009	0.258	198640	198274
SRR1525619	SRR3497451	gaur_ypr115	Buffalo	0.006	1.088	201424	199044
SRR1525619	SRR3497451	gaur04	Buffalo	0.004	0.737	201960	200338
SRR1525619	SRR3497464	B1	Buffalo	0.002	0.561	204461	203666
SRR1525619	SRR3497464	B3	Buffalo	0.0007	0.192	204355	204078
SRR1525619	SRR3497464	banteng08	Buffalo	0.0024	0.595	193746	192837
SRR1525619	SRR3497464	banteng09	Buffalo	-0.0002	-0.055	198750	198843
SRR1525619	SRR3497464	gaur_ypr115	Buffalo	0.0033	0.572	201393	200063
SRR1525619	SRR3497464	gaur04	Buffalo	0.0028	0.516	202065	200957
SRR1525619	SRR3497466	B1	Buffalo	-0.0019	-0.564	205150	205941
SRR1525619	SRR3497466	B3	Buffalo	-0.004	-1.083	204600	206253
SRR1525619	SRR3497466	banteng08	Buffalo	0.0014	0.363	194639	194089
SRR1525619	SRR3497466	banteng09	Buffalo	0.0002	0.04	199869	199806
SRR1525619	SRR3497466	gaur_ypr115	Buffalo	0.0016	0.27	202331	201715
SRR1525619	SRR3497466	gaur04	Buffalo	-0.0008	-0.157	202491	202841
SRR1525619	SRR3497613	B1	Buffalo	0.0031	0.927	206368	205110
SRR1525619	SRR3497613	B3	Buffalo	-0.0004	-0.101	205685	205832
SRR1525619	SRR3497613	banteng08	Buffalo	0.0076	2.08	196115	193168
SRR1525619	SRR3497613	banteng09	Buffalo	0.0057	1.478	201176	198920
SRR1525619	SRR3497613	gaur_ypr115	Buffalo	0.005	0.899	203297	201271
SRR1525619	SRR3497613	gaur04	Buffalo	0.0046	0.884	203973	202111
SRR1525702	SRR1525705	B1	Buffalo	0.0052	1.549	196392	194355
SRR1525702	SRR1525705	B3	Buffalo	0.003	0.91	195872	194680
SRR1525702	SRR1525705	banteng08	Buffalo	0.0024	0.65	185104	184235
SRR1525702	SRR1525705	banteng09	Buffalo	0.002	0.514	190343	189586
SRR1525702	SRR1525705	gaur_ypr115	Buffalo	0.0094	1.933	194018	190424
SRR1525702	SRR1525705	gaur04	Buffalo	0.009	2.206	194320	190840
SRR1525702	SRR3497451	B1	Buffalo	0.006	2.072	207338	204869
SRR1525702	SRR3497451	B3	Buffalo	0.0038	1.1	207240	205663
SRR1525702	SRR3497451	banteng08	Buffalo	0.0022	0.635	195800	194935
SRR1525702	SRR3497451	banteng09	Buffalo	0.0028	0.772	201483	200378
SRR1525702	SRR3497451	gaur_ypr115	Buffalo	0.0075	1.662	204681	201630
SRR1525702	SRR3497451	gaur04	Buffalo	0.0061	1.421	204869	202378
SRR1525702	SRR3497464	B1	Buffalo	0.0054	1.679	206944	204705
SRR1525702	SRR3497464	B3	Buffalo	0.0062	1.95	207069	204534
SRR1525702	SRR3497464	banteng08	Buffalo	0.0021	0.543	195402	194581
SRR1525702	SRR3497464	banteng09	Buffalo	0.0016	0.416	200750	200102
SRR1525702	SRR3497464	gaur_ypr115	Buffalo	0.005	1.009	203746	201716
SRR1525702	SRR3497464	gaur04	Buffalo	0.0046	1.077	204250	202404
SRR1525702	SRR3497466	B1	Buffalo	0.0016	0.474	207042	206391
SRR1525702	SRR3497466	B3	Buffalo	0.0014	0.419	207049	206448
SRR1525702	SRR3497466	banteng08	Buffalo	0.0012	0.301	195975	195509
SRR1525702	SRR3497466	banteng09	Buffalo	0.002	0.508	201553	200746
SRR1525702	SRR3497466	gaur_ypr115	Buffalo	0.0035	0.726	204322	202883
SRR1525702	SRR3497466	gaur04	Buffalo	0.0011	0.247	204443	204015
SRR1525702	SRR3497613	B1	Buffalo	0.0067	2.251	207984	205226
SRR1525702	SRR3497613	B3	Buffalo	0.0051	1.733	207487	205368
SRR1525702	SRR3497613	banteng08	Buffalo	0.0074	2.2	197017	194139
SRR1525702	SRR3497613	banteng09	Buffalo	0.0076	2.201	202436	199381
SRR1525702	SRR3497613	gaur_ypr115	Buffalo	0.0069	1.46	205066	202247
SRR1525702	SRR3497613	gaur04	Buffalo	0.0065	1.566	205423	202791
SRR1525705	SRR3497451	B1	Buffalo	0.0013	0.407	203240	202712
SRR1525705	SRR3497451	B3	Buffalo	0.001	0.28	203333	202944
SRR1525705	SRR3497451	banteng08	Buffalo	0.0001	0.017	192202	192178
SRR1525705	SRR3497451	banteng09	Buffalo	0.0009	0.284	197818	197451
SRR1525705	SRR3497451	gaur_ypr115	Buffalo	-0.001	-0.333	198852	199240
SRR1525705	SRR3497451	gaur04	Buffalo	-0.0027	-0.841	199284	200351
SRR1525705	SRR3497464	B1	Buffalo	0.0003	0.106	203626	203488
SRR1525705	SRR3497464	B3	Buffalo	0.0031	0.948	204212	202939
SRR1525705	SRR3497464	banteng08	Buffalo	-0.0003	-0.082	192572	192670
SRR1525705	SRR3497464	banteng09	Buffalo	-0.0004	-0.134	198208	198383
SRR1525705	SRR3497464	gaur_ypr115	Buffalo	-0.004	-1.355	199002	200601
SRR1525705	SRR3497464	gaur04	Buffalo	-0.0042	-1.4	199566	201255
SRR1525705	SRR3497466	B1	Buffalo	-0.0033	-1.016	204446	205802
SRR1525705	SRR3497466	B3	Buffalo	-0.0015	-0.423	204795	205401
SRR1525705	SRR3497466	banteng08	Buffalo	-0.0011	-0.341	193668	194101
SRR1525705	SRR3497466	banteng09	Buffalo	0.0001	0.028	199607	199566
SRR1525705	SRR3497466	gaur_ypr115	Buffalo	-0.0055	-1.849	200299	202504
SRR1525705	SRR3497466	gaur04	Buffalo	-0.0078	-2.603	200363	203519
SRR1525705	SRR3497613	B1	Buffalo	0.002	0.644	204623	203790
SRR1525705	SRR3497613	B3	Buffalo	0.0021	0.589	204691	203819
SRR1525705	SRR3497613	banteng08	Buffalo	0.005	1.573	194036	192099
SRR1525705	SRR3497613	banteng09	Buffalo	0.0056	1.614	199660	197458
SRR1525705	SRR3497613	gaur_ypr115	Buffalo	-0.0021	-0.737	199997	200857
SRR1525705	SRR3497613	gaur04	Buffalo	-0.0025	-0.87	200505	201518
SRR3497451	SRR3497464	B1	Buffalo	-0.0008	-0.245	154876	155132
SRR3497451	SRR3497464	B3	Buffalo	0.003	0.854	155588	154647
SRR3497451	SRR3497464	banteng08	Buffalo	-0.0003	-0.084	146648	146741
SRR3497451	SRR3497464	banteng09	Buffalo	-0.0017	-0.455	150594	151096
SRR3497451	SRR3497464	gaur_ypr115	Buffalo	-0.0038	-1.243	152032	153199
SRR3497451	SRR3497464	gaur04	Buffalo	-0.0021	-0.567	152917	153558
SRR3497451	SRR3497466	B1	Buffalo	-0.0057	-1.695	157616	159436
SRR3497451	SRR3497466	B3	Buffalo	-0.003	-0.942	158461	159408
SRR3497451	SRR3497466	banteng08	Buffalo	-0.0015	-0.431	150133	150581
SRR3497451	SRR3497466	banteng09	Buffalo	-0.0011	-0.333	154366	154713
SRR3497451	SRR3497466	gaur_ypr115	Buffalo	-0.0055	-1.76	155459	157174
SRR3497451	SRR3497466	gaur04	Buffalo	-0.0065	-1.911	155993	158029
SRR3497451	SRR3497613	B1	Buffalo	0.0007	0.211	153914	153703
SRR3497451	SRR3497613	B3	Buffalo	0.0014	0.359	154305	153877
SRR3497451	SRR3497613	banteng08	Buffalo	0.0064	1.714	146610	144761
SRR3497451	SRR3497613	banteng09	Buffalo	0.0059	1.511	151026	149275
SRR3497451	SRR3497613	gaur_ypr115	Buffalo	-0.0014	-0.472	151058	151476
SRR3497451	SRR3497613	gaur04	Buffalo	0.0002	0.073	151857	151790
SRR3497464	SRR3497466	B1	Buffalo	-0.0062	-2.086	124555	126115
SRR3497464	SRR3497466	B3	Buffalo	-0.0076	-2.176	124410	126301
SRR3497464	SRR3497466	banteng08	Buffalo	-0.0017	-0.579	118182	118590
SRR3497464	SRR3497466	banteng09	Buffalo	0.0005	0.161	122221	122098
SRR3497464	SRR3497466	gaur_ypr115	Buffalo	-0.0022	-0.761	123026	123569
SRR3497464	SRR3497466	gaur04	Buffalo	-0.0054	-1.792	123250	124591
SRR3497464	SRR3497613	B1	Buffalo	0.002	0.616	143939	143372
SRR3497464	SRR3497613	B3	Buffalo	-0.0013	-0.356	143970	144355
SRR3497464	SRR3497613	banteng08	Buffalo	0.0073	2.15	136777	134804
SRR3497464	SRR3497613	banteng09	Buffalo	0.0083	2.378	141129	138803
SRR3497464	SRR3497613	gaur_ypr115	Buffalo	0.0024	0.88	141478	140790
SRR3497464	SRR3497613	gaur04	Buffalo	0.0032	1.05	141994	141094
SRR3497466	SRR3497613	B1	Buffalo	0.0071	2.252	150783	148658
SRR3497466	SRR3497613	B3	Buffalo	0.005	1.308	150386	148898
SRR3497466	SRR3497613	banteng08	Buffalo	0.0083	2.41	142308	139966
SRR3497466	SRR3497613	banteng09	Buffalo	0.0074	2.054	146562	144427
SRR3497466	SRR3497613	gaur_ypr115	Buffalo	0.0045	1.599	147975	146654
SRR3497466	SRR3497613	gaur04	Buffalo	0.0076	2.315	148942	146715
