# Supplementary material for: Global genetic diversity, introgression, and evolutionary adaptation of indicine cattle revealed by whole genome sequencing
Source: Nat Commun. 2023 Nov 28;14:7803. doi: 10.1038/s41467-023-43626-z (PMC10684552; doi:10.1038/s41467-023-43626-z)
Supplement: Supplementary file 8 — Supplementary Data 5 [file 41467_2023_43626_MOESM8_ESM.xlsx]

## Sheet: Supplementary Data 5
Supplementary Data 5 Results of the D statistics (swamp buffalo as outgroup) tests performed to detect admixtures among 4 banteng, 2 gaur, 15 South Asian indicine (SAI), and 15 taurine cattle. The D statistics method considers the tree topology [[[W(PopA), X(PopB)], Y(PopC)], Z(Buffalo)], where Buffalo represents the outgroup. Significantly negative D statistics indicate gene flow between PopB an…
PopA	PopB	PopC	D	Z scores	BABA	ABBA
Taurine	Taurine	Banteng or Gaur
Angus	Finncattle	Banteng	-0.0034	-1.615	204377	205775
Angus	Holstein	Banteng	-0.002	-1.073	201667	202494
Holstein	Finncattle	Banteng	-0.0016	-0.81	206328	206983
Jersey	Finncattle	Banteng	-0.0025	-1.022	206627	207676
Jersey	Holstein	Banteng	-0.0008	-0.396	206896	207227
Jersey	Angus	Banteng	0.0011	0.524	205862	205395
Simmental	Finncattle	Banteng	-0.0006	-0.257	210037	210284
Simmental	Holstein	Banteng	0.0012	0.637	210260	209777
Simmental	Jersey	Banteng	0.0019	0.833	208939	208154
Simmental	Angus	Banteng	0.0033	1.614	206570	205232
Angus	Holstein	Gaur	-0.0017	-0.848	198762	199423
Angus	Finncattle	Gaur	0.0015	0.733	202410	201788
Holstein	Finncattle	Gaur	0.0033	1.736	204284	202948
Jersey	Holstein	Gaur	0.0002	0.095	204090	204008
Jersey	Angus	Gaur	0.0018	0.856	202825	202081
Jersey	Finncattle	Gaur	0.0034	1.419	204891	203520
Simmental	Jersey	Gaur	0.0014	0.415	205834	205268
Simmental	Holstein	Gaur	0.0015	0.483	207388	206789
Simmental	Angus	Gaur	0.0032	1.104	203594	202300
Simmental	Finncattle	Gaur	0.0047	1.482	208298	206355
PopA	PopB	PopC	D	Z scores	BABA	ABBA
SAI	SAI	Banteng or Gaur
Cholistani	Dhanni	Banteng	-0.0007	-0.565	518347	519029
Cholistani	Red Sindhi	Banteng	0.0004	0.299	514017	513623
Dhanni	Red Sindhi	Banteng	0.001	0.852	516850	515853
Indicine	Cholistani	Banteng	0.0005	0.409	519758	519287
Indicine	Dhanni	Banteng	-0.0002	-0.21	522224	522443
Indicine	Red Sindhi	Banteng	0.0007	0.577	516977	516238
Cholistani	Dhanni	Gaur	-0.0008	-0.73	506064	506880
Cholistani	Red Sindhi	Gaur	0.0012	1.119	502264	501036
Dhanni	Red Sindhi	Gaur	0.002	1.727	505158	503169
Indicine	Cholistani	Gaur	-0.0001	-0.119	506915	507042
Indicine	Dhanni	Gaur	-0.0009	-0.93	509234	510161
Indicine	Red Sindhi	Gaur	0.001	0.939	504464	503502
PopA	PopB	PopC	D	Z scores	BABA	ABBA
SAI	SAI	Taurine
Cholistani	Dhanni	Simmental	-0.0031	-0.712	1012193	1018538
Cholistani	Dhanni	Finncattle	-0.0029	-0.651	1010572	1016430
Cholistani	Dhanni	Jersey	-0.0027	-0.622	1012087	1017666
Cholistani	Dhanni	Angus	-0.0027	-0.612	1011281	1016808
Cholistani	Dhanni	Holstein	-0.0026	-0.603	1012279	1017625
Cholistani	Red Sindhi	Simmental	-0.003	-0.634	1003984	1010129
Cholistani	Red Sindhi	Angus	-0.0027	-0.556	1003166	1008660
Cholistani	Red Sindhi	Jersey	-0.0026	-0.532	1003966	1009156
Cholistani	Red Sindhi	Holstein	-0.0025	-0.504	1004203	1009141
Cholistani	Red Sindhi	Finncattle	-0.0021	-0.437	1003068	1007316
Dhanni	Red Sindhi	Angus	0	0.003	1010993	1010966
Dhanni	Red Sindhi	Simmental	0.0001	0.017	1012132	1011985
Dhanni	Red Sindhi	Jersey	0.0002	0.044	1011721	1011320
Dhanni	Red Sindhi	Holstein	0.0002	0.044	1011724	1011330
Dhanni	Red Sindhi	Finncattle	0.0008	0.169	1010874	1009344
Indicine	Cholistani	Holstein	0.0116	2.527	1030277	1006675
Indicine	Cholistani	Finncattle	0.0119	2.581	1029218	1005040
Indicine	Cholistani	Simmental	0.0121	2.656	1031299	1006569
Indicine	Cholistani	Jersey	0.0123	2.672	1031253	1006126
Indicine	Cholistani	Angus	0.0128	2.789	1030823	1004704
Indicine	Dhanni	Holstein	0.0089	2.284	1032188	1014077
Indicine	Dhanni	Finncattle	0.0089	2.298	1030869	1012669
Indicine	Dhanni	Simmental	0.0089	2.308	1032935	1014660
Indicine	Dhanni	Jersey	0.0095	2.43	1033070	1013635
Indicine	Dhanni	Angus	0.01	2.551	1032888	1012424
Indicine	Red Sindhi	Holstein	0.0092	2.014	1022222	1003546
Indicine	Red Sindhi	Simmental	0.0092	2.033	1022919	1004310
Indicine	Red Sindhi	Finncattle	0.0099	2.15	1021319	1001362
Indicine	Red Sindhi	Jersey	0.0099	2.176	1023032	1003016
Indicine	Red Sindhi	Angus	0.0102	2.212	1022767	1002085
PopA	PopB	PopC	D	Z scores	BABA	ABBA
Taurine	Taurine	SAI
Angus	Finncattle	Dhanni	-0.0023	-0.93	373028	374737
Angus	Finncattle	Cholistani	-0.002	-0.725	371992	373458
Angus	Finncattle	Red Sindhi	-0.0003	-0.099	372156	372366
Angus	Finncattle	Indicine	0.0007	0.281	375489	374976
Angus	Holstein	Dhanni	-0.0032	-1.371	366548	368908
Angus	Holstein	Cholistani	-0.0034	-1.355	365580	368096
Angus	Holstein	Red Sindhi	-0.0029	-1.106	364940	367027
Angus	Holstein	Indicine	0	-0.007	369300	369309
Holstein	Finncattle	Indicine	0.0008	0.357	377994	377386
Holstein	Finncattle	Dhanni	0.001	0.416	376787	376071
Holstein	Finncattle	Cholistani	0.0015	0.565	375956	374858
Holstein	Finncattle	Red Sindhi	0.0025	0.979	375489	373614
Jersey	Angus	Indicine	0.0017	0.671	376351	375079
Jersey	Angus	Red Sindhi	0.0028	0.961	373930	371871
Jersey	Angus	Cholistani	0.003	0.995	374550	372323
Jersey	Angus	Dhanni	0.0031	1.234	375391	373107
Jersey	Finncattle	Cholistani	0.0006	0.203	377030	376581
Jersey	Finncattle	Dhanni	0.0007	0.25	377943	377447
Jersey	Finncattle	Red Sindhi	0.0022	0.744	377145	375488
Jersey	Finncattle	Indicine	0.0026	0.947	379964	377997
Jersey	Holstein	Cholistani	-0.0004	-0.15	375901	376205
Jersey	Holstein	Dhanni	-0.0001	-0.033	376760	376817
Jersey	Holstein	Red Sindhi	0	0.008	375307	375290
Jersey	Holstein	Indicine	0.0018	0.757	378980	377647
Simmental	Angus	Indicine	0.0019	0.802	377601	376169
Simmental	Angus	Cholistani	0.0038	1.4	375929	373077
Simmental	Angus	Red Sindhi	0.0049	1.716	375380	371751
Simmental	Angus	Dhanni	0.0048	1.986	377225	373595
Simmental	Finncattle	Cholistani	0.0017	0.576	383366	382063
Simmental	Finncattle	Indicine	0.0024	0.937	385800	383918
Simmental	Finncattle	Dhanni	0.0025	1	384487	382582
Simmental	Finncattle	Red Sindhi	0.0043	1.519	383485	380175
Simmental	Holstein	Cholistani	0.0005	0.169	382045	381694
Simmental	Holstein	Dhanni	0.0017	0.716	383341	382046
Simmental	Holstein	Red Sindhi	0.0021	0.748	381722	380139
Simmental	Holstein	Indicine	0.0019	0.835	384970	383538
Simmental	Jersey	Indicine	0.0002	0.064	381531	381403
Simmental	Jersey	Cholistani	0.0008	0.282	379672	379029
Simmental	Jersey	Red Sindhi	0.0021	0.672	379291	377730
Simmental	Jersey	Dhanni	0.0018	0.715	380625	379263
