# Supplementary material for: Global genetic diversity, introgression, and evolutionary adaptation of indicine cattle revealed by whole genome sequencing
Source: Nat Commun. 2023 Nov 28;14:7803. doi: 10.1038/s41467-023-43626-z (PMC10684552; doi:10.1038/s41467-023-43626-z)
Supplement: Supplementary file 9 — Supplementary Data 6 [file 41467_2023_43626_MOESM9_ESM.xlsx]

## Sheet: Supplementary Data 6
Supplementary Data 6 Statistics on introgressed intervals from banteng into 97 East Asian and Southwest Chinese indicine cattle. The following values are shown for each type of cattle: the number of introgressed intervals (Counts); the minimal (Min), maximal (Max), mean (Mean), and summed (Sum) lengths of the introgressed intervals; and the proportion of the cattle genome that is introgressed.
Breeds	Samples	Counts	Length of the introgressed intervals				Proportion
			Min	Max	Mean	Sum
Dehong	DH1A	1368	1335	376713	27350	37415740	0.015
	DH2A	995	1651	459914	28330	28188568	0.0113
	DH3	1483	1614	911795	28017	41550480	0.0166
	SRR6234768	1261	1799	492204	29831	37618031	0.0151
	SRR6234769	1261	1606	480863	28184	35540500	0.0142
	JH1A	1717	1562	615512	32697	56141854	0.0225
Mean		1273	1601	544297	28343	36062663	0.0144
Mengsong	MS013	1698	1131	522704	32311	54864700	0.022
	MS4	1367	1365	602170	32651	44651500	0.0179
	MS5	1909	1668	1428521	34474	65829526	0.0264
	MS7	1691	1522	780897	34679	58660000	0.0235
	MSH3	1604	1288	510835	33240	53334000	0.0214
Mean		1664	1422	743439	33342	55580263	0.0223
Jiangcheng	JC2	2144	1564	946403	30009	64339600	0.0258
	JC3A	1760	1634	844003	33549	59047900	0.0237
Mean		1952	1599	895203	31780	61693750	0.025
Dianzhong	SRR6024564	3122	1213	619129	24350	76034200	0.0305
	SRR6024565	3020	1323	421447	23107	69795471	0.028
	SRR6024566	3526	1585	342194	22814	80443000	0.0323
	SRR6024568	2932	1421	631257	25442	74597600	0.0299
Mean		3150	1386	503507	23929	75217568	0.0302
Wenshan	SRR6024562	5286	1391	577141	29464	155763107	0.0625
	SRR6024576	4682	1454	799407	26126	122336399	0.0491
	SRR6024577	4417	1289	558741	30029	132657049	0.0532
Mean		4796	1378	645096	28540	136918852	0.055
Longlin	LL1	3700	1385	1279583	38402	141832000	0.0569
	LL11A	3738	1385	986243	40938	153049659	0.0614
	LL15A	4587	1527	693899	36392	166949000	0.067
	LL23A	4594	1599	751294	36258	166589362	0.0669
	LL29A	4217	1639	947969	40471	170687811	0.0685
	LLHN11	5120	1375	671865	29901	153097028	0.0614
	LLHN14	5331	1440	2495258	33204	177012067	0.0711
	LLHN15	5903	1295	1005862	28476	168108902	0.0675
	LLHN23	5098	1252	752379	30448	155239282	0.0623
	LLHN28	5041	1090	600580	30752	155022000	0.0622
	LLHN31	4304	1313	606836	34328	147766428	0.0593
	LLHN7	3827	1385	532950	35128	134436000	0.054
Mean		4622	1390	943727	34559	157482462	0.0633
Nandan	ND24	5410	1117	786369	32217	174297000	0.07
	ND27	5786	1338	671688	29414	170205000	0.0683
	ND28	5796	1245	1015535	29313	169899000	0.0682
	ND29	5551	1312	1188545	37292	179173608	0.0719
	ND29A	4478	1446	1188545	43508	194850485	0.0782
	ND30A	4498	1281	1042838	37983	170867193	0.0686
	ND36	4030	1385	714494	38695	155942826	0.0626
	NDHN26	5830	1097	1037156	28463	165955000	0.0666
	NDHN34	4262	1210	1608693	41555	177131000	0.0711
	NDHN39	4555	1549	778005	37408	170414000	0.0684
	NDHN50	3885	1268	711822	37522	145793000	0.0585
Mean		4917	1295	976699	35761	170411647	0.0685
Yiling	YL1	5534	1120	753206	32158	177965000	0.0714
	YL2	8574	1350	765238	22724	159053136	0.0638
	YL22	6135	1374	741096	28558	175218853	0.0703
	YL42	5848	1418	693883	32476	189924000	0.0762
	YL8	7484	1550	1027654	21297	159403000	0.064
	YL9	7112	1017	602390	25625	182260885	0.0732
Mean		6645	1340	766256	26990	176701685	0.071
Dabieshan	AHDBS1	6864	1490	609300	25900	177796958	0.0714
Mean		6864	1490	609300	25900	177796958	0.0714
Jinjiang	JXJJ1	6026	1361	1085826	35624	214688984	0.0862
	JXJJ3	6276	1428	1407160	31389	197017009	0.0791
	JXJJ4	5380	1208	724324	36383	195763000	0.0786
Mean		6137	1372	956653	32325	196316488	0.0789
Guangfeng	JXGF2	6189	1216	1596454	35757	221300730	0.0888
	JXGF3	7166	1030	733720	30946	221761165	0.089
	JXGF4	5997	1409	725991	38920	233424315	0.0937
Mean		6451	1218	1018722	35208	225495403	0.0906
Wenling	SRR6234762	5909	1370	1041622	35358	208953000	0.0839
	SRR6234763	6650	1236	983688	34806	231461436	0.0929
Mean		6280	1303	1012655	35083	220207218	0.0885
Minnan	MN4	5975	1408	1170796	37681	225168000	0.0904
	SRR6234782	5950	1332	1018633	37108	220816000	0.0887
	SRR6234783	6678	1206	920746	34386	229631283	0.0922
Mean		6201	1315	1036725	36392	225205094	0.0905
Ji'an	JXJA2	6906	1299	831366	34136	235745000	0.0947
	JXJA3	6118	1481	1014708	37000	226389000	0.0909
	JXJA4	6003	988	1121503	37851	227238000	0.0912
Mean		6343	1256	989192	36329	22979066	0.0923
Wannan	WN10	6112	1423	1084840	37081	226641071	0.091
	WN11	5792	1245	907284	40758	236070898	0.0948
	WN9	6696	1359	747524	34601	231707000	0.093
Mean		6200	1342	913216	37480	231472990	0.093
Leiqiong	HN12	6315	1241	859734	39394	248777255	0.0999
	HN5	5749	1268	974574	39191	231793000	0.0931
	LZ15	6576	1208	1197676	38673	254335814	0.1021
	HN006M	5306	1349	1140998	43158	229022443	0.0919
	HN011M	4880	1208	1081219	43826	213892801	0.0859
	HN012M	4688	1268	1220649	46756	219196169	0.088
	HN014M	5412	1385	953749	43130	233424000	0.0937
	HN018M	5151	1385	1610271	45670	235251000	0.0945
	HN019M	5180	1441	1060341	44393	229978322	0.0923
	HN024M	5231	1460	1390318	45356	237284000	0.0953
	HN025M	5176	1441	1550179	43741	226429484	0.0909
	HN026M	5357	1441	1140998	44452	238153000	0.0956
	HN031M	5458	1208	1219649	43567	237815000	0.0955
Mean		5422	1331	1184643	43178	233488638	0.0938
Weizhou	WZ1	5578	1197	1232389	41161	229619954	0.0922
	WZ22A	5819	1313	990976	41469	241312000	0.0969
	WZ23	6285	1258	1095868	39642	230308117	0.0925
	WZ23A	5874	1323	1095868	42850	251704332	0.1011
	WZ25	7725	1345	820656	32201	248776000	0.0999
	WZ27	6616	1385	861110	36268	239949000	0.0963
	WZ28	6252	1268	994327	40506	232794393	0.0935
	WZ28A	5574	1284	994327	44180	246260000	0.0989
	WZ29	6906	1268	1434395	35790	233797000	0.0939
	WZ29A	6309	1268	1434395	37913	239197445	0.096
	WZ30	7263	1162	707225	31916	231823000	0.0931
	WZ32	7248	1208	1068128	32438	235128000	0.0944
	WZ46	7191	1502	1264623	31400	225816339	0.0907
	WZ47	8554	1251	931506	29347	251038353	0.1008
	WZ48	6918	1112	863350	33480	231631000	0.093
	WZ49	4727	1483	1285528	42715	201936370	0.0811
	WZ50	6451	1326	1015095	33945	218996759	0.0879
Mean		6547	1291	1064104	36896	234711062	0.0943
Total	Max	8574	1799	2495258	46756	254335814	0.1021
	Min	995	988	342194	21297	28188568	0.0113
	Mean	5071	1349	935972	34864	176741906	0.0709
