# Supplementary material for: Global genetic diversity, introgression, and evolutionary adaptation of indicine cattle revealed by whole genome sequencing
Source: Nat Commun. 2023 Nov 28;14:7803. doi: 10.1038/s41467-023-43626-z (PMC10684552; doi:10.1038/s41467-023-43626-z)
Supplement: Supplementary file 10 — Supplementary Data 7 [file 41467_2023_43626_MOESM10_ESM.xlsx]

## Sheet: Supplementary Data 7
Supplementary Data 7 Statistics on introgressed intervals from gaur into 97 East Asian and Southwest Chinese indicine cattle. The following values are shown for each type of cattle: the number of introgressed intervals (Counts); the minimal (Min), maximal (Max), mean (Mean), and summed (Sum) lengths of introgressed intervals; and the proportion of the cattle genome that is introgressed.
Breeds	Samples	Counts	Length of the introgressed intervals				Proportion
			Min	Max	Mean	Sum
Dehong	DH1A	2201	1669	785021	31509	69367200	0.0278
	DH2A	1676	1878	833152	30678	51417917	0.0206
	DH3	2281	1408	453483	30544	69686501	0.0279
	SRR6234768	2049	1721	514323	31911	65387463	0.0262
	SRR6234769	2085	1616	550201	31340	65345600	0.0262
	JH1A	2520	1669	1086507	35811	90262400	0.0362
Mean		2059	1658	627236	31197	64240936	0.0258
Mengsong	MS013	2296	1627	697732	34427	79062233	0.0317
	MS4	2224	1520	702760	35744	79514100	0.0319
	MS5	2573	1603	919800	34469	88706223	0.0356
	MS7	2354	1300	903404	35137	82713900	0.0332
	MSH3	2364	1338	533535	35244	83317938	0.0334
Mean		2389	1510	807290	35139	83929466	0.0337
Jiangcheng	JC2	3122	1492	714453	29183	91111053	0.0365
	JC3A	2497	1740	1042370	35171	87841376	0.0352
Mean		2810	1616	878412	32178	89476215	0.0359
Dianzhong	SRR6024564	4662	1588	672723	24054	112154000	0.045
	SRR6024565	4301	1409	456905	21649	93114092	0.0374
	SRR6024566	4642	1332	455756	22924	106414000	0.0427
	SRR6024568	4685	1290	509882	25288	118476000	0.0475
Mean		4573	1405	523817	23479	107539523	0.0432
Wenshan	SRR6024562	6236	1447	479066	27737	172985000	0.0694
	SRR6024576	6325	1411	1024387	25952	164150539	0.0659
	SRR6024577	5384	1421	1274294	29677	159783161	0.0641
Mean		5982	1426	925916	27789	165639567	0.0665
Longlin	LL1	4571	1366	1019124	36039	168159023	0.0675
	LL11A	4564	1525	746793	37558	171435339	0.0688
	LL15A	5539	1366	1009264	34173	189306000	0.076
	LL23A	5574	1446	585532	33502	186741307	0.075
	LL29A	5068	1321	722882	37835	191749122	0.077
	LLHN11	5992	1368	554908	27385	164096000	0.0659
	LLHN14	5803	1345	513682	28565	165764000	0.0665
	LLHN15	6842	1289	591311	26533	181554152	0.0729
	LLHN23	6220	1352	417490	28723	178676268	0.0717
	LLHN28	5776	1476	833446	27667	159823000	0.0642
	LLHN31	5404	1536	401415	32859	177572395	0.0713
	LLHN7	4652	1131	579623	30623	142477000	0.0572
Mean		5501	1377	664623	31789	173112801	0.0695
Nandan	ND24	6499	1369	492197	28651	186221000	0.0748
	ND27	6816	1218	483084	27392	186722161	0.075
	ND28	6630	1405	447156	27351	181351000	0.0728
	ND29	6294	1313	795082	33143	176074000	0.0707
	ND29A	5309	1483	795082	39273	208525000	0.0837
	ND30A	5348	1363	776680	35123	187859260	0.0754
	ND36	4710	1627	776058	35601	167699000	0.0673
	NDHN26	6784	1436	1145492	26903	182526636	0.0733
	NDHN34	5041	1516	886123	35662	179776000	0.0722
	NDHN39	5474	1537	694445	33207	181791456	0.073
	NDHN50	4637	1054	861591	32587	151109000	0.0607
Mean		5777	1393	741181	32264	180877683	0.0727
Yiling	YL1	6319	1522	1314976	29204	184561000	0.0741
	YL2	8850	1108	793489	20810	146852000	0.0589
	YL22	6979	1441	626022	26158	182574000	0.0733
	YL42	6800	1434	581796	28691	195101000	0.0783
	YL8	8133	1372	360774	19706	160271000	0.0643
	YL9	7969	1407	752655	23971	191041000	0.0767
Mean		7509	1381	738285	24757	176733333	0.71
Dabieshan	AHDBS1	7354	1463	709497	24012	176587244	0.0709
Mean		7354	1463	709497	24012	176587244	0.0709
Jinjiang	JXJJ1	6914	1344	707727	31243	216019037	0.0867
	JXJJ3	7178	1525	616967	27727	199039907	0.0799
	JXJJ4	6200	1240	928327	32803	203399394	0.0817
Mean		6764	1370	751007	30592	206152779	0.083
Guangfeng	JXGF2	6886	1360	911188	30402	209367154	0.0841
	JXGF3	7919	1427	462324	25874	204915000	0.0823
	JXGF4	6794	1558	524897	31873	216564000	0.0869
Mean		7200	1448	632803	29384	210282051	0.0845
Wenling	SRR6234762	6496	1135	616280	29680	192818000	0.0774
	SRR6234763	7259	1246	715321	29433	213671000	0.0858
Mean		6878	1191	665801	29557	203244500	0.0816
Minnan	MN4	6824	1548	816852	33072	225703244	0.0906
	SRR6234782	6737	1421	850211	33574	226194000	0.0908
	SRR6234783	7202	1437	716634	30170	217291000	0.0872
Mean		6921	1469	794566	32273	223062748	0.0896
Ji'an	JXJA2	7743	1160	656152	29325	227067157	0.0912
	JXJA3	7141	1481	907440	32430	231586969	0.093
	JXJA4	6869	1492	799813	33744	231790692	0.0931
Mean		7251	1378	787802	31834	230148273	0.0925
Wannan	WN10	6810	1567	566167	31223	212629905	0.0854
	WN11	6467	1357	872341	35039	226600000	0.091
	WN9	7379	1405	1007485	30747	226886422	0.0911
Mean		6885	1443	815331	32337	222038776	0.0892
Leiqiong	HN12	7024	1455	566369	34303	240950606	0.0967
	HN5	6508	1054	861591	33836	226001000	0.0907
	LZ15	7362	1624	649328	33457	246313000	0.0989
	HN006M	6114	1437	1054166	38870	237651013	0.0954
	HN011M	5568	1558	1349396	39516	220047321	0.0883
	HN012M	5456	1635	885239	37337	203731118	0.0818
	HN014M	6304	1599	894775	38714	244056000	0.098
	HN018M	5877	1108	809485	37181	218534772	0.0877
	HN019M	6035	1108	1030477	37961	229097000	0.092
	HN024M	6040	1265	903701	38081	230010984	0.0923
	HN025M	5963	1437	728890	38409	229055260	0.092
	HN026M	6027	1413	858807	37943	228707000	0.0918
	HN031M	6266	1576	774049	38548	241562000	0.097
Mean		6196	1405	874329	37243	230439775	0.0926
Weizhou	WZ1	6289	1294	927536	37207	233995000	0.0939
	WZ22A	6571	1138	799491	36532	240072000	0.0964
	WZ23	6995	1298	704592	34868	230201000	0.0924
	WZ23A	6577	1314	684012	36951	243048993	0.0976
	WZ25	8191	1436	565954	29065	238088778	0.0956
	WZ27	7490	1589	596245	31405	235243000	0.0944
	WZ28	6872	1184	825999	36114	239427123	0.0961
	WZ28A	6303	1739	692456	37503	236382000	0.0949
	WZ29	7661	1437	630091	32469	237228000	0.0952
	WZ29A	6891	1645	630091	34141	235284348	0.0945
	WZ30	8046	1246	631972	29651	238576000	0.0958
	WZ32	8066	1344	684080	30495	245979267	0.0988
	WZ46	7908	1279	580324	28725	227164000	0.0912
	WZ47	9273	1426	653670	26806	248592000	0.0998
	WZ48	7845	1369	740358	30606	240107901	0.0964
	WZ49	5344	1554	1360976	37543	200633977	0.0805
	WZ50	7077	1487	1174766	28487	201604630	0.0809
Mean		7259	1399	757801	32857	233625177	0.0938
Total	Max	9273	1878	1360976	39516	248592000	0.0998
	Min	1676	1054	360774	19706	51417917	0.0206
	Mean	5888	1420	750540	31840	184367980	0.074
