# Supplementary material for: Global genetic diversity, introgression, and evolutionary adaptation of indicine cattle revealed by whole genome sequencing
Source: Nat Commun. 2023 Nov 28;14:7803. doi: 10.1038/s41467-023-43626-z (PMC10684552; doi:10.1038/s41467-023-43626-z)
Supplement: Supplementary file 11 — Supplementary Data 8 [file 41467_2023_43626_MOESM11_ESM.xlsx]

## Sheet: Supplementary Data 8
Supplementary Data 8 Sampling information of taurindicine cattle breeds from North-Central China.
No.	Breed code	Breeds	Subspecies	Group	Code	Samples	Mitogenome	Y-haplotype	Mean depth	Mapping rate	Data source	Sex	Used for
1	1	Bashan01	Hybrid	China	North-Central China	SRR5507209	-	Y3A3	11.1	0.9977	PRJNA379859	Male	Paternal analysis
2	1	Bashan02	Hybrid	China	North-Central China	SRR5507208	-	Y3A3	9.98	0.9975	PRJNA379859	Male	Paternal analysis
3	2	Bohai black01	Hybrid	China	North-Central China	SRR5507227	-	Y3A3	9.52	0.9981	PRJNA379859	Male	Paternal analysis
4	3	Jiaxian red01	Hybrid	China	North-Central China	SRR11875159	-	Y3A3	13.52	0.9982	PRJNA634989	Male	Paternal analysis
5	3	Jiaxian red02	Hybrid	China	North-Central China	SRR11875135	-	Y3A3	10.88	0.998	PRJNA634989	Male	Paternal analysis
6	3	Jiaxian red03	Hybrid	China	North-Central China	SRR11875134	-	Y3A2	11.56	0.9982	PRJNA634989	Male	Paternal analysis
7	3	Jiaxian red04	Hybrid	China	North-Central China	SRR11875131	-	Y3A2	10.09	0.9982	PRJNA634989	Male	Paternal analysis
8	3	Jiaxian red05	Hybrid	China	North-Central China	SRR11875156	-	Y3A2	9.33	0.9982	PRJNA634989	Male	Paternal analysis
9	3	Jiaxian red06	Hybrid	China	North-Central China	SRR5507229	-	Y3A3	13.66	0.998	PRJNA379859	Male	Paternal analysis
10	4	Lingnan01	Hybrid	China	North-Central China	SRR5507222	-	Y3A3	10.79	0.9975	PRJNA379859	Male	Paternal analysis
11	4	Lingnan02	Hybrid	China	North-Central China	SRR5507221	-	Y3A3	8.1	0.9958	PRJNA379859	Male	Paternal analysis
12	4	Lingnan03	Hybrid	China	North-Central China	SRR5507220	-	Y3A3	10.34	0.9955	PRJNA379859	Male	Paternal analysis
13	4	Lingnan04	Hybrid	China	North-Central China	SRR5507219	-	Y3A2	10.47	0.9974	PRJNA379859	Male	Paternal analysis
14	4	Lingnan05	Hybrid	China	North-Central China	SRR5507218	-	Y3A3	8.47	0.9967	PRJNA379859	Male	Paternal analysis
15	4	Lingnan06	Hybrid	China	North-Central China	SRR5507215	-	Y3A3	9.26	0.9953	PRJNA379859	Male	Paternal analysis
16	4	Lingnan07	Hybrid	China	North-Central China	SRR5507216	-	Y3A3	9.68	0.9965	PRJNA379859	Male	Paternal analysis
17	5	Nanyang01	Hybrid	China	North-Central China	SRR5507236	-	Y3A2	9.18	0.9969	PRJNA379859	Male	Paternal analysis
18	6	Qinchuan01	Hybrid	China	North-Central China	SRR2016590	-	Y3A3	11.08	0.9962	PRJNA283480	Male	Paternal analysis
19	6	Qinchuan02	Hybrid	China	North-Central China	SRR2016595	-	Y3A3	11.37	0.9881	PRJNA283480	Male	Paternal analysis
20	6	Qinchuan03	Hybrid	China	North-Central China	SRR2016598	-	Y3A3	9.72	0.9811	PRJNA283480	Male	Paternal analysis
21	7	Dabieshan01	Hybrid	China	North-Central China	SRR5507193	-	Y3A3	7.83	0.9806	PRJNA379859	Male	Paternal analysis
22	8	Wandong01	Hybrid	China	North-Central China	SRR5507191	-	Y3A3	11.96	0.9965	PRJNA379859	Male	Paternal analysis
23	9	Dengchuan01	Hybrid	China	North-Central China	SRR6234766	-	Y3A2	11.17	0.9969	PRJNA396672	Male	Paternal analysis
24	10	Weining01	Hybrid	China	North-Central China	SRR5507201	-	Y3A3	8.61	0.9931	PRJNA379859	Male	Paternal analysis
25	10	Weining02	Hybrid	China	North-Central China	SRR5507200	-	Y3A3	8.61	0.9931	PRJNA379859	Male	Paternal analysis
26	10	Weining03	Hybrid	China	North-Central China	SRR5507202	-	Y3A3	10.24	0.9928	PRJNA379859	Male	Paternal analysis
1	1	Lingnan01	Hybrid	China	North-Central China	SRR5507222	I1a	-	10.79	0.9975	PRJNA379859	Male	Maternal analysis
2	1	Lingnan02	Hybrid	China	North-Central China	SRR5507221	I1a	-	8.1	0.9958	PRJNA379859	Male	Maternal analysis
3	1	Lingnan03	Hybrid	China	North-Central China	SRR5507220	I1a	-	10.34	0.9955	PRJNA379859	Male	Maternal analysis
4	1	Lingnan04	Hybrid	China	North-Central China	SRR5507219	I1a	-	10.47	0.9974	PRJNA379859	Male	Maternal analysis
5	1	Lingnan05	Hybrid	China	North-Central China	SRR5507218	I1a	-	8.47	0.9967	PRJNA379859	Male	Maternal analysis
6	1	Lingnan06	Hybrid	China	North-Central China	SRR5507215	I1a	-	9.26	0.9953	PRJNA379859	Male	Maternal analysis
7	1	Lingnan07	Hybrid	China	North-Central China	SRR5507216	I1a	-	9.68	0.9965	PRJNA379859	Male	Maternal analysis
8	1	Lingnan08	Hybrid	China	North-Central China	SRR5507217	I1a	-	8.4	0.9092	PRJNA379859	Male	Maternal analysis
9	2	Jiaxian Red01	Hybrid	China	North-Central China	SRR5507232	I1a	-	12.36	0.9892	PRJNA379859	Male	Maternal analysis
10	2	Jiaxian Red02	Hybrid	China	North-Central China	SRR5507231	I1	-	12.68	0.9978	PRJNA379859	Male	Maternal analysis
11	2	Jiaxian Red03	Hybrid	China	North-Central China	SRR5507230	I1a	-	12.08	0.9982	PRJNA379859	Male	Maternal analysis
13	2	Jiaxian Red05	Hybrid	China	North-Central China	SRR11875147	I1a	-	9.86	0.9985	PRJNA634989	Male	Maternal analysis
14	2	Jiaxian Red06	Hybrid	China	North-Central China	SRR11875133	I1a	-	9.63	0.9982	PRJNA634989	Male	Maternal analysis
15	2	Jiaxian Red07	Hybrid	China	North-Central China	SRR11875132	I1a	-	9.7	0.9983	PRJNA634989	Male	Maternal analysis
16	2	Jiaxian Red08	Hybrid	China	North-Central China	SRR11875131	I1a	-	10.09	0.9982	PRJNA634989	Male	Maternal analysis
17	2	Jiaxian Red09	Hybrid	China	North-Central China	SRR11875155	I1a	-	12.84	0.9983	PRJNA634989	Male	Maternal analysis
18	2	Jiaxian Red10	Hybrid	China	North-Central China	SRR11875154	I1a	-	9.14	0.9977	PRJNA634989	Male	Maternal analysis
19	2	Jiaxian Red11	Hybrid	China	North-Central China	SRR11875152	I1a	-	10.73	0.9962	PRJNA634989	Female	Maternal analysis
20	2	Jiaxian Red12	Hybrid	China	North-Central China	SRR11875151	I1a	-	13.12	0.9978	PRJNA634989	Female	Maternal analysis
21	2	Jiaxian Red13	Hybrid	China	North-Central China	SRR11875150	I1	-	12.79	0.997	PRJNA634989	Female	Maternal analysis
22	2	Jiaxian Red14	Hybrid	China	North-Central China	SRR11875149	I1a	-	11.01	0.9966	PRJNA634989	Female	Maternal analysis
23	2	Jiaxian Red15	Hybrid	China	North-Central China	SRR11875148	I1a	-	9.75	0.9966	PRJNA634989	Female	Maternal analysis
24	2	Jiaxian Red16	Hybrid	China	North-Central China	SRR11875144	I1a	-	11.61	0.9972	PRJNA634989	Female	Maternal analysis
25	2	Jiaxian Red17	Hybrid	China	North-Central China	SRR11875143	I1a	-	9.11	0.9977	PRJNA634989	Female	Maternal analysis
26	2	Jiaxian Red18	Hybrid	China	North-Central China	SRR11875142	I1a	-	11.65	0.998	PRJNA634989	Female	Maternal analysis
27	2	Jiaxian Red19	Hybrid	China	North-Central China	SRR11875139	I1a	-	11.78	0.9976	PRJNA634989	Female	Maternal analysis
28	3	Mongolian01	Bos taurus	China	North-Central China	SRR5507263	I1	-	12.48	0.9977	PRJNA379859	Male	Maternal analysis
29	4	Kazakh01	Bos taurus	China	North-Central China	SRR5507256	I1	-	12.14	0.9977	PRJNA379859	Male	Maternal analysis
30	4	Kazakh02	Bos taurus	China	North-Central China	SRR5507253	I1	-	11.94	0.9979	PRJNA379859	Male	Maternal analysis
31	5	Chaidamu01	Bos taurus	China	North-Central China	SRR5507270	I1a	-	11.51	0.9938	PRJNA379859	Male	Maternal analysis
32	5	Chaidamu02	Bos taurus	China	North-Central China	SRR5507269	I1a	-	13.38	0.998	PRJNA379859	Male	Maternal analysis
33	6	Luxi01	Hybrid	China	North-Central China	SRR5507242	I1a	-	11.75	0.9973	PRJNA379859	Male	Maternal analysis
34	6	Luxi02	Hybrid	China	North-Central China	SRR5507241	I1a	-	10.81	0.9947	PRJNA379859	Male	Maternal analysis
35	6	Luxi03	Hybrid	China	North-Central China	SRR5507240	I1a	-	9.61	0.995	PRJNA379859	Male	Maternal analysis
36	6	Luxi04	Hybrid	China	North-Central China	SRR5507239	I1a	-	9.09	0.9948	PRJNA379859	Male	Maternal analysis
37	6	Luxi05	Hybrid	China	North-Central China	SRR5507238	I1a	-	11.05	0.9962	PRJNA379859	Male	Maternal analysis
38	7	Nanyang	Hybrid	China	North-Central China	SRR5507237	I1a	-	10.15	0.9926	PRJNA379859	Female	Maternal analysis
39	7	Nanyang	Hybrid	China	North-Central China	SRR5507236	I1a	-	9.74	0.997	PRJNA379859	Male	Maternal analysis
40	7	Nanyang	Hybrid	China	North-Central China	SRR5507235	I1a	-	10.87	0.9962	PRJNA379859	Male	Maternal analysis
41	7	Nanyang	Hybrid	China	North-Central China	SRR5507234	I1a	-	10.48	0.9923	PRJNA379859	Male	Maternal analysis
42	8	Bohai Black01	Hybrid	China	North-Central China	SRR5507227	I1a	-	9.52	0.9981	PRJNA379859	Male	Maternal analysis
43	8	Bohai Black02	Hybrid	China	North-Central China	SRR5507224	I1a	-	11.1	0.998	PRJNA379859	Male	Maternal analysis
51	9	Zaobei01	Hybrid	China	North-Central China	SRR5507214	I1a	-	11.37	0.9966	PRJNA379859	Male	Maternal analysis
52	9	Zaobei02	Hybrid	China	North-Central China	SRR5507213	I1a	-	9.98	0.994	PRJNA379859	Male	Maternal analysis
53	9	Zaobei03	Hybrid	China	North-Central China	SRR5507211	I1a	-	10.36	0.9973	PRJNA379859	Male	Maternal analysis
54	9	Zaobei04	Hybrid	China	North-Central China	SRR5507210	I1a	-	11.3	0.9982	PRJNA379859	Male	Maternal analysis
55	10	Bashan01	Hybrid	China	North-Central China	SRR5507207	I1a	-	12.2	0.9977	PRJNA379859	Male	Maternal analysis
56	10	Bashan02	Hybrid	China	North-Central China	SRR5507206	I1a	-	10.19	0.9973	PRJNA379859	Male	Maternal analysis
57	11	Weining01	Hybrid	China	North-Central China	SRR5507203	I1a	-	9.71	0.9914	PRJNA379859	Male	Maternal analysis
58	11	Weining02	Hybrid	China	North-Central China	SRR5507201	I1a	-	9.84	0.9909	PRJNA379859	Male	Maternal analysis
59	11	Weining03	Hybrid	China	North-Central China	SRR5507200	I1a	-	10.25	0.9928	PRJNA379859	Male	Maternal analysis
60	12	Wandong01	Hybrid	China	North-Central China	SRR5507192	I1a	-	9.35	0.9909	PRJNA379859	Male	Maternal analysis
61	12	Wandong02	Hybrid	China	North-Central China	SRR5507191	I1a	-	12.6	0.9964	PRJNA379859	Male	Maternal analysis
62	13	Qinchuan01	Hybrid	China	North-Central China	SRR2016580	I1a	-	10.72	0.9866	PRJNA283480	Female	Maternal analysis
63	13	Qinchuan02	Hybrid	China	North-Central China	SRR2016583	I1a	-	11.21	0.9979	PRJNA283480	Female	Maternal analysis
64	13	Qinchuan03	Hybrid	China	North-Central China	SRR2016588	I1a	-	10.52	0.9983	PRJNA283480	Female	Maternal analysis
65	13	Qinchuan04	Hybrid	China	North-Central China	SRR2016589	I1a	-	11.29	0.9952	PRJNA283480	Male	Maternal analysis
66	13	Qinchuan05	Hybrid	China	North-Central China	SRR2016591	I1a	-	10.44	0.9914	PRJNA283480	Male	Maternal analysis
67	13	Qinchuan06	Hybrid	China	North-Central China	SRR2016594	I1a	-	8.76	0.9894	PRJNA283480	Male	Maternal analysis
68	13	Qinchuan07	Hybrid	China	North-Central China	SRR2016599	I1a	-	10.9	0.992	PRJNA283480	Male	Maternal analysis
69	13	Qinchuan08	Hybrid	China	North-Central China	SRR2016600	I1a	-	9.53	0.9816	PRJNA283480	Male	Maternal analysis
70	13	Qinchuan09	Hybrid	China	North-Central China	SRR2016602	I1a	-	11.34	0.9928	PRJNA283480	Male	Maternal analysis
71	13	Qinchuan10	Hybrid	China	North-Central China	SRR2016606	I1a	-	11.22	0.9919	PRJNA283480	Male	Maternal analysis
72	13	Qinchuan11	Hybrid	China	North-Central China	SRR2016635	I1a	-	9.06	0.9343	PRJNA283480	Female	Maternal analysis
73	13	Qinchuan12	Hybrid	China	North-Central China	SRR2016636	I1a	-	11.63	0.9539	PRJNA283480	Female	Maternal analysis
74	13	Qinchuan13	Hybrid	China	North-Central China	SRR2016637	I1a	-	10.48	0.9459	PRJNA283480	Female	Maternal analysis
